# Supplementary material for: Rewiring of auxin and MAPK signaling is associated with contrasting shoestring and fern-like manifestations in ToBRFV-A134T-infected tomato
Source: Front Plant Sci. 2026 Jun 30;17:1828330. doi: 10.3389/fpls.2026.1828330 (PMC13364930; doi:10.3389/fpls.2026.1828330)
Supplement: Supplementary file 3 [file Table1.xlsx]

## Sheet: Mosaic vs. Healthy up
id	description	log2Foldchange	padj
Solyc03g118190.4	Ethylene-responsive transcription factor (AHRD V3.3 *** A0A2G3CZ32_CAPCH)	9.15774	5.36897e-138
Solyc08g082440.3	UDP-glucose 4-epimerase (AHRD V3.3 *** Q6XZA0_SOLTU)	5.80624	1.13385e-115
Solyc04g081700.3	Unknown protein	5.78333	3.37933e-109
Solyc09g091510.3	chalcone synthase 1	6.23249	1.53052e-93
Solyc08g008580.3	Methionine gamma-lyase (AHRD V3.3 *** A0A1U8G8Y5_CAPAN)	8.80915	1.37251e-87
Solyc11g065600.2	xyloglucan endotransglucosylase-hydrolase 4	4.96969	2.7396e-69
Solyc01g104500.2	DUF1644 domain-containing protein (AHRD V3.3 *-* A0A1Q3BHE3_CEPFO)	4.41594	8.36859e-68
Solyc04g082460.4	Catalase (AHRD V3.3 *** A0A2G2X1I6_CAPBA)	6.54077	6.09718e-67
Solyc01g005490.3	IAA-amino acid hydrolase IL.1	3.88646	1.39621e-64
Solyc06g053800.3	60S ribosomal export protein NMD3 (AHRD V3.3 *** A0A2G3AZU8_CAPCH)	3.96783	1.1114e-60
Solyc03g025680.3	PA.1	6.75437	1.66393e-60
Solyc06g071170.5	tRNA (Ile)-lysidine synthase Chr3:17654256-17656000 REVERSE LENGTH=352 201606 (AHRD V3.11 *** AT3G47850.1)	3.5207	1.65292e-58
Solyc07g062510.2	Cytochrome (AHRD V3.3 *** A0A2G2WF27_CAPBA)	6.60074	3.20454e-52
Solyc03g005410.4	Phosphatidate cytidylyltransferase (AHRD V3.3 *** A0A1U8GH76_CAPAN),Pfam:PF01148	3.42091	5.11144e-52
Solyc10g048030.2	MLP-like protein 43 (AHRD V3.3 *** A0A2U1KXS7_ARTAN)	3.7045	4.40108e-51
Solyc02g070755.1	Unknown protein	4.78666	5.9995e-50
Solyc07g017220.3	DUF5.1	3.15746	5.50528e-47
Solyc12g100280.4	NAD(P)-binding Rossmann-fold superfamily protein (AHRD V3.11 *-* tr|F4IPI3|F4IPI3_ARATH)	7.01602	3.48627e-45
Solyc09g090500.3	Cyclopropane-fatty-acyl-phospholipid synthase (AHRD V3.3 *** A0A2U1QM01_ARTAN),Pfam:PF02353	5.4409	1.81103e-42
Solyc11g008540.3	Dicer-like 2b	3.28589	1.93473e-41
Solyc07g047740.3	TOMTPX2A peroxidase	7.11412	4.70035e-40
Solyc04g077870.3	Calcium-transporting ATPase (AHRD V3.3 *** A0A2G2X0L5_CAPBA)	5.77672	7.54947e-40
Solyc04g049450.3	Protein disulfide-isomerase (AHRD V3.3 *** A0A2G3AFP1_CAPAN)	4.48361	1.00947e-39
Solyc02g071710.3	GDSL esterase/lipase At1g29670-like (AHRD V3.3 *** A0A1U8FLP2_CAPAN)	5.17711	1.22808e-38
Solyc01g074030.3	Beta-glucosidase (AHRD V3.3 *** Q43014_PRUAV)	3.68459	3.97188e-37
Solyc12g095920.2	BRISC/BRCA1-A complex protein (AHRD V3.3 *-* F4JVV9_ARATH)	4.59183	9.02574e-37
Solyc12g009990.2	Signal recognition particle receptor subunit alpha (AHRD V3.3 *** A0A2G2YVH0_CAPAN)	3.01714	7.59961e-36
Solyc12g043000.3	Coatomer subunit beta' (AHRD V3.3 *** A0A2I4GPU3_9ROSI)	3.34109	4.19896e-35
Solyc08g067240.4	BRCT domain DNA repair protein (AHRD V3.3 *** F4ITP1_ARATH)	3.67791	2.31898e-34
Solyc04g056713.1	Aldehyde dehydrogenase family 2 member mitochondrial-like (AHRD V3.3 *-* A0A2K3PGY0_TRIPR)	6.38938	3.85898e-34
Solyc11g020640.3	Alcohol acyl transferase (AHRD V3.3 *** Q6QLX4_SOLLC)	7.28808	1.09757e-33
Solyc09g092620.4	Cytochrome (AHRD V3.11 *** tr|A0A1U8G4E5|A0A1U8G4E5_CAPAN)	5.04501	1.67234e-33
Solyc11g040173.1	Unknown protein	6.32013	1.13362e-32
Solyc11g065070.2	Hydroxymethylglutaryl-CoA lyase, mitochondrial (AHRD V3.3 *** A0A2G3B9F8_CAPCH)	5.26743	1.1471e-32
Solyc07g065740.3	transmembrane protein (DUF872) (AHRD V3.3 *** AT3G29170.2)	4.04618	3.66315e-32
Solyc01g105850.3	(-)-camphene/tricyclene synthase, chloroplastic (AHRD V3.3 *** A0A2G3AWS7_CAPCH)	6.36725	9.53964e-32
Solyc08g078400.3	peroxisomal acyl-CoA oxidase 1B	7.38745	1.99638e-31
Solyc09g059270.3	ER lumen protein retaining receptor (AHRD V3.3 *** A0A200QBW0_9MAGN)	3.62631	2.59271e-31
Solyc09g072610.3	Long-chain-alcohol oxidase (AHRD V3.3 *** A0A2G2X4S2_CAPBA)	3.92425	8.2396e-30
Solyc06g074250.4	Vesicle-associated membrane protein (AHRD V3.11 *** tr|A0A2G3CBC8|A0A2G3CBC8_CAPCH)	3.00566	1.10166e-29
Solyc03g116780.3	Ubiquitin system component Cue (AHRD V3.3 *** A0A200QTD9_9MAGN)	4.98299	1.40811e-29
Solyc10g081590.2	Protein-lysine N-methyltransferase (AHRD V3.3 *** B6T9S3_MAIZE),Pfam:PF10237	4.13364	1.5428e-29
Solyc04g078550.3	WRKY transcription factor 7	2.65967	1.72282e-29
Solyc10g083760.3	chloroplast threonine deaminase.1	3.00415	2.0018e-29
Solyc11g012290.2	SWIB domain-containing protein (AHRD V3.3 *-* A0A1Q3D4Q9_CEPFO)	2.93138	4.78545e-29
Solyc07g016215.1	Organ specific protein (AHRD V3.3 *** A0A2U1PWC1_ARTAN)	14.6134	5.14185e-29
Solyc11g040180.3	mRNA capping enzyme family protein (AHRD V3.3 *** A0A2U1MNN8_ARTAN)	3.11146	5.64717e-29
Solyc03g096800.4	membrane protein of ER body-like protein (AHRD V3.3 *-* A0A2I4FK95_9ROSI)	2.83485	1.03032e-27
Solyc02g036370.3	Protein REVEILLE 7-like (AHRD V3.3 *** A0A2G3A4J4_CAPAN)	3.03032	1.52321e-27
Solyc09g011600.3	glutathione S-transferase	3.55395	1.80101e-27
Solyc11g040170.3	mRNA capping enzyme family protein (AHRD V3.3 *-* A0A2U1MNN8_ARTAN)	5.25167	1.83503e-27
Solyc03g044200.3	Alcohol dehydrogenase-like protein (AHRD V3.3 *** A0A291L9M0_MENPI)	4.47204	1.90641e-27
Solyc09g090160.3	Ankyrin repeat-containing protein (AHRD V3.3 *** A0A2U1M3J2_ARTAN)	2.81757	4.06772e-27
Solyc06g053710.3	ethylene receptor homolog (ETR4)	3.52045	4.22745e-27
Solyc02g085580.4	Protein indeterminate-domain.1	3.40965	4.24033e-27
Solyc02g022920.1	ethylene-responsive nuclear protein	3.69073	9.0929e-27
Solyc04g007010.3	Sn-2 protein (AHRD V3.3 *** Q39467_CAPAN)	4.58592	4.03411e-26
Solyc02g023980.4	ATPase (AHRD V3.11 *** tr|A0A200Q5U6|A0A200Q5U6_9MAGN)	2.95941	6.20756e-26
Solyc04g150164.1	Cytochrome P450 (AHRD V3.3 *-* A0A200Q069_9MAGN)	4.42275	9.36674e-26
Solyc03g116140.3	activating signal cointegrator.1	3.17546	1.21781e-25
Solyc02g070640.3	60S ribosomal protein L18a (AHRD V3.3 *** A0A2G2WKJ7_CAPBA)	3.44625	1.9144e-25
Solyc08g077930.3	Isocitrate dehydrogenase [NAD] subunit, mitochondrial (AHRD V3.3 *** O65852_TOBAC)	2.81297	4.23135e-25
Solyc03g026340.4	Calcium-dependent protein kinase 4 (AHRD V3.3 *** A0A2G2ZYX8_CAPAN)	2.79966	2.01659e-24
Solyc07g008680.4	Sesquiterpene synthase (AHRD V3.3 *-* G8H5N3_SOLLC)	13.1851	2.03669e-24
Solyc03g097300.4	Mediator of RNA polymerase II transcription subunit-like protein (AHRD V3.3 *** Q9SRQ0_ARATH)	3.17827	4.11228e-24
Solyc09g075120.3	UDP-glucuronic acid decarboxylase 4 (AHRD V3.3 *** A0A2G2W0G3_CAPBA)	2.83172	5.09815e-24
Solyc04g010260.3	Splicing factor 3B subunit 3 (AHRD V3.3 *** A0A2G3CE29_CAPCH)	3.25521	1.15694e-23
Solyc03g033950.5	BUD13-like protein (AHRD V3.11 *** tr|A0A1J3HTF0|A0A1J3HTF0_NOCCA)	3.63833	2.22393e-23
Solyc04g008490.2	NADH dehydrogenase [ubiquinone].1	4.36066	2.33563e-23
Solyc01g097350.5	Calcium-binding EF hand family protein (AHRD V3.11 *** tr|F4KA19|F4KA19_ARATH)	2.94769	2.63888e-23
Solyc08g074490.5	Nucleotide-diphospho-sugar transferase, nucleotide-diphospho-sugar transferase (AHRD V3.11 *** tr|A0A2U1NHY0|A0A2U1NHY0_ARTAN)	3.6105	6.06871e-23
Solyc02g081380.3	Ras-related protein Rab-5C (AHRD V3.3 *** A0A2G3A9R5_CAPAN)	2.42277	8.86693e-23
Solyc06g160950.1	Acylsugar acyltransferase (AHRD V3.11 *-* tr|A0A288PXX0|A0A288PXX0_9SOLA)	5.3354	1.69781e-22
Solyc08g066330.3	LEY17225 cyclin-dependent protein kinase A-1	4.82476	3.09092e-22
Solyc06g069020.5	Elongation factor (AHRD V3.11 *** tr|A0A200PY18|A0A200PY18_9MAGN)	3.57457	3.27893e-22
Solyc08g041770.3	Hyp O-arabinosyltransferase-like protein (AHRD V3.3 *** AT5G13500.3)	2.97889	4.01546e-22
Solyc10g007870.3	Tumor-related protein (AHRD V3.3 *** Q40447_9SOLA)	3.86782	5.49711e-22
Solyc11g065380.2	G-patch domain (AHRD V3.3 *** A0A200Q889_9MAGN)	4.10741	7.12293e-22
Solyc04g080900.3	GTPase OBG (AHRD V3.3 *-* A0A2K3KZU3_TRIPR)	2.421	1.05647e-21
Solyc12g099060.1	Disease resistance RPP13-like protein.1	6.25801	1.21966e-21
Solyc05g012040.4	Squamosa promoter binding protein 6b	4.54368	1.96954e-21
Solyc03g113220.3	Hypersensitive-induced response protein (AHRD V3.3 *** A6YGE4_CARPA)	3.41456	2.06622e-21
Solyc10g080680.3	Adenylyl-sulfate kinase (AHRD V3.3 *** A0A2U1MP59_ARTAN),Pfam:PF01583	2.43524	2.06622e-21
Solyc06g071380.3	Protein disulfide-isomerase 5-4 (AHRD V3.3 *-* A0A2I0X2U5_9ASPA)	4.01886	3.30272e-21
Solyc01g102830.3	NADH dehydrogenase [ubiquinone].1	3.87067	4.04439e-21
Solyc01g102940.3	Methionine S-methyltransferase (AHRD V3.3 *** A0A2G2W8J7_CAPBA)	2.30563	5.61839e-21
Solyc09g075300.3	Epoxide hydrolase 2 (AHRD V3.3 *** B6T857_MAIZE)	2.55269	5.66331e-21
Solyc06g068610.3	Transcriptional regulator of RNA polII, SAGA, subunit (AHRD V3.3 *** Q58G10_ARATH)	4.68348	7.80064e-21
Solyc01g096350.3	CDPK-related kinase 4 (AHRD V3.3 *** A0A2G2W6Y9_CAPBA)	2.9867	9.98897e-21
Solyc11g007120.2	NifU-like protein (AHRD V3.3 *** A0A2K3MYY9_TRIPR)	4.71834	1.62947e-20
Solyc02g070650.2	60S ribosomal protein L18a (AHRD V3.3 *** A0A2G2WKJ7_CAPBA)	3.31666	2.01989e-20
Solyc07g063680.5	Adenine nucleotide alpha hydrolases-like superfamily protein (AHRD V3.11 *** tr|A0A1P8BH78|A0A1P8BH78_ARATH)	3.06198	2.93493e-20
Solyc02g080220.3	Pectinesterase (AHRD V3.3 *** A0A2G2VBJ7_CAPBA)	4.46812	4.63613e-20
Solyc04g049010.3	ethylene insensitive 5/7	2.68658	5.19774e-20
Solyc02g071610.3	GDSL esterase/lipase (AHRD V3.3 *** A0A2G2XF69_CAPBA)	3.36721	6.08788e-20
Solyc02g077560.3	auxin response factor 3	2.1545	8.97233e-20
Solyc08g066260.3	Serine decarboxylase (AHRD V3.3 *** A0A2G2VBA7_CAPBA)	6.5085	2.57128e-19
Solyc08g075580.3	DNA-directed RNA polymerase III subunit RPC6 (AHRD V3.3 *** A0A2I4FJS8_9ROSI)	3.72656	2.63901e-19
Solyc03g007990.2	Unknown protein	3.46916	2.63901e-19
Solyc01g103480.3	Coatomer subunit delta (AHRD V3.3 *** A0A2G2W8M4_CAPBA)	1.92128	4.00218e-19
Solyc07g064640.3	NADH dehydrogenase [ubiquinone].1	3.91916	4.58857e-19
Solyc02g076840.3	Protein SCA.1	3.58548	6.87504e-19
Solyc11g068800.2	Transcription factor E2FB (AHRD V3.3 *** A0A2G2YH44_CAPAN)	3.51823	8.42868e-19
Solyc06g051620.3	Phosphoinositide phospholipase C (AHRD V3.3 *** O49951_SOLTU)	4.13504	8.45601e-19
Solyc03g114060.3	Bromo adjacent homology (BAH) domain (AHRD V3.3 *** A0A200R0M3_9MAGN)	2.227	8.46011e-19
Solyc08g083030.4	zinc finger matrin-type protein (AHRD V3.3 *-* AT5G41960.1)	2.95944	8.67953e-19
Solyc08g067970.3	DUF5.1	4.7914	1.12402e-18
Solyc12g009960.2	Eukaryotic translation initiation factor isoform 4G.1	2.75793	1.3419e-18
Solyc03g033835.2	AAA-ATPase At3g50940-like (AHRD V3.11 *-* tr|A0A2I4EX93|A0A2I4EX93_9ROSI)	2.84135	1.85828e-18
Solyc10g085490.3	F-box protein PP2-A15 (AHRD V3.3 *** A0A2G3BFE3_CAPCH)	2.71131	2.18678e-18
Solyc08g060920.5	SPX domain-containing protein 1 (AHRD V3.11 *** tr|A0A2G2XX85|A0A2G2XX85_CAPAN)	2.81731	4.2668e-18
Solyc07g041920.5	Cysteine protease (AHRD V3.11 *** tr|Q9LRI2|Q9LRI2_TOBAC)	2.90355	1.16309e-17
Solyc11g012620.2	Agenet-like domain-containing protein (AHRD V3.3 *** A0A118K161_CYNCS)	3.2305	1.17669e-17
Solyc04g082060.4	F-box protein SKIP23-like (AHRD V3.3 *** A0A2I4DIK7_9ROSI)	2.35871	2.64636e-17
Solyc04g076810.4	Non-specific serine/threonine protein kinase (AHRD V3.3 *** A0A2G3CPB2_CAPCH)	3.88287	3.71014e-17
Solyc09g083420.3	CWF19-like protein 2 (AHRD V3.3 *** A0A1J3GT59_NOCCA)	3.38795	4.41764e-17
Solyc02g078520.4	Mediator of rna polymerase ii transcription subunit 16 (AHRD V3.3 *** A0A1J6K1R5_NICAT)	2.37571	7.18528e-17
Solyc06g082830.3	hypothetical protein (AHRD V3.3 *** AT3G07580.1)	2.72073	8.95584e-17
Solyc01g089980.4	ELMO/CED-12 family protein (AHRD V3.3 *** Q8VZ78_ARATH)	2.18646	2.21156e-16
Solyc05g046200.3	Unknown protein	4.99254	2.99841e-16
Solyc08g014340.3	Cysteine synthase (AHRD V3.3 *** S6A7M4_NICAT)	3.08342	4.74722e-16
Solyc01g008670.5	Cytochrome (AHRD V3.11 *** tr|A0A1U8F0H8|A0A1U8F0H8_CAPAN)	3.92294	4.86644e-16
Solyc02g083190.3	F-box family protein (AHRD V3.11 *** tr|A0A2K3NMJ9|A0A2K3NMJ9_TRIPR)	3.0833	5.02611e-16
Solyc08g016770.5	Serine decarboxylase (AHRD V3.11 *** tr|A0A1U8F8Y3|A0A1U8F8Y3_CAPAN)	8.57112	6.68589e-16
Solyc12g088460.3	Cytochrome P450 (AHRD V3.3 *** A0A200Q0W8_9MAGN)	3.03178	7.18384e-16
Solyc03g096810.3	TMPIT-like protein (AHRD V3.3 *** A0A2U1MUX7_ARTAN)	2.82595	9.10413e-16
Solyc04g007580.1	DUF4228 domain-containing protein (AHRD V3.3 *** A0A1Q3CT45_CEPFO)	5.81544	9.24076e-16
Solyc04g071130.1	SKP1-interacting partner 15 (AHRD V3.3 *** A0A1U8GEI0_CAPAN)	2.78373	1.74381e-15
Solyc01g088690.3	Protein kinase superfamily protein (AHRD V3.3 *** A0A2U1KAY9_ARTAN)	3.96054	2.13099e-15
Solyc02g093450.3	cryptic loci regulator (AHRD V3.3 *** AT3G27520.1)	2.86257	2.2484e-15
Solyc11g017270.2	leucine-rich repeat receptor-like tyrosine-protein kinase PXC3 (AHRD V3.3 *** A0A1U8GF47_CAPAN)	2.80865	2.34346e-15
Solyc02g086130.4	Zinc finger A20 and A.1	2.21815	2.38727e-15
Solyc03g117860.3	RBR-type E3 ubiquitin transferase (AHRD V3.3 *** A0A2G3A2R7_CAPAN)	4.2783	3.38731e-15
Solyc01g099760.4	26S proteasome regulatory subunit (AHRD V3.11 *** tr|A8IIP7|A8IIP7_CHLRE)	2.48101	3.60636e-15
Solyc12g044600.3	NADP-malic enzyme	1.72407	3.80035e-15
Solyc12g011410.1	Unknown protein	3.08586	4.31458e-15
Solyc06g074980.3	Cell division cycle protein 48-like protein (AHRD V3.3 *** A0A1U8H311_CAPAN)	2.6906	5.44168e-15
Solyc04g074480.3	DAHP synthase 2 precursor	2.09305	6.63722e-15
Solyc08g006470.5	Zinc finger protein (AHRD V3.11 *** tr|A0A2U1NTB4|A0A2U1NTB4_ARTAN)	3.65671	7.32424e-15
Solyc11g069780.3	P-loop NTPase domain-containing protein LPA1-like protein.1	2.56067	9.11132e-15
Solyc08g008085.2	PB1 domain-containing protein (AHRD V3.11 *** tr|A0A2U1N5Q9|A0A2U1N5Q9_ARTAN)	3.29178	1.12893e-14
Solyc05g052830.3	Proline transporter.1	3.87875	1.20579e-14
Solyc02g093920.3	COP9 signalosome complex subunit 3 (AHRD V3.11 *** tr|A0A2G3ACW7|A0A2G3ACW7_CAPAN)	2.47708	1.26952e-14
Solyc10g018390.3	Tryptophan synthase beta chain (AHRD V3.3 *** B2J8R2_NOSP7)	10.5867	1.30348e-14
Solyc04g049380.4	Protein kinase superfamily protein (AHRD V3.3 *-* O80962_ARATH)	3.56197	1.32288e-14
Solyc03g025670.3	PA.1	3.10104	1.46895e-14
Solyc04g074950.3	Dihydrofolate reductase (AHRD V3.3 *** A0A1P8B8P6_ARATH)	3.70449	2.95072e-14
Solyc01g022740.3	F-box/kelch-repeat protein (AHRD V3.3 *** A0A2G3DG30_CAPCH)	3.6371	3.60407e-14
Solyc10g076840.2	2-oxoglutarate (2OG) and Fe(II)-dependent oxygenase superfamily protein (AHRD V3.3 *** Q9XIA5_ARATH)	3.47732	3.60407e-14
Solyc03g120790.1	ovate family protein 8	3.11033	4.31151e-14
Solyc08g067910.3	Syntaxin (AHRD V3.3 *** A0A2G3BSP3_CAPCH)	2.91835	5.38843e-14
Solyc09g059220.1	neuronal acetylcholine receptor subunit alpha-5 (AHRD V3.3 *** AT2G31490.1)	5.15965	6.82667e-14
Solyc03g121480.3	Thioredoxin-like 2, chloroplastic (AHRD V3.3 *** A0A2G2XXH1_CAPAN)	3.49693	7.09519e-14
Solyc06g084770.2	cytochrome P450 CYP72A219 (AHRD V3.3 --* XP_004244272.1)	5.26585	7.63002e-14
Solyc10g061960.2	phosphatidylinositol 4-phosphate 5-kinase 4-like (AHRD V3.3 *-* A0A2I4G100_9ROSI)	2.28634	7.74287e-14
Solyc04g082580.3	F-box/kelch-repeat protein (AHRD V3.3 *** A0A2G2X1H4_CAPBA)	2.4059	7.96733e-14
Solyc04g077810.1	ZCF37 (AHRD V3.3 *** A0A2U1NT51_ARTAN)	4.72043	1.2725e-13
Solyc04g054890.3	Acyl-coenzyme A oxidase (AHRD V3.3 *** A0A1U8F2S5_CAPAN)	3.47613	1.37943e-13
Solyc01g108280.3	Protein kinase (AHRD V3.3 *** O65765_CRAPL)	3.43802	2.12686e-13
Solyc04g007820.3	Sn.1	2.51619	2.12686e-13
Solyc02g087340.3	Seed maturation-like protein (AHRD V3.3 *** Q8LGA2_ARATH)	6.7721	2.20276e-13
Solyc09g025240.3	ENTH/VHS, Target of Myb protein.1	1.91729	2.25381e-13
Solyc01g079720.3	Protein phosphatase 2C 70 (AHRD V3.3 *** A0A1U8E8U4_CAPAN)	1.94338	2.82216e-13
Solyc01g011350.3	DUF3755 domain-containing protein (AHRD V3.3 *** A0A1Q3D9X4_CEPFO)	2.70291	3.68005e-13
Solyc01g109510.3	SWI/SNF complex subunit SWI3D (AHRD V3.3 *** A0A2I4FZ45_9ROSI)	2.05689	4.82172e-13
Solyc06g072500.2	Acyl-CoA N-acyltransferase (AHRD V3.3 *** A0A2U1L1E7_ARTAN)	3.33031	4.82896e-13
Solyc01g079810.4	E3 ubiquitin-protein ligase RHF1A (AHRD V3.3 *** A0A1J3FVF9_NOCCA)	3.45422	5.73238e-13
Solyc10g086410.3	LEHSC270 hsc-2heat shock protein cognate 70	2.33187	5.73238e-13
Solyc09g007220.1	F-box protein (AHRD V3.3 *-* A0A2G3DAV0_CAPCH)	10.5302	6.58838e-13
Solyc03g025760.4	O-glucosyltransferase rumi homolog (AHRD V3.3 *** A0A2I4FGK6_9ROSI)	10.1881	7.8297e-13
Solyc02g092440.3	Mitochondrial outer membrane protein porin 2 (AHRD V3.3 *** A0A1U8FWW1_CAPAN)	2.52618	7.8297e-13
Solyc02g078920.4	Endonuclease 3 (AHRD V3.3 *** A0A2G3D5Y1_CAPCH)	2.89614	8.96883e-13
Solyc11g007840.3	UDP-Glycosyltransferase superfamily protein (AHRD V3.3 *** AT5G04480.1)	2.77209	9.89946e-13
Solyc06g083790.3	succinyl CoA ligase beta subunit	3.06149	9.97512e-13
Solyc02g083590.3	dehydroquinate synthase	1.966	1.18071e-12
Solyc03g119590.1	NIMIN2c protein (AHRD V3.3 *** A0FJY4_TOBAC)	3.01182	1.20402e-12
Solyc07g032090.4	transcription initiation factor IIF subunit beta-like (AHRD V3.11 *** tr|A0A2I4GIX2|A0A2I4GIX2_9ROSI)	3.06264	1.48829e-12
Solyc04g080450.1	3-ketoacyl-CoA synthase (AHRD V3.3 *** A0A2G2V5U9_CAPBA)	2.2255	1.56734e-12
Solyc08g005450.3	CAX-interacting protein 4 (AHRD V3.3 *-* A0A2G3ANM6_CAPAN)	3.25059	1.6227e-12
Solyc07g008690.3	Sesquiterpene synthase (AHRD V3.3 *** G8H5N3_SOLLC)	10.0083	1.79729e-12
Solyc08g068210.3	Beta-adaptin-like protein (AHRD V3.3 *** A0A2G2XPW5_CAPBA)	1.88397	1.85063e-12
Solyc09g014450.4	Clathrin light chain (AHRD V3.3 *** A0A2G3BKE5_CAPCH)	3.48121	2.34121e-12
Solyc04g076200.3	Adenine nucleotide alpha hydrolases-like superfamily protein (AHRD V3.3 *** Q84TF6_ARATH)	2.64525	2.55867e-12
Solyc08g067410.2	3-ketoacyl-CoA synthase (AHRD V3.3 *** A0A2G2VGN5_CAPBA)	3.06793	2.83851e-12
Solyc03g007230.4	Protein phosphatase 2C (AHRD V3.3 *** A0A2U1KYU0_ARTAN)	2.7559	2.86763e-12
Solyc01g080250.3	BTB/POZ and MATH domain-containing protein 2-like (AHRD V3.3 *** A0A1S3ZJG5_TOBAC)	2.22459	3.093e-12
Solyc02g084550.3	altered inheritance of mitochondria protein (AHRD V3.3 *** AT3G51100.1)	2.34362	3.50654e-12
Solyc08g065890.3	Clathrin interactor EPSIN.1	2.51626	4.32565e-12
Solyc03g113640.4	Putative serine esterase family protein (AHRD V3.3 *** AT1G58350.4)	2.1053	4.68704e-12
Solyc12g099530.3	Ubiquitin-like-specific protease ESD4 (AHRD V3.3 *** A0A2G3B5J3_CAPCH)	2.99666	4.74813e-12
Solyc10g008410.1	E3 ubiquitin-protein ligase RMA1.1	2.00102	5.32915e-12
Solyc10g007280.4	P-loop containing nucleoside triphosphate hydrolases superfamily protein (AHRD V3.3 *** A0A2U1NGY3_ARTAN)	3.23586	5.59186e-12
Solyc11g067170.3	Fatty acyl-CoA reductase (AHRD V3.3 *** A0A2G2XZ88_CAPAN)	5.64392	5.78761e-12
Solyc02g082870.5	AMP-dependent synthetase/ligase (AHRD V3.11 *** tr|A0A200QNJ1|A0A200QNJ1_9MAGN)	5.3144	6.15931e-12
Solyc06g059710.3	Acyl-[acyl-carrier-protein] desaturase (AHRD V3.3 *** A0A2I4GZ93_9ROSI)	3.03223	6.18656e-12
Solyc02g082460.3	Ribonuclease II family protein (AHRD V3.3 *** A0A2U1MGF5_ARTAN)	2.15884	7.92213e-12
Solyc09g015840.4	receptor-like protein kinase FERONIA (AHRD V3.3 *-* A0A2I4E4Q0_9ROSI)	5.08928	9.69025e-12
Solyc04g007110.4	transmembrane protein (AHRD V3.3 *** AT3G25805.1)	2.19983	9.96702e-12
Solyc01g108416.1	GATA transcription factor 26 (AHRD V3.3 *-* A0A2G3DC77_CAPCH)	5.09376	1.00996e-11
Solyc01g111640.3	SKP1-like protein (AHRD V3.3 *** O82463_NICCL)	3.08028	1.05767e-11
Solyc08g160110.1	Cytochrome (AHRD V3.11 *-* tr|A0A1U8F0H8|A0A1U8F0H8_CAPAN)	4.12116	2.37099e-11
Solyc11g069500.2	Auxin Response Factor 10A	1.905	2.58414e-11
Solyc06g076360.5	Protein TOC75, chloroplastic (AHRD V3.11 *** tr|A0A2G2WNC7|A0A2G2WNC7_CAPBA)	2.13839	2.94106e-11
Solyc02g089150.5	PI-PLC X domain-containing protein (AHRD V3.11 *** tr|A0A1U8FSV1|A0A1U8FSV1_CAPAN)	3.87872	3.03162e-11
Solyc03g019770.4	testis-expressed sequence 2 protein-like (AHRD V3.3 *** A0A2I4FFJ2_9ROSI)	2.38682	3.34023e-11
Solyc01g005250.5	Aspartate-semialdehyde dehydrogenase (AHRD V3.11 *** tr|A0A2G3AYJ3|A0A2G3AYJ3_CAPCH)	2.41507	4.07054e-11
Solyc03g115720.3	Zinc finger (C3HC4-type RING finger) family protein (AHRD V3.3 *** A0A2U1MKI1_ARTAN)	2.83465	4.95863e-11
Solyc01g088430.4	Fatty acid hydroxylase superfamily (AHRD V3.3 *** A0A2U1L8N4_ARTAN)	3.45716	5.52406e-11
Solyc09g056380.1	60S ribosomal protein L18a (AHRD V3.3 *** A0A2G2WKJ7_CAPBA)	3.93056	6.46282e-11
Solyc01g091660.3	NAD(P)-binding Rossmann-fold superfamily protein (AHRD V3.3 *** A0A2U1QER6_ARTAN),Pfam:PF13561	4.65271	7.33684e-11
Solyc12g011270.2	ethylene-responsive elongation factor EF-Ts precursor	3.45035	7.67115e-11
Solyc10g007900.4	Cytochrome (AHRD V3.3 *** A0A2G3BCL0_CAPCH)	5.26765	7.82199e-11
Solyc02g038740.4	3-hydroxy-3-methylglutaryl coenzyme A reductase (AHRD V3.3 *** A0A2G2XB84_CAPBA)	3.88828	8.37479e-11
Solyc01g009280.4	Serine/threonine-protein phosphatase (AHRD V3.3 *** A0A2G2XPM1_CAPBA)	2.10465	8.72744e-11
Solyc06g060740.3	Zinc finger protein (AHRD V3.3 *** A0A200PXY0_9MAGN)	3.17533	8.79005e-11
Solyc12g100180.2	Pleiotropic drug resistance protein (AHRD V3.3 *** C8CA13_CUCSA)	3.23679	8.92965e-11
Solyc01g109300.3	4-hydroxy-3-methylbut-2-enyl diphosphate reductase (AHRD V3.3 *** A0A2L0V4N5_9APIA)	1.6048	8.92965e-11
Solyc10g086020.4	Ribosomal protein S23 (AHRD V3.11 *** tr|A8IJQ4|A8IJQ4_CHLRE)	2.83554	9.01056e-11
Solyc01g096330.2	Unknown protein	10.1451	9.1933e-11
Solyc10g055760.2	NAC domain-containing protein 2 (AHRD V3.3 *** A0A1U8EDX1_CAPAN)	1.78211	9.2486e-11
Solyc07g065180.3	Cytokinin riboside 5'-monophosphate phosphoribohydrolase LOG (AHRD V3.3 *** A0A200RBG5_9MAGN)	2.95786	1.06412e-10
Solyc06g068605.1	Unknown protein	4.54893	1.07079e-10
Solyc03g093140.3	Glycerol-3-phosphate transporter 1-like protein (AHRD V3.3 *** A0A2K3PR18_TRIPR)	2.49211	1.10981e-10
Solyc04g015850.4	Transmembrane protein (AHRD V3.11 *** tr|Q9M2K7|Q9M2K7_ARATH)	2.48745	1.29515e-10
Solyc03g121090.4	BnaC02g12160D protein (AHRD V3.3 *-* A0A078HTB1_BRANA)	2.59869	1.42866e-10
Solyc10g005890.3	DNA damage-inducible protein.1	3.07204	1.52042e-10
Solyc05g053820.3	Glycosyltransferase (AHRD V3.3 *** A0A2Z4BSF1_9APIA)	2.18576	2.54816e-10
Solyc06g067970.3	DUF1644 domain-containing protein (AHRD V3.3 *-* A0A1Q3BXX3_CEPFO)	3.5046	2.58329e-10
Solyc12g036490.3	Phospholipase A1-II.1	6.59735	2.93938e-10
Solyc02g087460.1	Inactive receptor kinase (AHRD V3.3 *** A0A2R6P9E5_ACTCH)	2.04543	3.19508e-10
Solyc11g045480.3	Myosin-binding protein 7 (AHRD V3.3 *-* A0A1U8FIW1_CAPAN)	2.61651	3.27459e-10
Solyc07g016080.5	Arginine decarboxylase-like protein (AHRD V3.11 *** tr|A0A2K3PMD3|A0A2K3PMD3_TRIPR)	3.25193	3.7214e-10
Solyc12g014310.2	pathogenesis-related family protein (AHRD V3.3 *** AT1G78780.5)	1.97999	4.07037e-10
Solyc09g008790.4	SRSF protein kinase.1	3.72382	4.15334e-10
Solyc12g013950.2	Se.1	2.78421	4.83057e-10
Solyc01g107820.2	TOMATO WOUND-INDUCED 1	1.72636	5.18185e-10
Solyc02g091380.1	transmembrane protein (AHRD V3.3 *** AT1G49000.1)	2.68407	5.50413e-10
Solyc05g018630.1	Regulator of chromosome condensation (RCC1) family protein (AHRD V3.3 *-* A0A2U1Q4A9_ARTAN)	4.07397	5.59143e-10
Solyc12g056710.4	Secoisolariciresinol dehydrogenase (AHRD V3.11 *** tr|A0A1U8ETA2|A0A1U8ETA2_CAPAN)	3.08706	5.72842e-10
Solyc01g058390.3	Galactokinase (AHRD V3.3 *** A0A2G3AJ57_CAPAN)	2.95302	7.49886e-10
Solyc11g071600.2	aldehyde oxidase 3	4.86908	7.73862e-10
Solyc07g052150.4	Sesquiterpene synthase (AHRD V3.3 *** A0A2G3AYX6_CAPCH)	3.67843	7.74148e-10
Solyc02g069010.4	Inositol-1-monophosphatase (AHRD V3.3 *** A0A1U8FS39_CAPAN)	2.51894	8.59809e-10
Solyc02g094090.5	Vacuolar protein sorting-associated protein 52 A (AHRD V3.11 *** tr|A0A1U8FR82|A0A1U8FR82_CAPAN)	1.75116	8.82047e-10
Solyc11g067010.2	Protein BUD31-like protein (AHRD V3.3 *** A0A1U8EQ97_CAPAN)	2.35887	9.05845e-10
Solyc07g006855.2	CASP-like protein (AHRD V3.3 *** A0A218XHD9_PUNGR)	3.12157	9.1989e-10
Solyc07g056200.3	Heavy metal-associated isoprenylated plant protein (AHRD V3.3 *** A0A2R6QEC1_ACTCH)	2.73788	9.1989e-10
Solyc11g069860.3	Glutaredoxin (AHRD V3.3 *-* A0A200QZ41_9MAGN)	1.81596	9.54725e-10
Solyc01g088270.4	Germin-like protein subfamily 1 member 20 (AHRD V3.11 *** tr|A0A2G3CSH1|A0A2G3CSH1_CAPCH)	6.95448	1.03282e-09
Solyc01g111800.4	Polyamine transporter PU.1	2.61886	1.19641e-09
Solyc12g005270.2	Histone H2A (AHRD V3.3 *** A0A1U8E2W4_CAPAN)	1.44593	1.19641e-09
Solyc05g005280.4	Poly [ADP-ribose] polymerase (AHRD V3.3 *** A0A2G2WJW6_CAPBA)	3.29684	1.26652e-09
Solyc06g059930.4	sesquiterpene synthase 1	2.73633	1.27145e-09
Solyc02g088620.3	Membrane-anchored ubiquitin-fold protein (AHRD V3.3 *** A0A1U8FQ33_CAPAN)	1.6551	1.32999e-09
Solyc10g080320.3	Adenylosuccinate synthetase (AHRD V3.3 *** S8CIB7_9LAMI)	1.70476	1.76478e-09
Solyc07g025170.3	Exocyst complex component SEC3A (AHRD V3.3 *** A0A2G3C6V7_CAPCH)	2.25277	1.94549e-09
Solyc01g067740.3	Superoxide dismutase [Cu-Zn] 1	2.05014	2.17957e-09
Solyc09g092725.1	FAM10 family protein At4g22670-like (AHRD V3.3 *-* XP_010326878.1)	2.96164	2.27096e-09
Solyc08g076540.3	Syntaxin (AHRD V3.3 *** A0A2G3DCS8_CAPCH)	2.13349	2.64364e-09
Solyc01g008270.3	Prefoldin subunit 5 (AHRD V3.3 *** B6TVU2_MAIZE)	2.46928	2.8992e-09
Solyc07g053170.4	MAP kinase kinase kinase 56	1.6554	2.8992e-09
Solyc01g086670.3	Unknown protein	3.37125	3.39865e-09
Solyc01g108080.4	ABSCISIC ACID-INSENSITIVE 5-like protein 7 (AHRD V3.3 *** A0A2G3BV73_CAPCH)	2.85073	4.19106e-09
Solyc03g104810.3	WRKY transcription factor 5	1.70873	4.19106e-09
Solyc01g059870.4	phytochrome B1	1.62142	4.20184e-09
Solyc08g016210.3	LOW QUALITY PROTEIN: LRR receptor-like serine/threonine-protein kinase GS.1	3.44174	5.25851e-09
Solyc06g005465.1	Metallothionein-like protein type 2 (AHRD V3.3 *** MT2Z_SOLLC)	7.72898	5.28923e-09
Solyc06g062780.4	Phospholipid-transporting ATPase (AHRD V3.3 *** A0A2G2WKW9_CAPBA)	2.22894	5.42583e-09
Solyc07g062970.3	protein phosphatase 2C	1.7133	5.42583e-09
Solyc02g062970.3	Xaa-Pro aminopeptidase 2	1.49078	5.85449e-09
Solyc03g110930.3	30S ribosomal protein S21, chloroplastic (AHRD V3.3 *-* A0A2G3CY41_CAPCH)	2.98729	5.89647e-09
Solyc05g018640.3	Ultraviolet-B receptor UVR8 (AHRD V3.3 *-* A0A1U8F2B3_CAPAN)	4.83724	6.36745e-09
Solyc04g005100.3	transcription factor MYB1R1-like (AHRD V3.3 *** A0A2I4GKI8_9ROSI)	1.67448	6.74745e-09
Solyc02g079190.3	Protein AUXIN SIGNALING F-BOX 3 (AHRD V3.3 *** A0A2G3D604_CAPCH)	2.35828	6.81008e-09
Solyc08g005680.4	Z,Z-farnesyl pyrophosphate synthase	2.41455	6.89828e-09
Solyc12g008370.3	SNW domain-containing protein.1	1.77857	6.90602e-09
Solyc12g099250.2	MAP kinase kinase kinase 89	1.80115	7.28832e-09
Solyc03g093640.4	embryonic flower 2	2.15663	1.00746e-08
Solyc01g006430.3	Fatty acid desaturase (AHRD V3.3 *** E7CCC0_9BRAS)	2.03481	1.01917e-08
Solyc06g065520.3	T-complex protein.1	2.08597	1.03447e-08
Solyc05g050930.2	DUF6.1	3.09607	1.10764e-08
Solyc02g082270.3	RNA-binding protein 38-like (AHRD V3.3 *** A0A2I4G7F9_9ROSI)	1.98695	1.17184e-08
Solyc01g079710.3	Deoxyribose-phosphate aldolase (AHRD V3.3 *** A0A166YQY4_9PEZI)	2.75679	1.2674e-08
Solyc12g044800.3	Serine/threonine-protein phosphatase 2A 55 kDa regulatory subunit B (AHRD V3.3 *** A0A2G3B367_CAPCH)	2.26124	1.31859e-08
Solyc09g009990.5	GATA zinc finger protein Chr3:19510513-19512547 FORWARD LENGTH=475 201606 (AHRD V3.11 *** AT3G52610.1)	1.92434	1.36711e-08
Solyc01g094090.4	3-hydroxyisobutyryl-CoA hydrolase.1	3.6057	1.48493e-08
Solyc01g100500.3	microfibrillar-associated protein 1-like (AHRD V3.3 *** A0A2I4G8F8_9ROSI)	2.22991	1.489e-08
Solyc09g061890.3	Pectate lyase (AHRD V3.3 *** A0A2G2VZE8_CAPBA)	2.9879	1.82942e-08
Solyc11g006020.2	NADH dehydrogenase-like complex O (AHRD V3.3 *-* A0A0F7GY98_9ASPA)	2.35843	1.85992e-08
Solyc05g012955.1	Sulfotransferase (AHRD V3.3 *** A0A2I4HG22_9ROSI)	3.22649	1.90061e-08
Solyc01g009420.5	UDP-apiose/UDP-xylose synthase (AHRD V3.11 *** tr|A0A1B3TP38|A0A1B3TP38_SPIPO)	1.78246	2.16564e-08
Solyc06g053790.3	Polyketide cyclase/dehydrase and lipid transport superfamily protein (AHRD V3.3 *** F4J2V1_ARATH)	1.71521	2.18432e-08
Solyc12g006870.2	Alpha/beta-Hydrolases superfamily protein (AHRD V3.3 *** Q8L9X1_ARATH)	2.33675	2.21458e-08
Solyc07g053000.1	Fasciclin domain-containing protein (AHRD V3.3 *** A0A1Q3BT83_CEPFO)	4.52704	2.7963e-08
Solyc07g064060.3	WD-40 repeat containing protein (AHRD V3.3 *** A0A0K0XR28_TOBAC)	1.42399	2.83849e-08
Solyc06g074090.3	7-dehydrocholesterol reductase (AHRD V3.3 *** A0A2G2WMN4_CAPBA)	1.66383	2.85148e-08
Solyc11g008530.3	Dicer-like 2d	2.96799	3.31228e-08
Solyc02g083250.3	Cellular retinaldehyde-binding/triple function, C-terminal (AHRD V3.3 *** B6SN40_MAIZE)	1.90809	3.48507e-08
Solyc12g037970.2	Peptidyl-tRNA hydrolase (AHRD V3.3 *** A0A200Q3I5_9MAGN)	1.70521	3.59174e-08
Solyc11g069765.1	SNF1-related protein kinase regulatory subunit beta-3 (AHRD V3.3 *** A0A2G2YI64_CAPAN)	2.81759	3.69854e-08
Solyc04g010250.3	Alpha/beta-Hydrolases superfamily protein (AHRD V3.3 *** Q8RXN7_ARATH)	2.37296	3.69854e-08
Solyc09g066460.4	Serine/threonine-protein kinase (AHRD V3.3 *** A0A2I0WHR6_9ASPA)	2.28531	3.7263e-08
Solyc03g083910.6	Acid beta-fructofuranosidase (AHRD V3.11 *** sp|P29000|INVA_SOLLC)	1.49479	3.88287e-08
Solyc08g069231.1	L-arabinokinase (AHRD V3.3 *** A0A2G3AGT3_CAPAN)	1.65208	4.36915e-08
Solyc04g009860.4	2-oxoglutarate (2OG) and Fe(II)-dependent oxygenase superfamily protein (AHRD V3.3 *** A0A2U1QA13_ARTAN)	2.91411	4.37694e-08
Solyc08g081760.3	protein kinase family protein (AHRD V3.3 *-* AT4G12020.4)	1.48478	4.41724e-08
Solyc02g094260.1	Protein SMG9-like (AHRD V3.3 *** A0A2K3P1Q2_TRIPR)	2.17361	4.5934e-08
Solyc08g068350.3	transmembrane protein (AHRD V3.3 *** AT4G32750.1)	2.27846	4.73657e-08
Solyc02g070550.3	La-related protein 6A (AHRD V3.3 *** A0A2G2XDP4_CAPBA)	1.60256	5.02636e-08
Solyc07g007160.3	RING/U-box superfamily protein (AHRD V3.3 *-* A0A1P8AQV3_ARATH)	2.70787	5.11972e-08
Solyc08g160300.1	WD40 repeat (AHRD V3.11 *** tr|A0A200RC43|A0A200RC43_9MAGN)	3.557	5.25713e-08
Solyc09g075470.2	DnaJ-like protein subfamily B member 6 (AHRD V3.3 *** A0A2G2W0L3_CAPBA)	2.25516	5.71994e-08
Solyc10g049600.3	3-oxo-Delta(4,5)-steroid 5-beta-reductase (AHRD V3.3 *** A0A2G3BY50_CAPCH)	2.74488	5.72764e-08
Solyc08g082280.4	Long chain acyl-CoA synthetase 2 (AHRD V3.3 *** A0A2G3DB06_CAPCH)	1.4604	5.72764e-08
Solyc01g105970.3	Magnesium-dependent phosphatase.1	1.4423	5.96425e-08
Solyc02g091430.4	U-box domain-containing protein 4-like (AHRD V3.3 *** A0A2I4HV32_9ROSI)	2.36419	6.20169e-08
Solyc08g080960.4	AT-hook motif nuclear-localized protein 10 (AHRD V3.3 *** A0A2G3AP54_CAPAN)	2.56545	6.31797e-08
Solyc01g111760.4	Vacuolar ATP synthase subunit B (AHRD V3.3 *** A0A2P6TTB9_CHLSO)	1.97046	6.40952e-08
Solyc08g007130.5	Beta-amylase (AHRD V3.11 *** tr|A0A1U8GIP3|A0A1U8GIP3_CAPAN)	2.27654	7.08989e-08
Solyc02g084970.5	Phosphatidic acid phosphatase (AHRD V3.11 *** tr|E5F729|E5F729_9BRAS)	3.4101	7.40872e-08
Solyc01g044270.3	DnaJ domain (AHRD V3.3 *** A0A200QGM0_9MAGN)	2.02031	7.42764e-08
Solyc01g103420.4	Regulator of nonsense transcripts UPF3 (AHRD V3.3 *** A0A2I0X275_9ASPA)	1.62524	7.60848e-08
Solyc07g019670.4	Peroxisomal fatty acid beta-oxidation multifunctional protein (AHRD V3.3 *** B6SXV4_MAIZE)	2.17445	7.85649e-08
Solyc09g015380.1	Abscisic acid receptor PYL5 (AHRD V3.3 *** A0A1U8EIS0_CAPAN)	5.95224	7.96367e-08
Solyc01g107300.5	Protein phosphatase 2C family protein (AHRD V3.11 *** tr|A0A2U1MLG3|A0A2U1MLG3_ARTAN)	2.04407	8.16439e-08
Solyc02g079170.3	External alternative NAD(P)H-ubiquinone oxidoreductase B1, mitochondrial (AHRD V3.3 *** A0A2G3A937_CAPAN)	2.06122	8.17788e-08
Solyc06g073640.5	Myb-related protein (AHRD V3.11 *** tr|A0A2G2WML6|A0A2G2WML6_CAPBA)	3.1725	8.65478e-08
Solyc08g005630.3	Long-chain-alcohol oxidase (AHRD V3.3 *** R9R6I9_SOLLC)	2.21882	8.65478e-08
Solyc04g016200.1	Glycosyltransferase (AHRD V3.3 *** A0A0A1WDL8_NICAT)	2.3255	9.69317e-08
Solyc01g091950.5	Lysophospholipid acyltransferase LPEAT2 (AHRD V3.11 *** tr|A0A1U8GTY1|A0A1U8GTY1_CAPAN)	1.90451	9.75055e-08
Solyc02g083180.5	UPF0548 protein (AHRD V3.11 *** tr|A0A1U8FXK9|A0A1U8FXK9_CAPAN)	1.49214	9.75055e-08
Solyc02g072540.3	Non-specific serine/threonine protein kinase (AHRD V3.3 *** A0A2G2XE54_CAPBA)	2.19236	9.85344e-08
Solyc06g064510.2	O-methyltransferase (AHRD V3.3 *** A0A1B4Z3W3_9ROSA)	3.66293	9.86e-08
Solyc06g048810.5	Protein PLANT CADMIUM RESISTANCE like (AHRD V3.11 *** tr|A0A2R6RR66|A0A2R6RR66_ACTCH)	2.05227	1.01193e-07
Solyc10g047670.2	HVA22-like protein (AHRD V3.3 *-* A0A1J3KAV2_NOCCA)	1.98811	1.06127e-07
Solyc09g064530.3	auxin-regulated IAA12	2.82055	1.10327e-07
Solyc03g006250.2	GDSL esterase/lipase (AHRD V3.3 *** A0A1U8GGV5_CAPAN)	2.75176	1.31103e-07
Solyc04g051690.4	WRKY transcription factor 51	2.08301	1.38114e-07
Solyc03g111740.3	WD40 repeat (AHRD V3.3 *** A0A200R4I2_9MAGN)	2.90644	1.54648e-07
Solyc12g006320.3	RNA helicase DEAD35	1.94345	1.58148e-07
Solyc01g006550.4	Receptor-like protein Cf-9 homolog (AHRD V3.11 *** sp|O49879|CF0_SOLLC)	3.07914	1.5862e-07
Solyc02g089780.3	dihydroflavonol 4-reductase/flavanone protein (AHRD V3.3 *-* AT3G02420.2)	3.77277	1.60474e-07
Solyc12g160470.1	inactive protein RESTRICTED TEV MOVEMENT 1-like (AHRD V3.11 *** tr|A0A1U8F347|A0A1U8F347_CAPAN)	5.53368	1.65815e-07
Solyc04g079940.3	NAC domain-containing protein (AHRD V3.3 *** A0A2U1N781_ARTAN)	1.70359	1.69762e-07
Solyc03g119640.5	Aluminum-activated malate transporter-like (AHRD V3.11 *** tr|K4BMB3|K4BMB3_SOLLC)	2.20298	1.73878e-07
Solyc05g005310.3	NEDD8-specific protease.1	2.3764	1.96729e-07
Solyc11g008780.3	Acetolactate synthase small subunit 1, chloroplastic (AHRD V3.3 *** A0A1U8ET50_CAPAN)	2.15035	1.99922e-07
Solyc02g081410.3	Beta-catenin-like protein 1-like (AHRD V3.3 *** A0A2K3P215_TRIPR)	1.70331	2.03844e-07
Solyc06g074720.5	RNA-binding (RRM/RBD/RNP motifs) family protein (AHRD V3.11 *** tr|A0A2U1LKA1|A0A2U1LKA1_ARTAN)	2.241	2.08064e-07
Solyc11g043200.1	Dynamin related protein (AHRD V3.3 *-* A0A1P8AX46_ARATH)	7.05496	2.18231e-07
Solyc09g090350.3	Long-chain-alcohol oxidase (AHRD V3.3 *** A0A1U8G4D7_CAPAN)	2.29202	2.24514e-07
Solyc03g117040.3	XH/XS domain-containing protein (AHRD V3.3 *** A0A2U1NJY3_ARTAN)	1.71596	2.26919e-07
Solyc12g099240.2	Huntingtin interacting protein K (AHRD V3.3 *** B6SY57_MAIZE)	2.24693	2.33507e-07
Solyc09g098610.2	Geraniol 8-hydroxylase (AHRD V3.3 *** A0A2G3CSN3_CAPCH)	3.80348	2.38898e-07
Solyc01g008320.3	Shoot gravitropism 2 (SGR2) protein (AHRD V3.3 *** A0A072UJS6_MEDTR)	1.81973	2.44826e-07
Solyc10g053970.2	Sec14p-like phosphatidylinositol transfer family protein (AHRD V3.3 *** A0A2U1MGM1_ARTAN)	1.70653	2.61105e-07
Solyc04g005270.1	Phosphatidylinositol 4-kinase gamma 7 (AHRD V3.3 *** A0A1U8GNT8_CAPAN)	1.60707	2.61105e-07
Solyc11g073280.2	THO complex subunit 4A-like (AHRD V3.3 *** A0A2I4FWJ6_9ROSI)	1.62008	2.72329e-07
Solyc04g011570.3	RING/FYVE/PHD zinc finger superfamily protein (AHRD V3.3 *** A0A2U1NLT0_ARTAN)	2.35226	2.73024e-07
Solyc06g082010.4	Zinc finger transcription factor 48	1.41047	2.81982e-07
Solyc09g074460.3	RING/U-box superfamily protein (AHRD V3.3 *-* A0A2U1PFG2_ARTAN)	2.19701	2.90755e-07
Solyc05g009350.4	Zinc finger transcription factor 37	2.42778	2.92088e-07
Solyc08g076100.4	GBF9G-box binding	1.50081	2.9607e-07
Solyc03g033560.3	Zinc finger (Ran-binding) family protein (AHRD V3.3 *** A0A2U1KRR8_ARTAN)	1.907	3.12701e-07
Solyc01g095510.3	Mitochondrial carrier protein MT.1	1.85497	3.34389e-07
Solyc05g006200.4	tRNA (guanine(37)-N1)-methyltransferase (AHRD V3.3 *** A0A2G2YE57_CAPAN)	1.99677	3.39774e-07
Solyc08g068390.3	Glyoxysomal fatty acid beta-oxidation multifunctional protein MFP-a (AHRD V3.3 *** A0A2G2YXE3_CAPAN)	1.8628	3.40771e-07
Solyc01g110120.3	V-type proton ATPase subunit a (AHRD V3.3 *** A0A2G2XNJ6_CAPBA)	2.17391	3.41265e-07
Solyc12g099390.2	Protein DEHYDRATION-INDUCED 19-like protein 7 (AHRD V3.3 *** A0A2G3B5I9_CAPCH)	1.54863	3.51815e-07
Solyc04g014250.3	GLABRA2 expression modulator (AHRD V3.3 *** A0A2G3CDH1_CAPCH)	2.87546	3.56766e-07
Solyc02g087440.5	DUF761 domain-containing protein (AHRD V3.11 *** tr|A0A1Q3BYY0|A0A1Q3BYY0_CEPFO)	6.30276	3.85012e-07
Solyc11g005450.3	Transcription elongation factor (TFIIS) family protein (AHRD V3.3 *** A0A2U1PD57_ARTAN)	1.51171	3.86766e-07
Solyc04g054330.3	RING/FYVE/PHD zinc finger superfamily protein (AHRD V3.3 *** A0A2U1NLT0_ARTAN)	1.95932	3.91837e-07
Solyc06g084520.3	Cul1	1.89707	4.09662e-07
Solyc04g081950.4	Pentatricopeptide repeat-containing protein, mitochondrial (AHRD V3.3 *** A0A1U8GB35_CAPAN)	2.36961	4.14691e-07
Solyc01g107460.3	Neuronal PAS domain protein (AHRD V3.11 *** tr|A0A1P8BBZ0|A0A1P8BBZ0_ARATH)	1.94566	4.14691e-07
Solyc02g067390.3	Binding partner of ACD.1	1.75086	4.14691e-07
Solyc01g098170.3	Protein HASTY.1	1.63729	4.3999e-07
Solyc11g012810.2	protein ANTI-SILENCING 1-like (AHRD V3.3 *** A0A2I4DFE9_9ROSI)	1.89803	4.50209e-07
Solyc07g042710.3	cytoplasmic dynein 2 light intermediate chain (AHRD V3.3 *** AT2G04340.1)	1.83861	4.60434e-07
Solyc03g078800.2	Glycosyltransferase (AHRD V3.3 *** U5NH37_CATRO)	2.73063	5.38769e-07
Solyc06g065700.3	WD40 repeat (AHRD V3.3 *** A0A200QHW0_9MAGN)	2.24616	5.41013e-07
Solyc01g086660.2	Unknown protein	2.71562	5.92289e-07
Solyc03g117440.3	RNA helicase DEAD14	2.7156	6.09788e-07
Solyc10g062160.3	Dynamin (AHRD V3.3 *** E5GB64_CUCME)	3.36298	6.59246e-07
Solyc04g077440.4	Squalene epoxidase (AHRD V3.3 *** Q8GSM8_MEDTR)	1.89887	6.90475e-07
Solyc01g097280.3	Pathogenesis-related protein 4b (AHRD V3.11 *** tr|A0A0H3TYE5|A0A0H3TYE5_CAPAN)	3.07375	7.05105e-07
Solyc04g071730.3	Syntaxin-.1	1.8119	7.12853e-07
Solyc06g035940.3	Homeobox-leucine zipper protein ROC5 (AHRD V3.3 *** A0A2G2X6G6_CAPBA)	1.77307	7.13077e-07
Solyc11g065470.2	DUF604 domain-containing protein (AHRD V3.3 *** A0A1Q3CIC6_CEPFO)	9.09673	7.24625e-07
Solyc04g005520.3	Amino acid kinase family protein (AHRD V3.3 *** A0A2U1KEH8_ARTAN)	2.00193	8.65761e-07
Solyc01g081480.3	GPI inositol-deacylase PGAP1-like protein (AHRD V3.3 *** A0A2U1LZR3_ARTAN)	2.79455	8.70692e-07
Solyc11g068540.2	beta-alanine synthase	1.4134	8.77961e-07
Solyc04g056390.3	Isopentenyl-diphosphate Delta-isomerase (AHRD V3.3 *** A0A2L0V4K4_9APIA)	1.50278	9.91352e-07
Solyc08g081730.5	Reticulon-like protein (AHRD V3.11 *** tr|A0A2G3DAU6|A0A2G3DAU6_CAPCH)	1.22197	1.02786e-06
Solyc06g068560.3	Major facilitator superfamily protein (AHRD V3.3 *** A0A1P8AUY7_ARATH)	2.62753	1.02801e-06
Solyc07g054870.4	2-oxoglutarate (2OG) and Fe(II)-dependent oxygenase superfamily protein (AHRD V3.3 *** A0A2U1MCV6_ARTAN)	6.04807	1.04513e-06
Solyc04g009440.3	NAC domain protein AY498713	2.02479	1.05158e-06
Solyc11g006770.3	AMMEC.1	2.09356	1.05963e-06
Solyc08g076860.3	PLATZ transcription factor family protein (AHRD V3.3 *** F4IEB6_ARATH)	1.61251	1.05963e-06
Solyc05g056320.3	Smr (Small MutS-related) domain protein (AHRD V3.3 *** A0A2K3NNB3_TRIPR)	1.25112	1.11982e-06
Solyc10g085660.3	F-box protein SKIP24 (AHRD V3.3 *** A0A2G2YLS2_CAPAN)	3.01286	1.18189e-06
Solyc02g082000.3	40S ribosomal protein S15 (AHRD V3.3 *** A0A2G3D6Q0_CAPCH)	2.11958	1.19403e-06
Solyc04g081210.4	SUN-like protein 14	1.58924	1.23313e-06
Solyc02g067820.4	Gaa1-like, GPI transamidase component (AHRD V3.3 *** A0A2U1KP79_ARTAN)	1.88973	1.28872e-06
Solyc01g098000.3	Elongation factor 1-delta (AHRD V3.3 *** A0A2G2XZA6_CAPAN)	2.529	1.37959e-06
Solyc07g052430.3	transmembrane protein 97-like (AHRD V3.3 *** A0A2I4FME0_9ROSI),Pfam:PF10914	2.34093	1.40458e-06
Solyc01g009290.5	Protein CLP1 homolog (AHRD V3.11 *** tr|A0A1U8H4I9|A0A1U8H4I9_CAPAN)	1.85081	1.40833e-06
Solyc11g008250.2	P-loop containing nucleoside triphosphate hydrolases superfamily protein (AHRD V3.3 *** A0A2U1LNZ5_ARTAN)	1.9959	1.43108e-06
Solyc11g071870.2	Ubiquitin-conjugating enzyme (AHRD V3.3 *** A0A200R0U5_9MAGN)	2.07007	1.51695e-06
Solyc07g008170.2	methyl-CpG-binding domain-containing protein 11-like (AHRD V3.3 *-* A0A2I4F545_9ROSI)	1.94621	1.53308e-06
Solyc01g110410.3	Ubiquitin fusion degradation protein (AHRD V3.3 *** B3TLZ5_ELAGV)	1.32048	1.58393e-06
Solyc06g069280.4	Protein LSM14-like protein A (AHRD V3.3 *** A0A2G2WLR1_CAPBA)	1.59396	1.69272e-06
Solyc04g009340.3	RING/U-box superfamily protein (AHRD V3.3 *** Q8GWB1_ARATH)	1.64847	1.69903e-06
Solyc03g080160.4	Nascent polypeptide-associated complex subunit alpha-like protein (AHRD V3.11 *** tr|A0A2K3M7R5|A0A2K3M7R5_TRIPR)	2.13897	1.87481e-06
Solyc12g041960.2	O-methyltransferase (AHRD V3.3 *** A0A1B4Z3W3_9ROSA)	8.89602	2.146e-06
Solyc10g079370.3	Transcription initiation factor IIB (AHRD V3.3 *** A0A1U8EBN6_CAPAN)	2.21311	2.16025e-06
Solyc02g084690.3	FG-GAP repeat-containing protein (AHRD V3.3 *** A0A2U1NP74_ARTAN)	1.86883	2.1964e-06
Solyc08g062700.3	Peptidyl-prolyl cis-trans isomerase (AHRD V3.3 *** F8WL74_CITUN)	2.20779	2.45816e-06
Solyc07g006140.4	Cytochrome (AHRD V3.3 *** A0A1U8FG41_CAPAN)	2.28994	2.72477e-06
Solyc04g053130.4	Stress enhanced protein 2, chloroplastic (AHRD V3.3 *** A0A1U8F0B2_CAPAN)	1.70565	3.01266e-06
Solyc01g100590.3	Heme binding protein (AHRD V3.3 *** Q9LZQ3_ARATH)	2.61569	3.20172e-06
Solyc07g005930.4	DNA-directed RNA polymerase (AHRD V3.3 *** A0A2G3BXA8_CAPCH)	2.36084	3.30238e-06
Solyc12g096350.2	WRKY transcription factor 10	1.86159	3.33403e-06
Solyc02g067210.3	KH domain-containing protein (AHRD V3.3 *** A0A1J3DQI6_NOCCA)	1.99121	3.46245e-06
Solyc09g005330.3	HEAT repeat-containing protein (AHRD V3.3 *** A0A2U1QKL7_ARTAN)	4.77211	3.55154e-06
Solyc06g071210.3	Non-specific serine/threonine protein kinase (AHRD V3.3 *** Q56R02_SOLLC)	1.94198	3.65593e-06
Solyc05g021100.2	Pleckstrin homology (PH) domain-containing protein (AHRD V3.3 *** F4IPT2_ARATH)	1.65814	4.00175e-06
Solyc08g083290.4	PHD finger protein (AHRD V3.3 *-* A0A1J3I6U4_NOCCA)	1.91589	4.04802e-06
Solyc07g017260.2	tRNA pseudouridine synthase (AHRD V3.3 *-* A0A1Q3AW01_CEPFO)	3.67612	4.11302e-06
Solyc09g015670.3	Vacuolar sorting receptor protein (AHRD V3.3 *** C6KI57_LILLO)	1.38691	4.21417e-06
Solyc10g087030.1	Cytochrome (AHRD V3.3 *** A0A1U8F0H8_CAPAN)	3.45474	4.22934e-06
Solyc10g081350.2	ABSCISIC ACID-INSENSITIVE 5-like protein 2 (AHRD V3.3 *** A0A2G3BGU0_CAPCH)	2.30969	4.24506e-06
Solyc05g009550.3	Regulator of Vps4 activity in the MVB pathway protein (AHRD V3.3 *-* Q9FX63_ARATH)	2.88447	4.74329e-06
Solyc04g074000.3	Receptor protein kinase, putative (AHRD V3.3 *** A0A061FG24_THECC)	1.86378	4.95104e-06
Solyc02g082920.5	Class II chitinase (AHRD V3.11 *** tr|Q43834|Q43834_SOLTU)	2.26837	4.95509e-06
Solyc05g051070.3	Pre-mRNA-splicing factor ISY1-like protein (AHRD V3.3 *** A0A2G2WT09_CAPBA)	1.92777	5.03495e-06
Solyc03g095220.3	Translocase of chloroplast (AHRD V3.3 *** A0A1U8G0U4_CAPAN)	1.77914	5.19425e-06
Solyc01g099730.3	transmembrane protein (AHRD V3.3 *** AT2G41945.2)	2.38884	5.23113e-06
Solyc09g055590.3	Heat-inducible transcription repressor (AHRD V3.3 *** Q9LZN4_ARATH)	1.5991	5.38949e-06
Solyc03g115220.5	Flavonoid 3'-monooxygenase (AHRD V3.11 *** tr|A0A2G2WR53|A0A2G2WR53_CAPBA)	1.86326	5.55296e-06
Solyc08g076200.4	RNA helicase DEAD27	2.15833	5.84158e-06
Solyc07g043590.3	Polyamine oxidase 3 (AHRD V3.3 *** A0A2G3BYY2_CAPCH)	1.35477	5.88454e-06
Solyc09g098000.5	NAD(P)-linked oxidoreductase, aldo/keto reductase family protein (AHRD V3.11 *** tr|A0A1Y1HY98|A0A1Y1HY98_KLENI)	5.34349	6.1466e-06
Solyc05g007730.4	Mitochondrial carrier protein (AHRD V3.3 *** A0A200QP40_9MAGN)	2.25962	6.36253e-06
Solyc09g092750.3	Unknown protein	2.75577	6.65778e-06
Solyc09g007860.4	Calcium-dependent lipid-binding (CaLB domain) family protein (AHRD V3.3 *** A0A1P8BD17_ARATH)	4.62056	6.82282e-06
Solyc02g080010.3	Cysteine-rich receptor-like protein kinase 10 (AHRD V3.11 *** tr|A0A2G2XFS8|A0A2G2XFS8_CAPBA)	1.46219	6.82282e-06
Solyc11g056640.3	inactive rhomboid protein (AHRD V3.3 *** AT5G12930.1)	3.0192	6.89516e-06
Solyc09g064860.3	ELKS/Rab6-interacting/CAST family protein (AHRD V3.3 *-* AT1G03290.4)	1.74082	7.02942e-06
Solyc03g121730.3	5'-nucleotidase SurE (AHRD V3.3 *** A0A1J3GXW9_NOCCA)	1.81037	7.06121e-06
Solyc06g005970.2	Glycosyl hydrolase family protein (AHRD V3.3 *** A0A2U1PL05_ARTAN)	1.88196	7.12471e-06
Solyc01g109680.3	hypothetical protein (AHRD V3.3 *** AT4G39235.2)	2.2089	7.54559e-06
Solyc01g009620.3	Cleavage and polyadenylation specificity factor subunit 5 (AHRD V3.3 *** A0A2G2XQG1_CAPBA)	2.0531	7.67825e-06
Solyc06g064890.5	Transcription initiation factor IIE subunit beta (AHRD V3.11 *** tr|A0A1Q3BB81|A0A1Q3BB81_CEPFO)	1.65021	7.75842e-06
Solyc09g091820.5	putative type 1 membrane protein Chr3:8726241-8729023 FORWARD LENGTH=364 201606 (AHRD V3.11 *** AT3G24160.1)	1.09718	7.91412e-06
Solyc02g021060.4	Uracil-DNA glycosylase (AHRD V3.3 *** A0A2G2XBC7_CAPBA)	2.4455	7.95223e-06
Solyc07g008370.5	60S ribosomal protein L7 (AHRD V3.11 *** tr|A0A1U8FIV2|A0A1U8FIV2_CAPAN)	1.68799	7.96296e-06
Solyc07g043260.4	protein FAR1-RELATED SEQUENCE 2-like isoform .1	2.19084	8.97636e-06
Solyc03g120280.1	Nuclear pore complex protein NUP50A (AHRD V3.3 *** A0A2G2WQ64_CAPBA)	2.24017	9.39516e-06
Solyc09g089610.3	ethylene receptor-like protein (ETR6)	2.90526	1.06306e-05
Solyc09g089850.3	CASP-like protein (AHRD V3.3 *** A0A2I4GE76_9ROSI)	2.07207	1.07071e-05
Solyc05g015070.4	RING-type E3 ubiquitin transferase (AHRD V3.3 *** A0A2G2VMV0_CAPBA)	2.08087	1.08661e-05
Solyc01g095030.3	Altered Response to Salt Stress 1	1.19405	1.15753e-05
Solyc01g098590.3	Phosphoglycerate mutase-like protein AT74 (AHRD V3.3 *** A0A2G2YZL9_CAPAN)	2.10502	1.17369e-05
Solyc03g006620.3	Cotton fiber (DUF761) (AHRD V3.3 *** F4HTI9_ARATH)	2.15114	1.17953e-05
Solyc03g007740.3	Reticulon-like protein (AHRD V3.3 *** A0A2G3CWR7_CAPCH)	2.22482	1.28138e-05
Solyc06g071470.4	Peroxisomal membrane protein PEX14 (AHRD V3.3 *** A0A2G2ZCJ2_CAPAN)	1.79432	1.28138e-05
Solyc07g006480.4	Receptor-like kinase (AHRD V3.3 *** D4QD70_DIACA)	2.02945	1.29211e-05
Solyc09g007900.5	Phenylalanine ammonia-lyase (AHRD V3.11 *** tr|A0A2G2YQ27|A0A2G2YQ27_CAPAN)	2.16754	1.31707e-05
Solyc01g068270.3	Protein kinase family protein (AHRD V3.3 *** S8DW53_9LAMI)	2.00281	1.36185e-05
Solyc07g008440.3	Purine permease (AHRD V3.3 *** A0A2R6QYE6_ACTCH),Pfam:PF16913	3.51013	1.37206e-05
Solyc04g076520.3	F-box protein (AHRD V3.3 *** A0A2I0XAX9_9ASPA)	2.15474	1.45001e-05
Solyc08g006360.3	Glycosyltransferase (AHRD V3.3 *** B9VJL9_9SOLA)	9.06293	1.49774e-05
Solyc12g006380.2	2-oxoglutarate-dependent dioxygenase	2.70646	1.51351e-05
Solyc10g045630.2	plant/protein%2C putative (DUF3411) (AHRD V3.3 *** AT5G24690.1)	3.34801	1.53788e-05
Solyc08g005673.1	Alkyl transferase (AHRD V3.3 *** R9R6P8_SOLLC)	5.86637	1.55199e-05
Solyc01g091840.4	UDP-galactose/UDP-glucose transporter 2 (AHRD V3.3 *** A0A2G3DE09_CAPCH)	2.21295	1.55199e-05
Solyc04g082770.4	RNA-binding protein 38-like (AHRD V3.3 *** A0A2I4G7F9_9ROSI)	1.61843	1.57421e-05
Solyc09g005730.4	Plant protein 1589 of Uncharacterized protein function (AHRD V3.3 *** A0A061EZD3_THECC)	2.01059	1.57636e-05
Solyc06g053300.3	Polyadenylate-binding protein (AHRD V3.3 *** A0A2K3NXT2_TRIPR)	1.44887	1.5766e-05
Solyc05g006730.5	Glutathione S-transferase (AHRD V3.11 *** tr|A0A200QY01|A0A200QY01_9MAGN)	3.19719	1.60578e-05
Solyc12g089150.2	Syntaxin-.1	1.55875	1.64698e-05
Solyc04g050950.3	Sn.1	2.70164	1.64936e-05
Solyc07g042680.3	MAP kinase kinase kinase 46	1.4454	1.64936e-05
Solyc05g053260.3	DNA (Cytosine-5)-methyltransferase DRM2 (AHRD V3.3 *** A0A1J3FZB1_NOCCA)	2.44691	1.66593e-05
Solyc01g107900.3	O-acyltransferase WSD1-like protein (AHRD V3.3 *** A0A2K3ND41_TRIPR)	1.99789	1.68055e-05
Solyc08g082110.5	WRKY transcription factor (AHRD V3.11 *** tr|B1Q4U9|B1Q4U9_BRUGY)	2.84333	1.71367e-05
Solyc05g013460.4	Protein DETOXIFICATION (AHRD V3.3 *** A0A1Q3CW99_CEPFO)	1.37009	2.06578e-05
Solyc08g079170.3	Hsp70-Hsp90 organizing protein.1	1.40801	2.09542e-05
Solyc07g008710.3	MLP-like protein 43 (AHRD V3.3 *** A0A2U1L1Z2_ARTAN)	1.82099	2.19902e-05
Solyc01g104220.3	Transmembrane emp24 domain-containing protein p24delta3 (AHRD V3.3 *** A0A2G3AUH9_CAPCH)	1.57231	2.23601e-05
Solyc09g092720.3	glycine-rich protein 3 short isoform-like (AHRD V3.3 *** XP_004247911.1)	2.39011	2.25889e-05
Solyc10g076260.2	Regulatory-associated protein of TOR.1	8.87912	2.31125e-05
Solyc09g010350.5	N-lysine methyltransferase (AHRD V3.11 *** tr|Q9FNA6|Q9FNA6_ARATH)	2.41705	2.58859e-05
Solyc11g065920.2	Xanthine dehydrogenase (AHRD V3.3 *** A0A2G2VNZ2_CAPBA)	1.32819	2.6032e-05
Solyc06g066660.4	Ribosomal protein L37 (AHRD V3.3 *** A0A2G2VAP4_CAPBA)	1.83723	2.69119e-05
Solyc12g100270.2	Fatty acid hydroxylase superfamily (AHRD V3.3 *** A0A2U1L8N4_ARTAN)	4.93355	2.76553e-05
Solyc04g074090.4	nucleolar complex protein 3 homolog (AHRD V3.3 *** A0A2I4FST4_9ROSI)	1.98672	2.81578e-05
Solyc04g007230.3	Regulator of Vps4 activity in the MVB pathway protein (AHRD V3.3 *** A0A2U1Q5E5_ARTAN)	1.8148	2.9766e-05
Solyc08g082610.4	DCD (Development and Cell Death) domain protein (AHRD V3.3 *** A0A2U1P2J5_ARTAN)	1.36931	3.02227e-05
Solyc05g012070.3	UDP-glucose:protein transglucosylase-like protein	2.06432	3.05032e-05
Solyc04g014670.3	Short-chain dehydrogenase/reductase SDR (AHRD V3.3 *** A0A200PSC0_9MAGN),Pfam:PF13561	1.33498	3.12618e-05
Solyc10g085820.2	dnaJ homolog subfamily C member 28 (AHRD V3.3 *** A0A2I4E0W0_9ROSI)	2.76867	3.16009e-05
Solyc04g079420.3	Disease resistance protein (CC-NBS-LRR class) family (AHRD V3.3 *** A0A1P8BE24_ARATH)	1.61548	3.16676e-05
Solyc01g087890.3	Plasma-membrane choline transporter family protein (AHRD V3.3 *** F4K425_ARATH)	2.63847	3.19382e-05
Solyc09g097820.3	RNA helicase family protein (AHRD V3.3 *** A0A2U1P2E3_ARTAN)	1.81018	3.20721e-05
Solyc08g067210.3	Dicer-like 3	1.71719	3.4908e-05
Solyc11g008870.2	Methylenetetrahydrofolate reductase (AHRD V3.3 *** A0A1U8F633_CAPAN)	1.22305	3.52193e-05
Solyc12g099830.2	Protein kinase domain (AHRD V3.3 *** A0A200R4T5_9MAGN)	1.9919	3.60903e-05
Solyc08g078340.3	Transcription factor DIVARICATA (AHRD V3.3 *** A0A2G3DC38_CAPCH)	1.91077	3.78699e-05
Solyc09g011610.4	Glutathione S-transferase (AHRD V3.11 *-* tr|C0LF68|C0LF68_CAPAN)	4.34741	3.80294e-05
Solyc03g117320.4	50S ribosomal protein L3 (AHRD V3.3 *** A0A2G3CZF6_CAPCH)	1.67656	3.94622e-05
Solyc01g005600.4	5'-adenylylsulfate reductase-like 5 (AHRD V3.3 *** A0A2G2W4X9_CAPBA)	1.46191	3.99071e-05
Solyc06g011370.4	Chaperone protein ClpB (AHRD V3.3 *-* B2IUM0_NOSP7)	8.63709	4.0376e-05
Solyc10g055680.1	Methyltransferase (AHRD V3.3 *** O24153_TOBAC)	1.41959	4.08715e-05
Solyc07g044980.3	NIM1-like protein 2	1.35983	4.18374e-05
Solyc07g065480.3	Na-translocating NADH-quinone reductase subunit A (AHRD V3.3 *** AT5G55640.1)	1.38534	4.4236e-05
Solyc07g062570.3	Ubiquitin-conjugating enzyme (AHRD V3.3 *** H6VUT0_9FABA)	1.34113	4.61728e-05
Solyc12g019060.2	Ankyrin repeat-containing protein (AHRD V3.3 *** A0A1U8F3K5_CAPAN)	1.94174	4.82873e-05
Solyc09g009030.4	Histone deacetylase HD.1	1.87973	4.86818e-05
Solyc05g025810.3	Strictosidine synthase (AHRD V3.3 *** A0A2U1MD24_ARTAN)	1.60644	4.963e-05
Solyc01g108880.4	2-oxoglutarate (2OG) and Fe(II)-dependent oxygenase superfamily protein (AHRD V3.3 *** A0A2U1MKU7_ARTAN)	2.23954	5.14036e-05
Solyc01g111150.2	Translocon-associated protein subunit alpha (AHRD V3.3 *** A0A1U8F1N5_CAPAN)	1.37585	5.1522e-05
Solyc12g006050.2	Protein NRT1/ PTR FAMILY 6.4 (AHRD V3.3 *** A0A2G2X304_CAPBA)	4.58784	5.16106e-05
Solyc03g079940.4	mitochondrial import inner membrane translocase subunit TIM22-like (AHRD V3.11 *** tr|A0A2I4GFQ5|A0A2I4GFQ5_9ROSI)	1.89576	5.24781e-05
Solyc01g087170.3	Zinc finger transcription factor 11	3.32332	5.27318e-05
Solyc09g010780.3	Protein phosphatase 2C (AHRD V3.3 *-* A0A2U1P5P3_ARTAN)	2.87569	5.32666e-05
Solyc04g040180.3	S-adenosyl-L-methionine-dependent methyltransferases superfamily protein (AHRD V3.3 *** A0A1Y1ICE6_KLENI)	2.84857	5.33297e-05
Solyc01g067930.5	Xyloglucan 6-xylosyltransferase 1 (AHRD V3.11 *** tr|A0A1J3JYE5|A0A1J3JYE5_NOCCA)	3.20788	5.49517e-05
Solyc04g024500.3	CCR4-NOT transcription complex subunit (AHRD V3.3 *** AT5G18420.2)	2.46244	5.52015e-05
Solyc11g039670.1	Unknown protein	5.35836	5.57987e-05
Solyc07g061720.3	gibberellin 2-oxidase 4	2.42199	5.63474e-05
Solyc12g006480.2	Nuclear pore complex protein (AHRD V3.3 *** A0A2G2X455_CAPBA)	1.30767	5.63474e-05
Solyc05g010015.1	Nudix hydrolase.1	1.52152	5.64496e-05
Solyc04g081360.3	tRNA (adenine(58)-N(1))-methyltransferase non-catalytic subunit TRM6 (AHRD V3.3 *** A0A2G2X1K9_CAPBA)	2.31104	5.71881e-05
Solyc06g083570.3	Thioredoxin-like protein 4B (AHRD V3.3 *** A0A1U8H1Y8_CAPAN)	2.40872	5.86243e-05
Solyc04g076660.3	Rhamnogalacturonate lyase family protein (AHRD V3.3 *** A0A2U1NT41_ARTAN)	2.24429	5.88583e-05
Solyc08g077360.3	Dynamin (AHRD V3.3 *** E5GB64_CUCME)	3.14159	5.90232e-05
Solyc06g083150.3	U box domain (AHRD V3.3 *** A0A200Q5S3_9MAGN)	2.01148	6.04232e-05
Solyc04g017610.2	F-box protein (AHRD V3.3 *** A0A2I0VRX1_9ASPA)	1.87261	6.33247e-05
Solyc03g019850.3	MAP kinase kinase 5	1.8464	6.58627e-05
Solyc04g076380.4	NADPH--cytochrome P450 reductase (AHRD V3.3 *** A0A2G3CP38_CAPCH)	1.12646	6.61352e-05
Solyc11g013520.3	Histone acetyltransferase (AHRD V3.3 *** A0A2G3CMD1_CAPCH)	1.74016	6.80832e-05
Solyc02g062800.2	Ribosome biogenesis protein BMS1-like protein (AHRD V3.3 *-* A0A2G2W7A2_CAPBA)	1.75495	6.8138e-05
Solyc02g063070.3	tft4	1.22722	6.8138e-05
Solyc01g059860.3	MAP kinase kinase kinase 3	1.35092	7.16478e-05
Solyc06g005410.3	Unknown protein	2.18199	7.2618e-05
Solyc09g055910.3	D-amino acid dehydrogenase (AHRD V3.3 *** A0A1J3CZD8_NOCCA)	1.33358	7.39119e-05
Solyc03g006870.3	Phosphoglucomutase protein (AHRD V3.3 *** A0A2U1KZG8_ARTAN)	1.30725	7.39119e-05
Solyc12g017830.3	Brefeldin A-inhibited guanine nucleotide-exchange protein 5 (AHRD V3.3 *** A0A2G2ZX29_CAPAN)	1.13863	7.40718e-05
Solyc03g026020.3	Heat shock transcription factor (AHRD V3.3 *** E1U3C8_CICAR)	1.77946	7.43972e-05
Solyc06g005150.3	ascorbate peroxidase	1.97691	7.57135e-05
Solyc06g073950.3	DnaJ domain-containing protein (AHRD V3.3 *** A0A1Q3CPH7_CEPFO)	1.61596	7.60284e-05
Solyc09g061840.5	3-ketoacyl-CoA thiolase peroxisomal-like (AHRD V3.11 *** tr|A0A2K3P5R8|A0A2K3P5R8_TRIPR)	1.47327	7.60618e-05
Solyc06g070980.3	Ubiquitin-conjugating enzyme (AHRD V3.3 *** A0A200QF19_9MAGN)	1.6652	7.61783e-05
Solyc06g076590.3	DUF3527 domain-containing protein (AHRD V3.3 *** A0A1Q3C2Z3_CEPFO)	1.61436	7.809e-05
Solyc03g122120.4	3-oxoacyl-[acyl-carrier-protein] synthase (AHRD V3.3 *** A0A2G2ZVR7_CAPAN)	2.26441	7.94451e-05
Solyc10g008850.2	transmembrane protein (AHRD V3.3 *-* AT1G28540.1)	2.69326	7.94812e-05
Solyc04g007610.3	Sulfhydryl oxidase (AHRD V3.3 *** A0A2G2ZHI0_CAPAN)	1.59179	8.11012e-05
Solyc09g082140.4	Protein OBERON.1	2.22653	8.17703e-05
Solyc04g014750.1	transmembrane protein (AHRD V3.3 *** AT1G12064.1)	8.3617	8.21269e-05
Solyc01g088200.4	aldehyde oxidase 4 pseudogene	5.46681	8.29244e-05
Solyc02g089630.3	Proline dehydrogenase (AHRD V3.3 *** A0A2G2XIU2_CAPBA)	2.1718	8.36744e-05
Solyc12g005620.1	receptor-like protein kinase (AHRD V3.3 *** A0A1U7YIF9_NICSY)	5.0325	8.46818e-05
Solyc06g076050.5	Ankyrin repeat family protein, putative, expressed (AHRD V3.11 *** tr|Q10NB7|Q10NB7_ORYSJ)	1.5402	8.60783e-05
Solyc05g041920.3	Dicer-like 3 (AHRD V3.3 *-* B3SRQ0_PHYPA)	2.66855	8.74115e-05
Solyc02g038805.1	RING/U-box superfamily protein (AHRD V3.3 *** A0A2U1LB75_ARTAN)	2.46663	8.74229e-05
Solyc07g006830.4	Calmodulin-binding protein (AHRD V3.3 *** A0A2U1PNP9_ARTAN)	1.24588	8.74493e-05
Solyc04g050720.5	RING/FYVE/PHD zinc finger superfamily protein (AHRD V3.11 *-* tr|B3H578|B3H578_ARATH)	2.01167	8.77381e-05
Solyc10g084050.2	Cell division cycle protein 48-like protein (AHRD V3.3 *** A0A2G3BG70_CAPCH)	1.21432	8.82932e-05
Solyc11g066890.1	Arogenate dehydratase (AHRD V3.3 *** A0A2G3BBC7_CAPCH)	2.26804	8.88558e-05
Solyc03g063060.3	Ycf20-like protein (AHRD V3.3 *** A0A2G2VR95_CAPBA)	1.38256	9.00479e-05
Solyc01g111140.3	Protein XAP5 CIRCADIAN TIMEKEEPER (AHRD V3.3 *** A0A2G2Y2K1_CAPAN)	1.67571	9.20992e-05
Solyc01g090430.3	NRC1	2.12035	9.37424e-05
Solyc06g062360.3	Syntaxin (AHRD V3.3 *** A0A2G3C7Q3_CAPCH)	1.58499	9.4325e-05
Solyc04g076980.4	Receptor-like protein kinase (AHRD V3.11 *** tr|A0A2R6R357|A0A2R6R357_ACTCH)	5.72505	9.49831e-05
Solyc02g050240.5	Oligopeptidase B (AHRD V3.11 *** tr|A0A0G2RJN8|A0A0G2RJN8_CAPAN)	2.61483	9.61143e-05
Solyc02g070520.3	alpha-1,2-Mannosidase (AHRD V3.3 *** A0A1U8FJR2_CAPAN)	3.49735	9.6547e-05
Solyc03g044150.4	Subtilisin-like protease (AHRD V3.3 *** A9XG40_TOBAC)	1.17997	9.6547e-05
Solyc01g103990.3	T-complex protein .1	1.06758	9.67131e-05
Solyc08g078320.3	E3 ubiquitin-protein ligase HO.1	1.81115	9.75213e-05
Solyc11g013880.1	G-type lectin S-receptor-like serine/threonine-protein kinase (AHRD V3.3 *** A0A2G2VBG8_CAPBA)	1.57879	9.80885e-05
Solyc11g066870.3	MORN (Membrane Occupation and Recognition Nexus) repeat-containing protein (AHRD V3.3 *** AT5G22640.1)	1.60571	0.000100326
Solyc02g085010.1	hypothetical protein (AHRD V3.3 *-* AT2G18210.1)	2.17875	0.000104755
Solyc02g093420.4	NAC domain-containing protein 10 (AHRD V3.3 *** A0A2G3ACK5_CAPAN)	2.13738	0.000104909
Solyc07g044840.3	2,3-bisphosphoglycerate-independent phosphoglycerate mutase (AHRD V3.3 *** A0A2G2WBT5_CAPBA)	1.21642	0.000107067
Solyc02g093110.3	Ubiquitin-conjugating enzyme (AHRD V3.3 *** B3TLZ3_ELAGV)	1.81567	0.000108056
Solyc05g009800.4	Leucine-rich repeat receptor-like serine/threonine-protein kinase (AHRD V3.3 *** A0A2I0VIY5_9ASPA)	1.15086	0.000108056
Solyc03g045090.3	dihydroflavonol 4-reductase/flavanone protein (AHRD V3.3 *** AT3G02420.1)	1.3972	0.000111518
Solyc01g096600.4	THO complex subunit.1	1.29536	0.000111593
Solyc02g081580.3	LRAT domain-containing protein (AHRD V3.3 *** A0A1Q3B136_CEPFO)	2.27149	0.000120012
Solyc11g010850.2	1-deoxy-d-xylulose-5-phosphate synthase.1	1.75452	0.000121149
Solyc11g007730.2	Bark storage protein A (AHRD V3.3 *** A0A1J3K1W0_NOCCA)	3.01026	0.000123456
Solyc07g005880.3	Replication factor C subunit.1	1.32064	0.000123456
Solyc04g079760.4	UPF0114 domain-containing protein (AHRD V3.3 *** A0A1Q3D8A0_CEPFO)	2.55184	0.000123756
Solyc03g114140.3	RNA-dependent RNA polymerase2	1.37139	0.000124702
Solyc11g005770.2	Pectinesterase (AHRD V3.3 *** A0A2I4GT13_9ROSI)	1.88488	0.00012873
Solyc09g015770.3	WRKY transcription factor 81	1.21614	0.000129199
Solyc10g084890.3	UDP-glycosyltransferase 76.1	2.88651	0.000132165
Solyc06g053400.3	Isopropylmalate synthase (AHRD V3.3 *** K4C627_SOLLC)	1.15254	0.000134043
Solyc01g110990.3	ATP-dependent RNA helicase (AHRD V3.11 *** tr|A0A1Y1HQM9|A0A1Y1HQM9_KLENI)	1.17227	0.000134056
Solyc02g091650.4	Glycine-rich domain-containing protein 2 (AHRD V3.3 *** A0A2G2XGW0_CAPBA)	2.86594	0.000135117
Solyc06g009140.3	Late embryogenesis abundant protein Lea5 (AHRD V3.3 *** A0A1J3JXG8_NOCCA)	2.83429	0.00014169
Solyc10g086730.2	Fructose-1,6-bisphosphatase (AHRD V3.3 *** B6TSK5_MAIZE)	1.43016	0.00014328
Solyc06g066600.3	plastidic glucose translocator 2	2.63618	0.000145507
Solyc01g101060.4	S-adenosyl-L-methionine synthetase	1.02278	0.000160425
Solyc04g015520.3	Remorin (AHRD V3.3 *** A0A200Q6K8_9MAGN)	1.49502	0.000161258
Solyc02g081010.3	Lysine-specific demethylase JMJ25 (AHRD V3.3 *** A0A2G3A990_CAPAN)	1.04452	0.000165832
Solyc05g009040.3	Receptor-like protein kinase (AHRD V3.3 *** D3G6F0_CAPAN)	2.57767	0.00016854
Solyc01g087400.4	RING/FYVE/PHD-type zinc finger family protein (AHRD V3.3 *** A0A2U1QBS4_ARTAN)	1.43743	0.000169416
Solyc08g082480.3	Phosphatidylinositol 4-kinase gamma 2 (AHRD V3.3 *** A0A2G3ADD9_CAPAN)	2.01194	0.000171659
Solyc03g031860.3	Phytoene synthase 1,Pfam:PF00494	1.08826	0.000172153
Solyc08g062620.3	Mitochondrial distribution/morphology family 35/apoptosis (AHRD V3.3 *** A0A200QD19_9MAGN)	2.50688	0.00017307
Solyc04g014400.4	LOW QUALITY PROTEIN: LRR receptor-like serine/threonine-protein kinase GS.1	1.45173	0.000173646
Solyc08g021920.4	DnaJ-like protein subfamily C GRV2 (AHRD V3.3 *** A0A2G2YXE7_CAPAN)	1.54702	0.000174769
Solyc04g056270.4	ER66	3.65664	0.000176597
Solyc08g068090.3	Hemoglobin 3 (AHRD V3.3 *** A0A2U1NXZ4_ARTAN)	2.48793	0.000176597
Solyc01g103150.3	Core-2 i-branching beta-n-acetylglucosaminyltransferase family protein (AHRD V3.3 *** A0A2K3MN76_TRIPR)	2.2638	0.000176713
Solyc07g065080.4	Fimbrin-3 (AHRD V3.3 *** A0A2G3C2R5_CAPCH)	1.69401	0.000178863
Solyc04g074030.3	Receptor protein kinase, putative (AHRD V3.3 *** A0A061FG24_THECC)	1.80831	0.000187658
Solyc07g005340.2	protein RTF2 homolog (AHRD V3.3 *** A0A2I4H2E8_9ROSI)	1.21372	0.000188135
Solyc04g010330.3	Auxin-regulated protein	7.17954	0.000194037
Solyc02g077300.2	Peroxidase (AHRD V3.3 *** K4B8V7_SOLLC)	4.55582	0.000195954
Solyc01g086740.3	Chaperone protein dnaJ (AHRD V3.3 *** B6TA99_MAIZE)	1.20308	0.000201266
Solyc08g077380.4	Purine permease (AHRD V3.3 *** A0A2P5BSS2_TREOI),Pfam:PF16913	3.24346	0.000203426
Solyc11g051176.1	Unknown protein	2.09729	0.000203426
Solyc02g085400.3	Sulfite exporter TauE/SafE family protein (AHRD V3.3 *** A0A2U1KY14_ARTAN)	1.78519	0.000204406
Solyc11g010730.4	Receptor-like cytosolic serine/threonine-protein kinase RBK1 (AHRD V3.11 *** tr|A0A2G3B0B2|A0A2G3B0B2_CAPCH)	1.70752	0.000204406
Solyc02g078830.5	p21-activated protein kinase-interacting protein 1-like (AHRD V3.11 *** tr|A0A2I4GUT3|A0A2I4GUT3_9ROSI)	1.6814	0.000222405
Solyc08g063080.3	UDP-sulfoquinovose synthase (AHRD V3.3 *** B6T784_MAIZE)	1.09358	0.000222405
Solyc11g007410.3	Receptor-like protein kinase (AHRD V3.3 *** A0A2K3PPP5_TRIPR)	1.62891	0.000222968
Solyc11g010380.2	Protein DETOXIFICATION (AHRD V3.3 *** A0A328DDG5_9ASTE)	1.29285	0.000227386
Solyc06g073120.4	Ribosomal RNA processing protein 36 (AHRD V3.3 *** A0A2U1LXL6_ARTAN)	1.59441	0.00022781
Solyc04g072140.4	tRNA pseudouridine synthase (AHRD V3.3 *** A0A2G3CNB1_CAPCH)	2.34438	0.000231798
Solyc11g072220.2	Ubiquitin-like-specific protease 1D (AHRD V3.3 *-* A0A1J3EWQ3_NOCCA)	1.86124	0.000232141
Solyc09g009920.1	F-box domain (AHRD V3.3 *** A0A200QKR6_9MAGN)	2.7384	0.00023285
Solyc10g084720.1	Para-hydroxybenzoic acid efflux pump subunit AaeB/fusaric acid resistance protein (AHRD V3.3 *** A0A2U1MC19_ARTAN)	6.06788	0.000232969
Solyc04g005330.3	Transducin/WD40 repeat-like superfamily protein (AHRD V3.3 *** A0A2U1N878_ARTAN)	1.58176	0.000240664
Solyc11g065750.2	Armadillo repeat-containing protein 8-like (AHRD V3.3 *** A0A2K3NUY2_TRIPR)	1.39686	0.000245558
Solyc04g045560.4	Squamosa promoter-binding protein 3	2.3441	0.00025194
Solyc02g082900.3	Protein STRICTOSIDINE SYNTHASE-LIKE 6 (AHRD V3.3 *** A0A2G2XFW5_CAPBA)	1.30191	0.000253242
Solyc05g018750.4	GBF-interacting protein 1-like isoform .1	1.65275	0.000256358
Solyc08g081330.4	GPN-loop GTPase (AHRD V3.3 *** A0A1U8G689_CAPAN)	1.07531	0.000260006
Solyc05g018810.5	Nucleosome assembly protein family (AHRD V3.11 *** tr|A9TVZ4|A9TVZ4_PHYPA)	1.09268	0.000262612
Solyc03g078360.1	Receptor-like protein kinase (AHRD V3.3 *** A0A2U1PPA0_ARTAN)	3.1997	0.000265238
Solyc02g088290.4	ARF guanine-nucleotide exchange factor GN.1	1.88495	0.000265238
Solyc02g090900.3	Remorin (AHRD V3.3 *** A0A200QZA9_9MAGN)	1.65986	0.000267573
Solyc06g060610.2	Flavin-containing monooxygenase (AHRD V3.3 *** A0A2G3C7C4_CAPCH)	2.12116	0.000267901
Solyc05g006520.5	Pyruvate dehydrogenase E1 component subunit alpha (AHRD V3.11 *** tr|A0A1U8EUA7|A0A1U8EUA7_CAPAN)	1.09607	0.000276809
Solyc04g050920.3	DNA-directed RNA polymerase subunit alpha (AHRD V3.3 *** AT3G54310.1)	1.28111	0.000286245
Solyc12g014060.2	RNA exonuclease 4 (AHRD V3.3 *** A0A1U8F956_CAPAN)	1.81318	0.000291136
Solyc04g071610.5	Abscisic stress-ripening protein 3 (AHRD V3.11 *-* tr|A0A1U8GDP7|A0A1U8GDP7_CAPAN)	1.04018	0.000308861
Solyc08g150148.1	Unknown protein	1.37144	0.000312097
Solyc08g068850.3	proton pump-interactor 1-like (AHRD V3.3 *-* A0A2I4H3B3_9ROSI)	2.98022	0.000315345
Solyc05g013280.4	Pseudomonas resistance	1.26165	0.000320841
Solyc02g094150.4	Sua5/YciO/YrdC/YwlC family protein (AHRD V3.3 *** B2SXU1_PARPJ)	1.54178	0.000323818
Solyc07g052790.3	Disease resistance protein (TIR-NBS-LRR class) (AHRD V3.3 *** F4KIC7_ARATH)	1.82902	0.000327779
Solyc10g076530.2	Protein kinase domain (AHRD V3.3 *-* A0A200Q5X3_9MAGN)	2.91478	0.000333095
Solyc08g014190.4	Geraniol 8-hydroxylase (AHRD V3.3 *** A0A1U8G9M4_CAPAN)	2.63075	0.000333095
Solyc06g005960.5	Dentin sialophosphoprotein (AHRD V3.11 *-* tr|F4HQL7|F4HQL7_ARATH)	8.47357	0.000334924
Solyc06g060370.3	EamA-like transporter family protein (AHRD V3.3 *** A0A2U1L2E6_ARTAN)	1.33487	0.000335461
Solyc09g098010.3	Geraniol 8-hydroxylase (AHRD V3.3 *** A0A1U8G9M4_CAPAN)	2.71319	0.000340376
Solyc01g068560.3	protein LNK2 isoform .1	1.10918	0.000344308
Solyc10g083840.1	Glutamine synthetase (AHRD V3.3 *** I6WUR4_CAMSI)	2.347	0.0003465
Solyc12g006550.2	Ribosome biogenesis regulatory protein (AHRD V3.3 *** A0A2G2YU70_CAPAN)	1.1835	0.000347284
Solyc01g095630.3	WRKY transcription factor 41	1.41409	0.000347284
Solyc06g036260.3	beta-carotene hydroxylase-1	1.50695	0.000362481
Solyc11g070183.1	autophagy-related protein .1	1.56513	0.000381086
Solyc10g076540.1	Wall-associated receptor kinase-like 9 (AHRD V3.3 *-* A0A2G2VF42_CAPBA)	1.44183	0.000383098
Solyc10g076515.1	Unknown protein	3.83459	0.0003905
Solyc02g068540.3	leucine-rich repeat receptor protein kinase EMS1-like (AHRD V3.11 *** tr|A0A2G3A6F6|A0A2G3A6F6_CAPAN)	4.16793	0.000396582
Solyc02g069340.4	RNA 3'-terminal phosphate cyclase (AHRD V3.3 *** A0A200PQ43_9MAGN)	1.53879	0.000397676
Solyc07g053160.5	DUF1644 domain-containing protein (AHRD V3.11 *-* tr|A0A1Q3DJC6|A0A1Q3DJC6_CEPFO)	1.46982	0.000399536
Solyc01g086700.4	C2 calcium/lipid-binding plant phosphoribosyltransferase family protein (AHRD V3.3 *** A0A061DXG0_THECC)	8.20534	0.000407387
Solyc02g084240.3	0.1	1.25362	0.000420811
Solyc12g044930.3	F-box protein (AHRD V3.3 *** A0A2G3B4N2_CAPCH)	1.38382	0.000421024
Solyc02g067420.3	Ubiquitin-conjugating enzyme (AHRD V3.3 *** Q5ZFS2_PLAMJ)	1.33716	0.00043822
Solyc04g072043.1	Polyadenylate-binding protein (AHRD V3.3 *** A0A2G3CN64_CAPCH)	6.74081	0.000467635
Solyc05g053180.3	SsrA-binding protein (AHRD V3.3 *** Q9LUN9_ARATH)	2.87426	0.000471077
Solyc06g063330.3	Vacuolar ATP synthase catalytic subunit (AHRD V3.3 *** A0A0A7LU40_9ASPA)	2.74991	0.00048366
Solyc00g500164.1	Unknown protein	2.05342	0.000488184
Solyc09g091940.2	Unknown protein	1.05768	0.000489983
Solyc04g081290.3	Cytokinin riboside 5'-monophosphate phosphoribohydrolase (AHRD V3.3 *** A0A2G2X1Q5_CAPBA)	1.37991	0.000508132
Solyc03g096770.1	Protein RESPONSE TO LOW SULFUR 2 (AHRD V3.3 *-* LSU2_ARATH)	1.51214	0.00051056
Solyc12g042430.2	Inositol polyphosphate multikinase (AHRD V3.3 *** A0A2G2VGT7_CAPBA)	2.83353	0.000511213
Solyc06g068050.3	DNA/RNA-binding protein Alba-like (AHRD V3.3 *** A0A200PQE1_9MAGN)	1.6982	0.000511255
Solyc08g079610.3	Nucleotide excision repair, TFIIH, subunit TTDA (AHRD V3.3 *** A0A2U1NL58_ARTAN)	1.16008	0.000515351
Solyc01g065550.3	Dehydration-induced 19-like protein (AHRD V3.3 *** E3T7S4_GOSHI)	1.26501	0.00054229
Solyc07g056500.4	glutathione S-transferase T5	2.68218	0.000543296
Solyc10g080590.2	60S ribosomal protein L.1	1.26715	0.000560085
Solyc01g028900.3	2-oxoisovalerate dehydrogenase subunit beta, mitochondrial (AHRD V3.3 *** A0A2G3DFR9_CAPCH)	1.17534	0.00057312
Solyc02g079960.3	Thioredoxin (AHRD V3.3 *** A0A2G3D6G6_CAPCH)	1.97512	0.000574247
Solyc12g006505.2	Terpene cyclase/mutase family member (AHRD V3.11 *** tr|A0A2G3BN05|A0A2G3BN05_CAPCH)	8.38655	0.000574462
Solyc11g072410.2	Adenylate kinase isoenzyme 6 homolog (AHRD V3.3 *** A0A2G2VP92_CAPBA),Pfam:PF13238	1.65135	0.000574462
Solyc06g065710.3	Sister chromatid cohesion PDS5-like protein (AHRD V3.3 *-* A0A2K3PKD0_TRIPR)	1.06352	0.000611076
Solyc02g062550.3	P-loop containing nucleoside triphosphate hydrolases superfamily protein (AHRD V3.3 *** A0A2U1NGS8_ARTAN)	4.76439	0.000616163
Solyc01g005730.3	NL0C (AHRD V3.3 *** Q9ZS83_SOLLC)	1.47076	0.000634679
Solyc10g078730.2	Non-structural maintenance of chromosomes element 4-like protein A (AHRD V3.3 *** A0A2G2VWE3_CAPBA)	2.35768	0.000638216
Solyc01g108420.2	Unknown protein	3.53368	0.000647892
Solyc03g005700.1	mitochondrial import receptor subunit TOM9-2-like (AHRD V3.3 *** A0A1S3Y998_TOBAC)	2.0514	0.000647892
Solyc12g006470.2	viroid RNA-binding protein	1.11795	0.000647892
Solyc02g062180.3	2-oxoglutarate (2OG) and Fe(II)-dependent oxygenase superfamily protein (AHRD V3.3 *-* A0A2U1N614_ARTAN)	1.8411	0.000650113
Solyc08g068010.2	zinc finger FYVE domain protein (AHRD V3.3 *** AT2G25730.3)	1.2113	0.000663683
Solyc02g021760.3	Zinc finger transcription factor 16	1.44148	0.000665798
Solyc05g053210.5	Non-specific serine/threonine protein kinase (AHRD V3.11 *** tr|A0A2G2ZJR3|A0A2G2ZJR3_CAPAN)	1.70937	0.000677522
Solyc01g090990.3	Vesicle-associated protein 1.1	1.28434	0.000677688
Solyc12g099440.3	Glyoxysomal fatty acid beta-oxidation multifunctional protein MFP-a (AHRD V3.3 *** A0A2G2VJQ0_CAPBA)	1.10545	0.00068818
Solyc03g093160.3	LUC7-related (AHRD V3.3 *** A0A200QTT4_9MAGN)	1.08505	0.000690475
Solyc06g060750.3	O-fucosyltransferase (AHRD V3.3 *** A0A2P5AVU2_PARAD)	1.46016	0.000696129
Solyc01g096420.3	NADPH quinone oxidoreductase (AHRD V3.3 *** A0A2K3LWY2_TRIPR)	2.35533	0.000698426
Solyc04g006940.5	Phospholipid-transporting ATPase (AHRD V3.11 *** tr|A0A2G2ZHI8|A0A2G2ZHI8_CAPAN)	3.2244	0.000700935
Solyc12g097000.2	Disease resistance protein (TIR-NBS-LRR class) family (AHRD V3.3 *-* A0A2U1MRL7_ARTAN)	2.09056	0.000702625
Solyc05g018500.3	Protein OBERON 3 (AHRD V3.3 *** A0A2G3CKJ8_CAPCH)	1.2902	0.000702625
Solyc09g075440.4	Never ripe-2	1.24002	0.000712583
Solyc05g016030.3	S-acyltransferase (AHRD V3.3 *** A0A2I4F9K8_9ROSI)	1.01355	0.000720605
Solyc03g098230.3	Bifunctional D-cysteine desulfhydrase/1-aminocyclopropane-1-carboxylate deaminase, mitochondrial (AHRD V3.3 *** A0A2G2X7N7_CAPBA)	1.2174	0.000722596
Solyc06g008600.3	E3 ubiquitin protein ligase DRIP2 (AHRD V3.3 *** A0A2G2X5V3_CAPBA)	1.37702	0.000732699
Solyc04g045480.3	Ubiquitin thioesterase (AHRD V3.3 *** A0A2I4FBU8_9ROSI)	1.27393	0.000741874
Solyc01g008220.3	UPF0664 stress-induced protein C29B12.11c (AHRD V3.3 *** A0A1J3H3L4_NOCCA)	4.1854	0.000747273
Solyc09g083210.3	Protein kinase-like domain-containing protein (AHRD V3.3 *** A0A2U1MF72_ARTAN)	1.45074	0.000767425
Solyc01g099990.3	F-box domain, Phloem protein 2-like protein (AHRD V3.3 *** A0A2U1KKL5_ARTAN)	3.47148	0.000769645
Solyc04g079210.3	Patatin (AHRD V3.3 *** A0A2G2X0P8_CAPBA)	1.59885	0.000771957
Solyc03g080050.3	Stomatin family protein (SPFH domain/Band 7 family protein) (AHRD V3.3 *** A0A166USA6_9PEZI)	1.27862	0.000774447
Solyc01g109080.3	Serine/threonine-protein kinase SM.1	1.66806	0.000779663
Solyc09g011270.5	Cysteine/histidine-rich C1 domain protein (AHRD V3.11 *** tr|A0A1P8AY95|A0A1P8AY95_ARATH)	1.65161	0.00079002
Solyc01g103460.2	Werner Syndrome-like exonuclease (AHRD V3.3 *** A0A2I4H4A1_9ROSI)	1.17705	0.000798629
Solyc03g007920.4	Glutaminyl-peptide cyclotransferase (AHRD V3.3 *** A0A1U8FZB4_CAPAN)	1.60269	0.000801655
Solyc10g047220.2	plant/protein (AHRD V3.3 *** AT5G64160.1)	1.63597	0.000802014
Solyc09g064750.2	Unknown protein	3.22967	0.00080459
Solyc02g067660.4	Alpha/Beta hydrolase fold protein (AHRD V3.3 *** A0A2U1Q6M2_ARTAN)	1.34667	0.000827078
Solyc08g008370.3	DCD (Development and Cell Death) domain protein (AHRD V3.3 *-* A0A2U1P2J5_ARTAN)	1.51051	0.000838988
Solyc04g077970.5	Adenine phosphoribosyltransferase 3 (AHRD V3.11 *** tr|A0A2G3CPQ3|A0A2G3CPQ3_CAPCH)	1.10738	0.000838988
Solyc01g100000.3	F-box domain, Phloem protein 2-like protein (AHRD V3.3 *** A0A2U1MNC1_ARTAN)	1.49104	0.000839154
Solyc01g087030.3	Zinc finger transcription factor 10	1.86332	0.000868808
Solyc01g006990.4	F-box family protein (AHRD V3.3 *** E5GBH4_CUCME)	1.44842	0.000912053
Solyc08g006570.4	anaphase-promoting complex subunit 13 (AHRD V3.3 --* XP_012091793.1)	1.05177	0.000921554
Solyc11g005920.3	NAC domain-containing protein 16 (AHRD V3.3 *** A0A1U8EWF0_CAPAN)	1.11967	0.000928849
Solyc04g048900.3	Calreticulin (AHRD V3.3 *** A0A2G3ASL1_CAPCH)	1.03169	0.000943052
Solyc01g110360.3	Fructose-bisphosphate aldolase (AHRD V3.3 *** Q9SXX5_NICPA)	1.31798	0.000943616
Solyc12g009100.2	FRIGIDA interacting protein.1	1.72358	0.000960195
Solyc04g007970.3	Ubiquitin-conjugating enzyme variant (AHRD V3.3 *** V5KX13_SOLLC)	1.59447	0.000975314
Solyc01g009300.3	Serine/threonine-protein kinase Nek2 (AHRD V3.3 *** A0A2G2XPS8_CAPBA)	1.5045	0.000995995
Solyc05g051400.5	Mitochondrial uncoupling protein 6 (AHRD V3.11 *** tr|A0A2G3CG15|A0A2G3CG15_CAPCH)	1.21205	0.0010078
Solyc07g043230.3	Zinc transporter protein (AHRD V3.3 *** A5BDR3_VITVI)	1.56498	0.00101715
Solyc04g072070.4	DNA-binding WRKY (AHRD V3.11 *-* tr|A0A200R2S6|A0A200R2S6_9MAGN)	3.75609	0.00102639
Solyc10g078310.2	Two-component response regulator AR.1	1.71422	0.00102904
Solyc01g100870.3	ADP-ribosylation factor (AHRD V3.3 *** B4FP40_MAIZE)	1.62806	0.00104652
Solyc01g092950.3	MADS-box protein (AHRD V3.3 *** A1BQ41_VITVI)	1.28642	0.00105556
Solyc01g008060.3	Ribonuclease H (AHRD V3.3 *** A0A2U1P3J3_ARTAN)	1.1041	0.00107511
Solyc04g072020.3	Choline/Ethanolamine kinase (AHRD V3.3 *** A0A200QCA0_9MAGN),Pfam:PF01633	1.4445	0.00108256
Solyc07g054730.1	Wound-responsive family protein (AHRD V3.3 *** AT4G28240.1)	1.72194	0.00109383
Solyc01g100720.3	Importin subunit alpha (AHRD V3.3 *** A0A2G3AWX1_CAPCH)	1.91632	0.00109894
Solyc09g065850.4	auxin-regulated IAA3	1.56928	0.0011127
Solyc00g160750.1	Polyadenylate-binding protein RBP47B (AHRD V3.11 *-* tr|A0A2G3BE08|A0A2G3BE08_CAPCH)	1.92378	0.00111569
Solyc02g090870.1	hypothetical protein (AHRD V3.3 *** AT5G67020.1)	1.69335	0.00113347
Solyc11g045120.3	Translation initiation factor SU.1	1.76813	0.0011348
Solyc04g008510.3	UBX domain-containing protein (AHRD V3.3 *** A0A2G3CF49_CAPCH)	1.56948	0.00114323
Solyc03g043950.4	Amino-acid acetyltransferase-like protein (AHRD V3.3 *** A0A2K3MR62_TRIPR)	1.42151	0.00115784
Solyc02g070870.4	mitochondrial inner membrane protease subunit 1-like (AHRD V3.3 *** A0A2I4HRQ8_9ROSI)	2.72669	0.00117131
Solyc06g064490.2	Exostosin-like protein (AHRD V3.3 *** A0A2U1NB73_ARTAN)	1.52909	0.00118298
Solyc10g078480.2	Chitobiosyldiphosphodolichol beta-mannosyltransferase-like protein (AHRD V3.3 *** A0A2K3NQ36_TRIPR)	1.34145	0.00118357
Solyc02g083650.3	hypothetical protein (AHRD V3.3 *** AT4G35980.1)	1.57114	0.00118519
Solyc06g035450.5	DEAD-box ATP-dependent RNA helicase 7 (AHRD V3.11 *** tr|A0A2G3C5Q1|A0A2G3C5Q1_CAPCH)	1.11209	0.00120716
Solyc07g065410.1	hypothetical protein (AHRD V3.3 *** AT5G41761.1)	2.34609	0.00125324
Solyc11g071920.3	Serine/threonine-protein phosphatase (AHRD V3.3 *** A0A2G2VPQ2_CAPBA)	2.52188	0.00128398
Solyc01g009170.4	EIL-EIN3/EIL	1.81396	0.0012929
Solyc05g018490.3	hypothetical protein (AHRD V3.3 *** AT2G25670.2)	1.43831	0.00129499
Solyc04g025300.3	sgs3 innate immune response protein	1.1561	0.00129499
Solyc09g072580.3	histone acetyltransferase subunit NuA4-domain protein (AHRD V3.3 *** AT4G14385.8)	3.89625	0.00129554
Solyc07g005560.3	Eukaryotic translation initiation factor 5A (AHRD V3.3 *** A0A2G3BXD8_CAPCH)	1.64722	0.00129948
Solyc01g098210.3	transmembrane protein adipocyte-associated 1-like (AHRD V3.3 *** A0A2I4GNC8_9ROSI)	1.2633	0.00130075
Solyc08g076490.2	MAP kinase kinase kinase 64	1.50673	0.00130483
Solyc01g112210.3	Hexosyltransferase (AHRD V3.3 *** A0A2G2XVL2_CAPAN)	1.40946	0.00137905
Solyc08g061610.5	Copper-transporting ATPase PAA2, chloroplastic (AHRD V3.11 *** tr|A0A2G3BRF7|A0A2G3BRF7_CAPCH)	1.06417	0.00141223
Solyc11g008960.3	Receptor-like protein kinase (AHRD V3.3 *** A0A0K9P3X9_ZOSMR)	1.11085	0.00141261
Solyc11g071295.1	Unknown protein	2.61544	0.00141488
Solyc06g054080.3	RNA polymerase II accessory factor, Cdc73 (AHRD V3.3 *** A0A2U1PV17_ARTAN)	1.75942	0.0014369
Solyc10g076910.2	ATP-dependent RNA helicase (AHRD V3.3 *** A0A1Y1IA80_KLENI)	1.14891	0.00144025
Solyc11g011080.3	Disease resistance protein (TIR-NBS-LRR class) (AHRD V3.3 *** A0A2K3NNZ4_TRIPR)	2.09376	0.00145862
Solyc04g082470.3	WD40 repeat protein (AHRD V3.3 *** Q1JV02_IPONI)	1.41896	0.00146893
Solyc12g014330.1	Pentatricopeptide repeat-containing protein (AHRD V3.3 *** A0A2I0VRQ5_9ASPA)	2.3321	0.00147759
Solyc04g018080.4	mediator of RNA polymerase II transcription subunit 15a (AHRD V3.3 --* XP_010319382.1)	1.99162	0.0014907
Solyc04g063380.3	F-box protein SKP2A (AHRD V3.3 *** A0A1U8F5B3_CAPAN)	2.06833	0.00149223
Solyc01g095150.3	late embryogenesis-like protein	1.44146	0.00155899
Solyc01g094240.3	NAD(P)-binding Rossmann-fold superfamily protein (AHRD V3.3 *** F4JE70_ARATH)	2.463	0.00156553
Solyc01g096530.3	Trafficking protein particle complex subunit (AHRD V3.3 *** A0A1U8DVU7_CAPAN)	1.42022	0.00158235
Solyc02g092200.3	hypothetical protein (AHRD V3.3 *-* AT5G67640.1)	1.88993	0.00158285
Solyc04g014600.3	Adenine nucleotide alpha hydrolases-like superfamily protein (AHRD V3.3 *** A0A2U1NYH2_ARTAN)	2.9119	0.00159975
Solyc08g076790.3	NAD(P)-binding Rossmann-fold superfamily protein (AHRD V3.3 *** A0A2U1LGD5_ARTAN)	1.60223	0.00167822
Solyc12g007230.2	auxin-regulated IAA8	1.57891	0.00167822
Solyc02g080080.3	Cysteine-rich receptor-like protein kinase 29 (AHRD V3.3 *** A0A2G2XFA8_CAPBA)	1.36279	0.00170868
Solyc05g051480.2	Unknown protein	2.53121	0.00172536
Solyc02g037550.3	Auxin efflux carrier (AHRD V3.3 *** A0A2U1MR93_ARTAN)	1.99764	0.00172536
Solyc05g053780.4	RNA binding protein (AHRD V3.3 *** O23793_NICSY)	1.34347	0.00175032
Solyc06g007930.3	Cytochrome b5 (AHRD V3.3 *** A0A1U8GY41_CAPAN)	1.43603	0.00176791
Solyc10g007680.5	Regulator of chromosome condensation (AHRD V3.11 *** tr|A0A200Q2M9|A0A200Q2M9_9MAGN)	1.9433	0.00177524
Solyc07g063240.4	Silencing defective 5 (AHRD V3.3 *** A0A2U1N7R2_ARTAN)	1.51502	0.00179166
Solyc12g014530.3	L-aspartate oxidase (AHRD V3.3 *** A0A2G3CUJ1_CAPCH)	1.31471	0.00179739
Solyc07g007810.3	N-alpha-acetyltransferase 35, NatC auxiliary subunit (AHRD V3.3 *** A0A1J3EIH3_NOCCA)	1.78309	0.00183569
Solyc12g099310.2	Ubiquitin-conjugating enzyme (AHRD V3.3 *** A0A200PWE2_9MAGN)	1.04715	0.0018934
Solyc01g006360.4	Callose synthase 9 (AHRD V3.3 *** A0A2G3AHT3_CAPAN)	2.56503	0.00191246
Solyc11g020630.1	Benzyl alcohol O-benzoyltransferase (AHRD V3.3 *-* A0A2U1M7U4_ARTAN)	5.49738	0.0019418
Solyc04g007370.3	Chaperone protein dnaJ 16 (AHRD V3.3 *** A0A2G2WSF3_CAPBA)	1.23587	0.00196594
Solyc02g077630.3	Receptor-like protein kinase (AHRD V3.3 *** A0A2R6QLC9_ACTCH)	1.74172	0.00197162
Solyc02g086360.3	Octicosapeptide/Phox/Bem1p family protein (AHRD V3.3 *-* A0A2K3L5A6_TRIPR)	1.63664	0.00198935
Solyc08g080280.3	hypothetical protein (AHRD V3.3 *-* AT4G23020.2)	2.49333	0.00199018
Solyc09g059020.4	Quinone-oxidoreductase QR1, chloroplastic (AHRD V3.3 *** QR1_TRIVS)	1.49114	0.00203893
Solyc03g113990.4	Thiol-disulfide oxidoreductase DCC (AHRD V3.11 *** tr|A0A2U1Q887|A0A2U1Q887_ARTAN)	1.18013	0.00204436
Solyc12g007200.2	Cyclin-dependent kinase F.1	1.48064	0.00208273
Solyc01g105310.3	Metacaspase.1	2.43105	0.00208766
Solyc01g101170.4	Viridiflorene synthase (AHRD V3.3 *** TPS31_SOLLC)	7.21999	0.00214099
Solyc07g047780.3	CONSTANS interacting protein 6	1.20981	0.00214099
Solyc06g060300.1	zinc-ribbon domain protein (AHRD V3.3 *** AT1G44414.1)	2.30589	0.00218073
Solyc06g082380.3	protein LURP-one-related 7-like (AHRD V3.3 *** A0A2I4F9W5_9ROSI)	1.51099	0.00219473
Solyc04g010320.1	Cytochrome P450 (AHRD V3.3 *** A0A200R6R8_9MAGN)	7.80398	0.00221827
Solyc09g008820.3	F-box protein PP2-A15 (AHRD V3.3 *** A0A1U8E6K0_CAPAN)	1.52608	0.0022431
Solyc11g068765.2	hypothetical protein Chr5:1912895-1913263 FORWARD LENGTH=122 201606 (AHRD V3.11 *-* AT5G06270.2)	3.10606	0.00227612
Solyc01g079300.5	Stachyose synthase (AHRD V3.11 *** tr|S8CRI9|S8CRI9_9LAMI)	4.5704	0.00230717
Solyc03g119723.1	Unknown protein	1.47602	0.00240435
Solyc02g065090.5	Patatin (AHRD V3.11 *** tr|A0A2G2XCC6|A0A2G2XCC6_CAPBA)	2.69518	0.00240567
Solyc01g067280.3	F-box-like protein (AHRD V3.3 *** AT4G15563.9)	1.27642	0.00244065
Solyc07g049150.2	Dicer-like 3 (AHRD V3.3 *-* B3SRQ0_PHYPA)	1.04261	0.0024682
Solyc04g019313.1	UPF04.1	7.36873	0.00247702
Solyc09g030370.3	GDSL esterase/lipase (AHRD V3.3 *** A0A1U8E6M9_CAPAN)	5.52416	0.00249481
Solyc12g038140.1	hypothetical protein (AHRD V3.3 *-* AT5G13620.1)	7.88406	0.00259469
Solyc01g088730.3	DnaJ domain-containing protein (AHRD V3.3 *** A0A2U1Q731_ARTAN)	1.4861	0.00263103
Solyc04g076790.3	Serine hydroxymethyltransferase (AHRD V3.3 *** A0A2G2ZR28_CAPAN)	1.07462	0.0026506
Solyc10g038110.1	Coatomer subunit delta (AHRD V3.3 *-* A0A2G2W8M4_CAPBA)	2.70307	0.00265104
Solyc11g072910.1	Receptor-like protein kinase THESEUS.1	2.37302	0.00265853
Solyc05g007770.3	NAC domain TF	1.98077	0.00267673
Solyc03g083820.3	Endoglucanase (AHRD V3.3 *** A0A2G3CVU8_CAPCH)	6.23948	0.00269962
Solyc04g160370.1	ubiquitin-60S ribosomal protein L40-like (AHRD V3.11 *** XP_004237625.1)	3.4311	0.00283185
Solyc05g052050.1	DNA-binding protein Pti4	1.75061	0.00283422
Solyc03g116350.3	HVA22-like protein (AHRD V3.3 *** A0A1U8FVF2_CAPAN)	1.10175	0.00287282
Solyc05g009610.1	Alpha/beta-Hydrolases superfamily protein (AHRD V3.3 *** A0A2U1PVQ0_ARTAN)	2.20735	0.00289968
Solyc02g031980.3	urease accessory protein D	2.04909	0.00291645
Solyc11g040110.2	Cobalt ion binding (AHRD V3.3 *** B6SJF4_MAIZE)	1.34512	0.00295171
Solyc12g088510.1	Cytochrome P450 (AHRD V3.3 *** A0A200Q0W8_9MAGN)	3.73973	0.00296664
Solyc11g007430.3	Receptor-like protein kinase (AHRD V3.3 *** A0A2K3L8M9_TRIPR)	2.12911	0.00297017
Solyc03g007140.3	B3 domain-containing protein (AHRD V3.3 *-* A0A1Q3B6Y6_CEPFO)	2.13505	0.00299535
Solyc09g008470.5	Splicing factor 3A subunit 2 (AHRD V3.11 *** tr|A0A2G2VXV2|A0A2G2VXV2_CAPBA)	1.08034	0.00310018
Solyc06g072740.1	Inositol-tetrakisphosphate 1-kinase (AHRD V3.3 *** A0A1U8H3S2_CAPAN)	2.66431	0.00312065
Solyc06g060250.3	Aldehyde dehydrogenase (AHRD V3.3 *** A0A2G2WJP7_CAPBA)	1.4958	0.00314105
Solyc12g005150.2	Pollen Ole e.1	1.68098	0.00316552
Solyc01g044556.1	TPX2 (targeting protein for Xklp2) protein family (AHRD V3.3 --* AT4G32330.4)	1.34778	0.00317239
Solyc05g009420.1	transmembrane protein (AHRD V3.3 *-* AT1G25400.2)	1.15968	0.00318741
Solyc10g008310.1	Pyrroline-5-carboxylate reductase (AHRD V3.3 *** Q9SY38_ARATH)	3.11178	0.00321827
Solyc09g098450.4	Lipase class 3 family protein (AHRD V3.3 *** A0A1P8AU29_ARATH)	1.19082	0.00322961
Solyc04g012010.3	Disease resistance protein (AHRD V3.3 *** A0A2U1Q201_ARTAN)	6.06964	0.00328957
Solyc04g011440.4	ethylene-responsive heat shock protein cognate 70	2.29196	0.00329691
Solyc12g056360.1	Pathogenesis-related thaumatin family protein (AHRD V3.3 *** A0A2K3LJG6_TRIPR)	2.86397	0.00330503
Solyc08g075810.3	AMP-dependent synthetase/ligase (AHRD V3.3 *** A0A200QNF3_9MAGN)	1.50549	0.00331167
Solyc01g099280.3	Sucrose nonfermenting 4-like protein (AHRD V3.3 *** A0A1U8DUB7_CAPAN)	1.34556	0.00331167
Solyc04g010100.2	50S ribosomal protein L33 (AHRD V3.3 *** J7FNN0_OLEEU)	1.09781	0.00334803
Solyc12g096300.2	40S ribosomal protein S6 (AHRD V3.3 *** Q3HVK4_SOLTU)	1.16593	0.00334918
Solyc06g076150.3	Eukaryotic translation initiation factor 3 subunit C (AHRD V3.3 *** A0A2G3CBM0_CAPCH)	1.03244	0.00336613
Solyc06g062840.4	Threonine synthase, chloroplastic (AHRD V3.3 *** A0A1U8H4Z2_CAPAN)	1.33649	0.00339033
Solyc05g055210.4	Eukaryotic peptide chain release factor subunit 1 (AHRD V3.11 *** tr|A0A1U8GR87|A0A1U8GR87_CAPAN)	1.49551	0.00344474
Solyc10g007100.3	Protein DETOXIFICATION (AHRD V3.3 *** A0A218WWW8_PUNGR)	1.89913	0.00347813
Solyc08g066890.4	bark storage protein A-like (AHRD V3.3 *** A0A2I4E5T4_9ROSI)	4.2022	0.00348291
Solyc04g072260.3	Midasin (AHRD V3.3 *** A0A2G2ZQ87_CAPAN)	1.58388	0.00349027
Solyc01g111060.4	5'-methylthioadenosine/S-adenosylhomocysteine nucleosidase.1	1.10743	0.00355335
Solyc07g049690.3	hydroperoxide lyase	1.42434	0.00356068
Solyc07g052700.3	MADS-box transcription factor (AHRD V3.3 *** A0A2K3PNN3_TRIPR)	4.37488	0.00357283
Solyc04g054170.5	Protein CPR-5 (AHRD V3.11 *** tr|A0A2I0WW63|A0A2I0WW63_9ASPA)	1.576	0.00357283
Solyc04g074490.3	F-box protein (AHRD V3.3 *** A0A2G3CNQ6_CAPCH)	1.058	0.00358202
Solyc05g050130.5	Acidic endochitinase (AHRD V3.11 *** sp|P29060|CHIA_TOBAC)	1.22897	0.003664
Solyc01g111040.4	Calcium-binding EF-hand family protein (AHRD V3.3 *** A0A2U1MN65_ARTAN)	1.25269	0.00366861
Solyc05g049990.4	Heavy metal-associated isoprenylated plant protein (AHRD V3.3 *-* A0A2R6R9M9_ACTCH)	1.20069	0.0036735
Solyc12g015910.1	SufE-like protein chloroplastic-like (AHRD V3.3 *** A0A2K3NJS0_TRIPR)	1.17803	0.00369696
Solyc10g076740.3	GDSL esterase/lipase CPRD49 (AHRD V3.3 *-* A0A1U8E6E5_CAPAN)	1.21121	0.00371034
Solyc02g089660.2	hypothetical protein (AHRD V3.3 *** AT3G19660.1)	1.13405	0.00374278
Solyc06g009270.3	Diacylglycerol kinase (AHRD V3.3 *** A0A2G3ATC8_CAPCH)	1.24089	0.00377502
Solyc04g082780.3	NAD(P)-binding Rossmann-fold superfamily protein (AHRD V3.3 *** A0A2U1KKT7_ARTAN)	1.51874	0.00377544
Solyc03g083260.1	coiled-coil protein (AHRD V3.3 *-* AT2G31410.1)	2.77196	0.00385981
Solyc04g010230.4	Pectate lyase (AHRD V3.3 *** A0A2G2X9W3_CAPBA)	1.52857	0.00385981
Solyc02g084340.3	Pre-mRNA-splicing factor CWC25-like protein (AHRD V3.3 *** A0A1J3JVQ6_NOCCA)	1.65657	0.00387664
Solyc11g011940.3	homeobox-leucine zipper protein ROC8 (AHRD V3.3 *** A0A2I4EBE3_9ROSI)	8.40509	0.00391816
Solyc08g068400.4	Alpha/beta-Hydrolases superfamily protein (AHRD V3.3 *** A0A2U1LLS3_ARTAN)	1.97014	0.00393318
Solyc09g059390.2	Ethylene-responsive transcription factor (AHRD V3.3 *-* A0A2G3A8F6_CAPAN)	8.24709	0.00394453
Solyc03g025770.5	O-glucosyltransferase rumi homolog (AHRD V3.11 *** tr|A0A2I4FGK6|A0A2I4FGK6_9ROSI)	5.75965	0.00398032
Solyc01g098840.3	Mevalonate kinase (AHRD V3.3 *** A0A2G3BUF3_CAPCH)	1.17442	0.00400033
Solyc09g010930.5	NAD(P)-binding Rossmann-fold superfamily protein (AHRD V3.11 *** tr|A0A2U1L7N5|A0A2U1L7N5_ARTAN)	1.14902	0.0040716
Solyc11g005810.2	intracellular protein transporter (AHRD V3.3 *** AT4G27610.9)	1.41344	0.00408254
Solyc12g098160.2	protein ALWAYS EARLY 3-like (AHRD V3.3 *** A0A1S4BH11_TOBAC)	1.16839	0.00411381
Solyc07g041010.3	60S ribosomal protein L18a-like protein (AHRD V3.3 *** A0A1J3E1C5_NOCCA)	1.43453	0.00411404
Solyc11g062440.2	L-ascorbate oxidase (AHRD V3.3 *** ASO_TOBAC)	1.45544	0.00412538
Solyc10g017960.2	F-box protein PP2-A15 (AHRD V3.3 *** A0A2G3AGV7_CAPAN)	5.88802	0.00422287
Solyc10g024320.2	Lon protease homolog (AHRD V3.3 *** A0A1J3CVW6_NOCCA)	1.34035	0.00425829
Solyc09g075190.3	Gamma-tubulin complex component (AHRD V3.3 *** A0A1U8GAP0_CAPAN),Pfam:PF17681	1.85785	0.00426371
Solyc01g067120.4	cullin-1-like (AHRD V3.3 *-* A0A2I4G9U1_9ROSI)	1.50617	0.0042792
Solyc09g009540.5	Alpha/beta-Hydrolases superfamily protein (AHRD V3.11 *** tr|A0A2U1QP59|A0A2U1QP59_ARTAN)	1.3885	0.0042792
Solyc04g054700.3	General transcription factor IIH subunit (AHRD V3.3 *** A0A2G2XQE2_CAPBA)	1.42807	0.00433734
Solyc04g016580.1	F-box protein (AHRD V3.3 *-* A0A2G3DAV0_CAPCH)	8.34049	0.00434236
Solyc12g009770.2	Unknown protein	1.81219	0.00437215
Solyc12g056170.2	hypothetical protein (AHRD V3.3 *** AT1G64050.2)	1.43633	0.00438601
Solyc07g017250.4	tRNA pseudouridine synthase (AHRD V3.3 *-* A0A328E723_9ASTE)	2.65139	0.00438769
Solyc07g047890.4	Sterile alpha motif (SAM) domain-containing protein (AHRD V3.3 -** AT3G07760.5)	1.65697	0.00440495
Solyc01g006700.3	downstream neighbor of Son (AHRD V3.3 *** AT3G54750.4)	1.2705	0.00445513
Solyc03g093430.3	Small G protein family protein / RhoGAP family protein (AHRD V3.3 *** A0A2U1Q0F6_ARTAN)	1.38668	0.00445971
Solyc07g053580.3	S-adenosyl-L-methionine-dependent methyltransferase superfamily protein (AHRD V3.3 *** B6UDN2_MAIZE)	1.53732	0.00447517
Solyc01g107040.3	Dual-specificity RNA methyltransferase RlmN.1	1.30306	0.0044863
Solyc07g047980.3	protein DGCR14 (AHRD V3.3 *** A0A2I4EZ78_9ROSI)	1.46365	0.0045067
Solyc06g065400.3	SNARE associated Golgi protein (AHRD V3.3 *** A0A2U1LN83_ARTAN)	1.66263	0.004524
Solyc03g117340.1	Sterile alpha motif (SAM) domain-containing protein (AHRD V3.3 *** Q9M8M0_ARATH)	1.60466	0.00464039
Solyc09g091660.3	Pleiotropic drug resistance protein (AHRD V3.3 *** C8CA13_CUCSA)	1.30925	0.0046628
Solyc10g005830.3	Ureidoglycolate hydrolase (AHRD V3.3 *** A0A1P8B223_ARATH)	1.68938	0.00472082
Solyc11g007770.2	Glycosyltransferase family protein 64 protein C5 (AHRD V3.3 *** A0A2G2VEI7_CAPBA)	1.0746	0.00473522
Solyc07g008570.3	Purple acid phosphatase (AHRD V3.3 *** A0A2G2WCI9_CAPBA)	2.16786	0.00478566
Solyc04g082210.3	NADH-ubiquinone oxidoreductase chain (AHRD V3.3 *** AT1G76185.1)	1.24484	0.00482945
Solyc01g056690.4	Protein kinase and PP2C-like domain-containing protein (AHRD V3.3 *** A0A2G3AJ12_CAPAN)	1.1288	0.00482945
Solyc03g053020.4	DNA-directed RNA polymerase subunit beta (AHRD V3.3 *** AT2G41950.1)	1.59852	0.00484502
Solyc01g102500.3	netrin receptor DCC (AHRD V3.3 *-* AT3G50910.1)	1.3645	0.00490096
Solyc03g005800.4	UDP-N-acetylglucosamine transferase subunit ALG14 (AHRD V3.3 *** A0A2K3NM56_TRIPR)	1.5914	0.00491144
Solyc07g056190.3	Heavy metal-associated isoprenylated plant protein (AHRD V3.3 *** A0A2R6QEC1_ACTCH)	2.64888	0.00497848
Solyc07g052760.3	DNA-binding storekeeper transcriptional regulator (AHRD V3.3 *-* A0A2K3LQD1_TRIPR)	1.71834	0.00503127
Solyc04g072720.4	Unknown protein	8.19055	0.00506434
Solyc03g114310.3	MAP kinase kinase kinase 28	3.19557	0.00524667
Solyc01g095570.3	Mitochondrial carrier protein (AHRD V3.3 *** A0A200PUN8_9MAGN)	1.44516	0.00531317
Solyc06g068230.4	Tetratricopeptide repeat (TPR)-like superfamily protein (AHRD V3.3 *** A0A2U1MYN5_ARTAN)	1.16074	0.0053509
Solyc01g097980.3	CTR1-like protein kinase 2	1.15055	0.00535193
Solyc07g053140.3	Zinc finger protein/CONSTANS-like protein (AHRD V3.3 *-* A0A2K3M573_TRIPR)	1.06208	0.00537958
Solyc08g006180.5	F-box domain-containing protein (AHRD V3.11 *-* tr|A0A2U1Q9I9|A0A2U1Q9I9_ARTAN)	1.53586	0.00548664
Solyc10g081830.3	Replication protein A 32 kDa subunit B (AHRD V3.3 *** A0A2G3AVL9_CAPCH)	1.45291	0.00554483
Solyc11g045225.1	Ankyrin repeat-containing protein (AHRD V3.3 *-* A0A1J3FST8_NOCCA)	1.13245	0.00555506
Solyc06g054580.5	RING/U-box superfamily protein (AHRD V3.11 *** tr|A0A2U1M9Z7|A0A2U1M9Z7_ARTAN)	1.61198	0.00558292
Solyc02g088170.2	Pentatricopeptide repeat-containing protein (AHRD V3.3 *** A0A2G3ACG6_CAPAN)	2.99846	0.00561091
Solyc09g059040.3	Oxidoreductase, zinc-binding dehydrogenase family protein (AHRD V3.3 *** A0A2U1PT68_ARTAN)	1.49952	0.00561091
Solyc09g082220.1	Acyl-CoA N-acyltransferases (NAT) superfamily protein (AHRD V3.3 *** Q9LJ90_ARATH)	1.65528	0.00565974
Solyc05g008820.4	Lipid phosphate phosphatase (AHRD V3.3 *** A0A2P5ENE9_TREOI)	2.12512	0.00568572
Solyc12g096280.2	Endonuclease V (AHRD V3.3 *** A0A2U1PD83_ARTAN)	2.10766	0.0057517
Solyc09g008130.3	Phosphoglycerate kinase (AHRD V3.3 *** A0A2G2VX19_CAPBA)	1.39983	0.00582626
Solyc06g034100.4	Ubiquinol-cytochrome c chaperone (AHRD V3.3 *** A0A2U1NXA3_ARTAN)	1.42076	0.0058582
Solyc08g016720.1	9-cis-epoxycarotenoid dioxygenase2	2.54362	0.00587298
Solyc03g120040.3	DUF642 domain-containing protein (AHRD V3.3 *** A0A1Q3BMB3_CEPFO)	2.24446	0.00587759
Solyc04g150139.1	UDP-arabinopyranose mutase (AHRD V3.3 *** AT4G30390.1)	3.50752	0.00588265
Solyc12g013620.2	jasmonic acid 2	2.86901	0.0060007
Solyc02g093180.3	HXXXD-type acyl-transferase family protein (AHRD V3.3 *** A0A2K3L8P7_TRIPR)	3.03532	0.0060094
Solyc09g015450.3	hypothetical protein (AHRD V3.3 --* AT3G51750.3)	8.31328	0.00609524
Solyc01g091170.3	ARGINASE 2	2.07939	0.00613322
Solyc05g013700.4	Plant specific eukaryotic initiation factor 4B (AHRD V3.3 *** A0A1R3GQ54_COCAP)	1.12997	0.00614957
Solyc07g063070.1	VQ motif-containing protein 4 (AHRD V3.3 *** A0A2G2Z542_CAPAN)	1.53932	0.00615536
Solyc02g088180.3	NAC domain-containing protein (AHRD V3.3 *** A0A2G2V9A8_CAPBA)	1.58652	0.00621716
Solyc05g054630.4	Elongator complex protein.1	1.46619	0.00621937
Solyc00g500065.1	Acetyl-coenzyme A carboxylase carboxyl transferase subunit beta, chloroplastic (AHRD V3.3 *** ACCD_SOLLC)	1.78375	0.00627254
Solyc04g072890.4	Transducin/WD40 repeat-like superfamily protein (AHRD V3.3 *** F4I1K5_ARATH)	1.80816	0.00628098
Solyc06g011530.3	Hydroxymethylglutaryl-CoA lyase (AHRD V3.3 *-* B6U7B9_MAIZE)	2.28286	0.0062939
Solyc11g071700.2	ubiquitin carboxyl-terminal hydrolase 12 (AHRD V3.3 *** A0A2I4H4Q0_9ROSI)	1.40251	0.00631714
Solyc01g034150.5	DNA polymerase eta (AHRD V3.11 *** tr|A0A2G3AIQ2|A0A2G3AIQ2_CAPAN)	1.60566	0.00634477
Solyc01g090230.3	GRAM domain family protein (AHRD V3.3 *** A0A2U1KYE4_ARTAN)	1.32582	0.0063674
Solyc08g076970.3	Acetylornithine deacetylase (AHRD V3.3 *** A0A2G2XLB1_CAPBA)	1.64623	0.00637272
Solyc05g005200.3	Pyrrolidone-carboxylate peptidase-like protein (AHRD V3.3 *** A0A2K3PIQ3_TRIPR)	1.50551	0.00642968
Solyc08g068870.3	Eukaryotic aspartyl protease family protein, expressed (AHRD V3.3 *** Q2R8V2_ORYSJ)	1.23813	0.00643581
Solyc09g011880.3	protein SSUH2 homolog (AHRD V3.3 *** A0A2I4DWW5_9ROSI)	1.11875	0.006499
Solyc03g118010.4	Nuclease domain-containing protein 1-like (AHRD V3.3 *** A0A2K3NZ95_TRIPR)	1.0647	0.0065921
Solyc00g500230.1	Unknown protein	8.13174	0.00670871
Solyc02g080890.3	WRKY transcription factor 6	1.88621	0.00675595
Solyc03g007210.3	Receptor-like protein kinase (AHRD V3.3 *** A0A2K3PPP5_TRIPR)	1.22543	0.00675595
Solyc03g025870.3	R2R3MYB transcription factor 19	6.22656	0.00675673
Solyc01g105350.3	Glycosyltransferase (AHRD V3.3 *** A0A1Q3B719_CEPFO)	1.47737	0.00695461
Solyc12g096560.2	Apyrase-like protein (AHRD V3.3 *** A0MWC2_TOBAC)	1.04063	0.00695777
Solyc03g033470.3	Calmodulin-lysine N-methyltransferase (AHRD V3.3 *** A0A1J3EL91_NOCCA)	1.91472	0.00697819
Solyc07g007410.4	Leucine-rich repeat (AHRD V3.3 *-* A0A200R908_9MAGN)	5.16131	0.00700892
Solyc11g069940.1	Glutaredoxin (AHRD V3.3 *** A0A118JSL8_CYNCS)	1.50233	0.0070201
Solyc02g030080.5	WD repeat-containing protein 43-like (AHRD V3.11 *** tr|A0A2I4EEZ8|A0A2I4EEZ8_9ROSI)	1.51522	0.00703627
Solyc01g080470.3	tRNA/rRNA methyltransferase (AHRD V3.3 *** A0A200Q1Y8_9MAGN)	1.38527	0.00703627
Solyc03g080190.3	2-oxoglutarate (2OG) and Fe(II)-dependent oxygenase superfamily protein (AHRD V3.3 *** A0A2U1QGX7_ARTAN)	1.24723	0.00726124
Solyc04g024420.3	Proteasome subunit beta (AHRD V3.3 *** A0A2G2VMP0_CAPBA)	1.20208	0.00743301
Solyc12g019290.1	Pentatricopeptide repeat-containing protein (AHRD V3.3 *** A0A2G3CC33_CAPCH)	1.63462	0.00746298
Solyc07g017610.3	Saccharopine dehydrogenase / Homospermidine synthase (AHRD V3.3 *** A0A200PV89_9MAGN)	1.53678	0.00751444
Solyc03g098210.4	Cyclic nucleotide gated channel (AHRD V3.3 *** A0A1Y1HP60_KLENI)	1.17767	0.00755391
Solyc12g014100.2	homogentisate 1,2-dioxygenase	1.41108	0.00756433
Solyc12g049030.1	Fatty acid desaturase (AHRD V3.3 *** A0A200QRI1_9MAGN)	3.1018	0.00758674
Solyc01g112340.3	Brefeldin A-inhibited guanine nucleotide-exchange protein 4 (AHRD V3.3 *-* A0A2G2XW39_CAPAN)	3.97949	0.00770349
Solyc07g062880.3	Protein yippee-like (AHRD V3.3 *** A0A2G2WF08_CAPBA)	1.05471	0.00775919
Solyc02g072310.3	Protein NSP-INTERACTING KINASE.1	2.33638	0.00778728
Solyc11g039830.2	Glycine--tRNA ligase (AHRD V3.3 *** A0A2G2X9C7_CAPBA)	1.07578	0.00791992
Solyc09g091000.5	Pathogenesis-related protein STH-2 (AHRD V3.11 *** sp|P17642|PRS2_SOLTU)	1.73553	0.00792183
Solyc11g017300.2	JAB	1.35714	0.00799676
Solyc02g092530.4	Acetamidase/Formamidase (AHRD V3.3 *** A0A200R348_9MAGN)	1.32212	0.00799676
Solyc03g007310.3	Abscisic acid receptor PYL8 (AHRD V3.3 *** A0A2G3CWW8_CAPCH)	1.28325	0.00803347
Solyc07g054090.3	Pentatricopeptide repeat (AHRD V3.3 *** A0A200QWZ8_9MAGN)	2.02306	0.00808438
Solyc01g090460.3	HD-ZIP	1.65496	0.00815462
Solyc03g119250.5	Calmodulin binding protein-like (AHRD V3.11 *** tr|A0A200Q136|A0A200Q136_9MAGN)	1.56122	0.00815462
Solyc01g106030.4	GATA transcription factor 28 (AHRD V3.3 *** A0A2G3AWS2_CAPCH)	1.22458	0.00831195
Solyc03g096260.3	Protein yippee-like (AHRD V3.3 *** A0A1U8GAE4_CAPAN)	3.62402	0.00832667
Solyc01g095730.4	PAP/OA.1	2.09578	0.00836304
Solyc09g075360.5	Endoglucanase (AHRD V3.11 *** tr|Q42875|Q42875_SOLLC)	1.11064	0.00840919
Solyc05g013750.3	Protein-tyrosine-phosphatase MK.1	1.00211	0.00844161
Solyc11g010670.1	Unknown protein	1.33131	0.00847655
Solyc01g060200.3	3'-5' exonuclease domain (AHRD V3.3 *** A0A200QLJ1_9MAGN)	4.82799	0.00855834
Solyc05g005690.1	40S ribosomal protein S16 (AHRD V3.3 *** A0A2G3B8L7_CAPCH)	1.58526	0.00865622
Solyc12g096420.2	RING/U-box superfamily protein (AHRD V3.3 *-* A0A1P8BF19_ARATH)	1.45645	0.00865622
Solyc08g074440.5	Pre-mRNA-splicing factor (AHRD V3.11 *-* tr|B3H6J5|B3H6J5_ARATH)	1.15148	0.00865622
Solyc11g011500.2	Potassium channel SKOR (AHRD V3.3 *** A0A2G3AZU6_CAPCH)	4.8589	0.00868835
Solyc06g065460.2	DUF668 domain-containing protein/DUF3475 domain-containing protein (AHRD V3.3 *** A0A1Q3CI27_CEPFO)	1.16101	0.00878832
Solyc00g094550.1	hypothetical protein Chr2:3301041-3301624 FORWARD LENGTH=99 201606 (AHRD V3.3 *-* AT2G07628.1)	8.02192	0.00880146
Solyc04g079910.5	Calcium uniporter protein 4, mitochondrial (AHRD V3.11 *** tr|A0A2G3CPZ7|A0A2G3CPZ7_CAPCH)	1.8293	0.00880502
Solyc06g069510.3	hypothetical protein (AHRD V3.3 *** AT5G07950.1)	1.68087	0.00881948
Solyc06g053340.3	F-box protein SKIP16 (AHRD V3.3 *** A0A2G3C6E4_CAPCH)	1.51081	0.00887688
Solyc10g086160.1	Threonine dehydratase (AHRD V3.3 *** A0A2G2YMM3_CAPAN)	7.28444	0.00888531
Solyc02g014130.3	ENHANCER OF AG-4 protein 2-like (AHRD V3.3 *** A0A2I4ED54_9ROSI)	2.90901	0.00889259
Solyc09g005690.3	Type I inositol polyphosphate 5-phosphatase 5 (AHRD V3.3 *-* A0A199V5W7_ANACO)	2.99012	0.00890112
Solyc08g048455.1	Unknown protein	1.66375	0.00903548
Solyc01g098920.4	Mitochondrial Rho GTPase (AHRD V3.3 *** A0A2G2XZV8_CAPAN)	1.07035	0.00905006
Solyc03g122250.3	Transmembrane receptor (AHRD V3.3 *** A0A200Q182_9MAGN)	1.06977	0.00906221
Solyc07g066570.5	Filamentous hemagglutinin transporter (AHRD V3.11 *** tr|Q84JL6|Q84JL6_ARATH)	1.14651	0.00910836
Solyc08g083100.3	Embryogenesis-associated protein EMB8 (AHRD V3.3 *-* A0A2G3DAH9_CAPCH)	3.07689	0.0092261
Solyc05g053600.3	Pleiotropic drug resistance protein (AHRD V3.3 *** C8CA13_CUCSA)	2.41379	0.00926915
Solyc11g005140.1	Pentatricopeptide repeat (AHRD V3.3 *** A0A200QJH1_9MAGN)	1.26728	0.00944803
Solyc09g089860.5	WAT1-related protein (AHRD V3.11 *** tr|K4CW12|K4CW12_SOLLC)	1.49231	0.00947309
Solyc12g027740.3	serine/arginine-rich splicing factor (AHRD V3.3 *-* AT3G48120.2)	1.35871	0.00947309
Solyc10g045550.2	ras-related protein RABA2a (AHRD V3.3 *** A0A2I4HEM8_9ROSI)	1.09611	0.00950411
Solyc02g150150.1	Unknown protein	3.75857	0.00952392
Solyc12g032950.3	CBS domain-containing protein, putative, expressed (AHRD V3.3 *** Q2QX49_ORYSJ)	1.22253	0.00956617
Solyc03g093990.4	Transmembrane protein 135 (AHRD V3.3 *** A0A200RAV7_9MAGN)	1.34857	0.00956785
Solyc03g094160.3	metacaspase-1-like (AHRD V3.3 *** A0A1U7W9C1_NICSY),Pfam:PF00656	1.51882	0.00958389
Solyc08g079870.3	subtilisin	1.52746	0.00960199
Solyc08g077700.3	Eukaryotic translation initiation factor 4G (AHRD V3.3 *** A0A1J3IRB2_NOCCA)	7.96122	0.00965002
Solyc07g065930.3	BTB/POZ domain-containing protein (AHRD V3.3 *** A0A1U8HLU2_CAPAN)	1.55281	0.00965845
Solyc04g049910.4	Nuclear transcription factor Y subunit B-8 (AHRD V3.3 *** A0A2G2VG97_CAPBA)	1.58931	0.00978653
Solyc03g117900.3	Cytochrome C oxidase assembly factor (AHRD V3.3 *** Q8GWM1_ARATH)	1.22012	0.00998364
Solyc01g104550.3	WRKY transcription factor 9	3.18947	0.0101583
Solyc07g007840.3	SPOC domain-containing protein (AHRD V3.3 *-* A0A1Q3D798_CEPFO)	1.023	0.0105289
Solyc12g099465.1	senescence-associated gene .1	1.7837	0.0105559
Solyc02g072550.1	Delay of germination.1	6.49657	0.0105953
Solyc02g004003.1	Unknown protein	1.57026	0.0106159
Solyc09g008010.3	Protein kinase (AHRD V3.3 *** Q9M7J5_ELYEL)	1.37237	0.0106281
Solyc12g100190.2	Pleiotropic drug resistance protein (AHRD V3.3 *** C8CA13_CUCSA)	5.75425	0.0106515
Solyc09g009590.1	Zinc finger A20 and A.1	5.3107	0.0106594
Solyc07g017400.3	26S proteasome regulatory subunit RPN13 (AHRD V3.3 *** A0A1U8H9R1_CAPAN)	1.13128	0.010778
Solyc03g059190.4	NAD(P)-binding Rossmann-fold superfamily protein (AHRD V3.3 *** A0A2U1LFH9_ARTAN)	2.58396	0.0108114
Solyc09g075820.3	Sugar transporter protein 2	1.79334	0.0108809
Solyc10g006250.3	SWAP (Suppressor-of-White-APricot)/surp domain-containing protein (AHRD V3.3 *-* Q94BN8_ARATH)	4.98899	0.010908
Solyc06g048460.2	anaphase-promoting complex subunit.1	2.38736	0.0109234
Solyc03g117980.3	whitefly-induced gp91-phox	1.11088	0.0109234
Solyc09g082050.4	Histone-lysine N-methyltransferase, H3 lysine-9 specific SUV.1	1.2914	0.0109601
Solyc03g118020.3	Nuclease domain-containing protein 1-like (AHRD V3.3 *** A0A2K3NZ95_TRIPR)	1.00506	0.0110088
Solyc02g069057.1	Phloem protein 2-like (AHRD V3.3 *** A0A200QPN3_9MAGN)	3.44714	0.011259
Solyc01g049890.3	2-C-methyl-D-erythritol 4-phosphate cytidylyltransferase (AHRD V3.3 *** Q93WB8_ARATH)	1.08662	0.0112857
Solyc10g085030.1	Heme-binding-like protein (AHRD V3.3 *** A0A2I0X8X3_9ASPA)	1.19428	0.0113314
Solyc01g067020.4	Atypical receptor-like kinase.1	1.42321	0.0113794
Solyc07g053610.3	Homeobox domain-containing protein/DDT domain-containing protein (AHRD V3.3 *** A0A1Q3C1K9_CEPFO)	1.503	0.0114133
Solyc03g045140.4	Cyclopropane-fatty-acyl-phospholipid synthase (AHRD V3.3 *** A0A2U1PIS2_ARTAN)	3.49749	0.0115399
Solyc09g082230.1	N-acetyltransferase (AHRD V3.3 *** A0A2N9Z4V7_PAEPO)	1.95806	0.0116543
Solyc10g078320.2	Calmodulin-interacting protein (AHRD V3.3 *** A0A2G3BIC3_CAPCH)	2.51098	0.0116602
Solyc04g080290.3	Sec14p-like phosphatidylinositol transfer family protein (AHRD V3.3 *** Q9FRK8_ARATH)	1.0789	0.0116738
Solyc08g005710.3	Terpene synthase .1	2.11648	0.0116936
Solyc06g063170.3	Glutamate receptor (AHRD V3.3 *** A0A2G2WKQ6_CAPBA)	1.56554	0.0117447
Solyc07g025140.5	Transducin/WD40 repeat-like superfamily protein (AHRD V3.11 *** tr|A0A2U1PWP8|A0A2U1PWP8_ARTAN)	3.0763	0.0118372
Solyc02g088850.3	Endonuclease or glycosyl hydrolase (AHRD V3.3 *-* A0A2U1M909_ARTAN)	3.95292	0.0118728
Solyc08g066620.3	Cystathionine beta-lyase (AHRD V3.3 *-* A0A1U8EBG6_CAPAN)	1.23273	0.0118831
Solyc11g073120.2	R2R3MYB transcription factor 58	1.25216	0.0120069
Solyc02g077590.1	Homeobox-leucine zipper-like protein (AHRD V3.3 *-* Q3HRT1_PICGL)	3.40979	0.0120156
Solyc06g076040.3	RING-type E3 ubiquitin transferase (AHRD V3.3 *** A0A2G2WNK7_CAPBA)	1.094	0.0121403
Solyc02g080040.4	Cysteine-rich receptor-like protein kinase 29 (AHRD V3.3 *** A0A2G2XFA8_CAPBA)	2.82443	0.0121619
Solyc11g017410.1	protein BPS1, chloroplastic-like (AHRD V3.3 *** A0A2I4DT09_9ROSI)	1.23718	0.0122266
Solyc06g073110.3	mRNA, clone: RTFL01-36-E19 (AHRD V3.3 *** E4MXZ6_EUTHA)	1.12737	0.0125201
Solyc12g042520.3	Gibberellin-regulated family protein (AHRD V3.3 *** A0A2U1P8W2_ARTAN)	3.30929	0.0125853
Solyc03g019860.3	Unknown protein	1.98122	0.0126201
Solyc08g067950.3	50S ribosomal protein L17 (AHRD V3.3 *** A0A2G2XPV0_CAPBA)	1.30345	0.0127225
Solyc03g058490.1	Unknown protein	7.85769	0.0128932
Solyc01g104740.3	Multiprotein-bridging factor 1c (AHRD V3.3 *** A0A1U8F6N4_CAPAN)	1.6366	0.012898
Solyc09g064940.2	Phenazine biosynthesis PhzF protein (AHRD V3.3 *** A0A200Q4V2_9MAGN)	1.0513	0.0131083
Solyc07g044810.3	Endoplasmic reticulum-Golgi intermediate compartment protein 3 (AHRD V3.3 *** A0A1J3HP52_NOCCA)	1.46089	0.0131849
Solyc04g076010.3	zinc ion-binding protein (AHRD V3.3 *-* AT1G02070.1)	1.07766	0.0131849
Solyc03g093890.3	R2R3MYB transcription factor 52	2.9955	0.0132397
Solyc05g053090.2	Transcription factor GRAS (AHRD V3.3 *** A0A200R547_9MAGN)	1.50649	0.0132397
Solyc02g088940.3	CTP synthase (AHRD V3.3 *-* A0A2G3A9D9_CAPAN)	1.14111	0.0132862
Solyc12g006040.4	NBS-LRR protein (AHRD V3.11 *** tr|Q9SM52|Q9SM52_SOLAC)	2.65505	0.0133862
Solyc06g069410.3	ADP,ATP carrier protein (AHRD V3.3 *** A0A2G2ZC50_CAPAN)	1.18664	0.0134401
Solyc05g050340.4	WRKY transcription factor 58	1.57078	0.0134508
Solyc03g115410.3	Plant intracellular Ras-group-related LRR protein (AHRD V3.3 *** A0A2R6PRR8_ACTCH)	1.17611	0.0134979
Solyc11g012720.2	Trihelix transcription factor (AHRD V3.3 *-* B0EW03_SOYBN)	1.51377	0.0135117
Solyc04g005770.3	Pentatricopeptide repeat-containing protein (AHRD V3.3 *** A0A2G2ZHE2_CAPAN)	7.83863	0.0135632
Solyc09g008190.3	Acylphosphatase (AHRD V3.3 *** A0A2G2YPW3_CAPAN)	1.28858	0.0135802
Solyc12g094490.2	Polyadenylation and cleavage factor-like protein 4 (AHRD V3.3 *** A0A2G2VIC5_CAPBA)	1.17761	0.0137116
Solyc01g160340.1	ATP-dependent Clp protease ATP-binding subunit ClpX (AHRD V3.11 *-* tr|A0A2G3BUX0|A0A2G3BUX0_CAPCH)	1.60893	0.01381
Solyc12g019070.1	Type II inositol 1,4,5-trisphosphate 5-phosphatase 14 (AHRD V3.3 *-* A0A2G3AX32_CAPCH)	4.00422	0.0138177
Solyc10g150102.1	Nucleic acid-binding, OB-fold protein (AHRD V3.3 *-* A0A2U1LWI4_ARTAN)	3.2194	0.013831
Solyc11g010330.3	RING/U-box superfamily protein (AHRD V3.3 *-* F4JJ02_ARATH)	1.44041	0.0138441
Solyc03g033790.4	P-loop containing nucleoside triphosphate hydrolases superfamily protein (AHRD V3.3 *** A0A2U1NGS8_ARTAN)	3.8451	0.0138581
Solyc07g056210.5	Heavy metal-associated isoprenylated plant protein 47 (AHRD V3.11 *-* tr|A0A2P4MV36|A0A2P4MV36_QUESU)	2.17783	0.014019
Solyc11g010270.2	Homeobox-leucine zipper protein HOX4 (AHRD V3.3 *** A0A2G2Y5D1_CAPAN)	1.3863	0.0141034
Solyc04g074390.3	Glycosyltransferase (AHRD V3.3 *** A0A2G3CNS7_CAPCH)	2.92649	0.0141082
Solyc06g072330.3	Mitochondrial import inner membrane translocase subunit TIM14 (AHRD V3.3 *** B6T323_MAIZE)	1.86494	0.0142415
Solyc00g500056.1	DNA-directed RNA polymerase subunit alpha (AHRD V3.3 *-* A0A1U8QD90_CAPAN)	6.747	0.0143132
Solyc06g036720.4	Ubiquitin domain (AHRD V3.3 *** A0A200PPY8_9MAGN)	1.23765	0.0144005
Solyc01g010570.5	Mucin-related protein (AHRD V3.11 *** tr|A0A2U1LU51|A0A2U1LU51_ARTAN)	1.56915	0.014693
Solyc07g062640.3	hypothetical protein (AHRD V3.3 *-* AT2G31130.6)	1.07528	0.014693
Solyc03g034020.4	RING-type E3 ubiquitin transferase (AHRD V3.3 *** A0A2G3CL67_CAPCH)	1.55935	0.0147292
Solyc12g006590.3	Zinc finger protein (AHRD V3.3 *** A0A200PQI4_9MAGN)	1.73968	0.0148889
Solyc01g087860.2	Unknown protein	2.32086	0.0149274
Solyc00g021640.2	Ribosomal protein S4 (AHRD V3.3 *** A0A0C5B738_9SOLA)	1.90267	0.015013
Solyc05g014260.3	Two-component response regulator (AHRD V3.3 *** A0A2G3B918_CAPCH)	1.00599	0.0150237
Solyc09g005580.5	SelT-like protein (AHRD V3.11 *-* tr|A0A2G3BKB5|A0A2G3BKB5_CAPCH)	1.12921	0.0150315
Solyc12g036800.1	Receptor like protein (AHRD V3.3 *-* A2V882_TOBAC)	2.00721	0.0150377
Solyc07g054220.1	Ethylene-responsive transcription factor (AHRD V3.3 *** A0A2G3C0R2_CAPCH)	3.05294	0.0150974
Solyc02g063240.4	Delta(7)-sterol-C5(6)-desaturase (AHRD V3.3 *** A0A1U8FPX0_CAPAN)	1.24001	0.0151401
Solyc04g053080.5	Cysteine proteinases superfamily protein (AHRD V3.11 *** tr|Q9LYC7|Q9LYC7_ARATH)	1.14678	0.0155808
Solyc04g077270.4	G-type lectin S-receptor-like serine/threonine-protein kinase (AHRD V3.3 *** A0A1U8GJN2_CAPAN)	1.19244	0.0156734
Solyc07g045350.4	Acetyl-CoA C-acetyltransferase (AHRD V3.3 *** D9U856_BACMN)	1.40422	0.0158913
Solyc09g011740.4	Phosphatidylinositol:ceramide inositolphosphotransferase (AHRD V3.3 *** A0A1U8EEU4_CAPAN)	1.15294	0.0159862
Solyc04g015500.3	B3 domain-containing protein (AHRD V3.3 *-* A0A1Q3DFU3_CEPFO)	1.56556	0.0160786
Solyc03g098740.1	Biotic cell death-associated protein (AHRD V3.3 *** Q850R9_NICGU)	2.66635	0.0163577
Solyc02g077040.4	phytophthora-inhibited protease 1	1.89951	0.0166985
Solyc04g045565.1	Unknown protein	4.41825	0.0169397
Solyc08g006900.3	60S ribosomal protein L32 (AHRD V3.3 *** A0A2G3DDM0_CAPCH)	1.03112	0.0170137
Solyc09g010000.5	2-oxoglutarate (2OG) and Fe(II)-dependent oxygenase superfamily protein (AHRD V3.11 *** tr|A0A2U1NTU8|A0A2U1NTU8_ARTAN)	3.20803	0.0170498
Solyc05g054170.5	Transcription factor GRAS (AHRD V3.11 *** tr|A0A200QZY2|A0A200QZY2_9MAGN)	1.43381	0.0170748
Solyc04g077630.4	Serine carboxypeptidase (AHRD V3.11 *** tr|A0A2K3MSK4|A0A2K3MSK4_TRIPR)	2.68392	0.0171054
Solyc12g088250.2	Serine carboxypeptidase (AHRD V3.3 *** A0A2K3MSK4_TRIPR)	1.20089	0.0171054
Solyc12g006570.2	Sesquiterpene synthase (AHRD V3.3 *** G5CV52_SOLLC)	5.42231	0.0171138
Solyc05g009190.4	chlorophyll a/b-binding protein	1.18117	0.0171456
Solyc03g120350.3	N-alpha-acetyltransferase 15, NatA auxiliary subunit-like (AHRD V3.3 *** A0A2I4GME8_9ROSI)	1.18239	0.0172667
Solyc03g113350.3	Zinc finger protein (AHRD V3.3 *** A0A200QF78_9MAGN)	1.23557	0.0173232
Solyc06g066370.5	WRKY-type transcription factor (AHRD V3.11 *** tr|A3QR50|A3QR50_CAPAN)	1.01573	0.0173232
Solyc01g005220.3	MACPF domain-containing protein (AHRD V3.3 *** A0A2G3AYJ5_CAPCH)	1.59244	0.0176596
Solyc05g050360.3	Cyclic nucleotide-gated ion channel.1	1.45003	0.0177327
Solyc05g006080.1	Oligosaccharyltransferase complex subunit OSTC-like (AHRD V3.3 *** A0A2K3PHN5_TRIPR)	1.1713	0.0177897
Solyc02g086320.1	HEAT repeat-containing protein-like (AHRD V3.3 *-* Q5QMW8_ORYSJ)	1.12691	0.0177897
Solyc05g026590.2	Terpene synthase (AHRD V3.3 *** G5CV41_SOLLC)	7.8005	0.0178372
Solyc06g074530.1	Arogenate dehydratase (AHRD V3.3 *** A0A2G2VAY6_CAPBA)	1.19438	0.0178372
Solyc02g081970.4	Vacuolar-sorting receptor.1	1.08375	0.01816
Solyc04g064570.3	Ribosome maturation protein SBDS (AHRD V3.3 *** A0A2G3CLY3_CAPCH)	1.27732	0.0181773
Solyc11g066280.3	ribosome production factor.1	1.00695	0.0182841
Solyc06g073050.2	NAC domain-containing protein 14 (AHRD V3.3 *** A0A2G3CAD7_CAPCH)	1.15382	0.0183433
Solyc11g012120.2	DUF506 domain-containing protein (AHRD V3.3 *** A0A1Q3BBB3_CEPFO)	5.34466	0.0184184
Solyc08g082300.3	mitochondrial inner membrane protein OXA1-like (AHRD V3.3 *** A0A2I4EY87_9ROSI)	3.41589	0.0184184
Solyc12g011150.1	Unknown protein	2.42306	0.0184303
Solyc02g038817.1	Protein kinase domain (AHRD V3.3 *-* A0A200PQX9_9MAGN)	1.01596	0.0185875
Solyc08g067360.3	WRKY transcription factor 45	3.25126	0.0188964
Solyc03g033500.4	Cold-shock protein (AHRD V3.3 *-* A0A200RAC1_9MAGN)	1.58021	0.0189115
Solyc09g091580.3	Protein kinase domain (AHRD V3.3 *** A0A200QUN4_9MAGN)	1.08958	0.0189702
Solyc06g073615.1	Molybdopterin synthase catalytic subunit (AHRD V3.3 *** A0A2G3C6U0_CAPCH)	1.08851	0.0190809
Solyc11g072970.2	Nudix hydrolase 9 (AHRD V3.3 *** A0A2G2WKD2_CAPBA)	1.26153	0.019243
Solyc02g078900.3	Alternative NAD(P)H dehydrogenase mitochondrial-like (AHRD V3.3 *** A0A2K3P845_TRIPR)	1.26886	0.019303
Solyc03g120900.3	WD40 repeat (AHRD V3.3 *** A0A200QDT5_9MAGN)	3.2222	0.0193128
Solyc10g076360.1	PR.1	1.18952	0.0196652
Solyc05g055840.4	Glycosyltransferase (AHRD V3.3 *** A0A1Q3DDP0_CEPFO)	1.12009	0.0196845
Solyc08g067160.3	Alpha/beta-Hydrolases superfamily protein (AHRD V3.3 *** A0A2U1QI56_ARTAN)	1.5525	0.019716
Solyc04g056340.4	Tyrosine phosphatase family protein (AHRD V3.3 *** A0A2U1PX48_ARTAN)	1.24234	0.0197606
Solyc07g064300.3	hypothetical protein (AHRD V3.3 *-* AT1G50910.1)	1.10969	0.0199388
Solyc11g010590.3	Very-long-chain (3R)-3-hydroxyacyl-CoA dehydratase (AHRD V3.3 *** A0A2G2Y571_CAPAN)	4.4455	0.0199991
Solyc07g055160.4	phospholipase A1-IIdelta-like (AHRD V3.3 *** A0A2I4E0K6_9ROSI)	1.35967	0.0201455
Solyc03g121960.3	Phospholipid:diacylglycerol acyltransferase (AHRD V3.3 *** A0A2U1KQW5_ARTAN)	1.0249	0.0203145
Solyc01g160630.1	Zf-RVT domain-containing protein (AHRD V3.11 *-* tr|A0A1Q3DIE7|A0A1Q3DIE7_CEPFO)	2.40407	0.0204162
Solyc06g062880.2	Protein Brevis radix-like.1	2.36736	0.0206095
Solyc10g079500.2	Inosine-5'-monophosphate dehydrogenase (AHRD V3.3 *** A0A2G2VW93_CAPBA)	1.00383	0.021382
Solyc03g118100.4	NAD(P)-binding Rossmann-fold superfamily protein (AHRD V3.3 *** A0A2U1N555_ARTAN)	1.69914	0.0214521
Solyc02g079030.3	Sphingosine kinase (AHRD V3.3 *** A0A218NG31_TOBAC)	1.30698	0.0214521
Solyc09g098150.3	metacaspase 1,Pfam:PF00656	3.2871	0.021458
Solyc10g006790.4	Protein kinase superfamily protein (AHRD V3.3 *** F4I8V6_ARATH)	1.10066	0.0215124
Solyc06g074410.4	Fatty acyl-CoA reductase (AHRD V3.3 *** A0A2G2ZDE3_CAPAN)	4.81217	0.0217174
Solyc07g020870.3	RING-type E3 ubiquitin transferase (AHRD V3.3 *** A0A200QDL2_9MAGN)	4.50345	0.0217702
Solyc11g008500.2	Actin-related protein (AHRD V3.3 *** A0A2R6Q6P8_ACTCH)	1.66654	0.0223465
Solyc12g006530.2	Terpene cyclase/mutase family member (AHRD V3.3 *** A0A2G3BN05_CAPCH)	1.43459	0.0225339
Solyc11g011920.2	Glutamate decarboxylase (AHRD V3.3 *** B1Q3F1_SOLLC)	1.09834	0.0226198
Solyc06g034255.1	Cytochrome 71D7 (AHRD V3.3 *-* A0A2G3C788_CAPCH)	3.40825	0.0228698
Solyc01g006340.3	DEAD-box ATP-dependent RNA helicase .1	1.61549	0.0231344
Solyc10g039360.2	DUF1639 domain-containing protein (AHRD V3.3 *-* A0A1Q3BZV8_CEPFO)	1.05201	0.023184
Solyc12g027580.3	Exportin-4 (AHRD V3.3 *** A0A1J3GJA6_NOCCA)	1.1055	0.0234325
Solyc11g010870.2	Unknown protein	1.74233	0.0236517
Solyc12g005500.4	Prohibitin (AHRD V3.11 *** tr|A0A200QL97|A0A200QL97_9MAGN)	5.44877	0.0237663
Solyc06g005980.5	Anthranilate synthase (AHRD V3.11 *** tr|A0A2U1KR52|A0A2U1KR52_ARTAN)	1.80569	0.023814
Solyc12g036320.4	Receptor-like protein kinase (AHRD V3.11 *** tr|A0A2K3NF63|A0A2K3NF63_TRIPR)	2.56232	0.0238209
Solyc04g064870.3	Pathogen-related protein (AHRD V3.3 *** A0A1U8GE43_CAPAN)	1.1123	0.0238209
Solyc03g007240.3	spermine synthase,Pfam:PF01564	1.01764	0.0239009
Solyc12g045035.1	Fatty acid desaturase (AHRD V3.3 *** A0A200QRI1_9MAGN)	3.60063	0.0239623
Solyc03g097680.4	Pyruvate dehydrogenase .1	1.0013	0.0240973
Solyc09g074530.3	Bidirectional sugar transporter SWEET (AHRD V3.3 *** M1ASY4_SOLTU)	4.81737	0.0241039
Solyc12g015820.1	SufE-like protein, chloroplastic (AHRD V3.3 *-* A0A1J3K7T9_NOCCA)	2.57184	0.0242326
Solyc02g024000.5	WPP domain-associated protein (AHRD V3.11 *** tr|A0A2G2XDL8|A0A2G2XDL8_CAPBA)	1.16785	0.024385
Solyc11g044320.2	Telomere repeat-binding factor.1	1.16189	0.0244951
Solyc11g012660.2	Microtubule-associated protein 70 (AHRD V3.3 *** A0A200RBU6_9MAGN)	7.63656	0.0248242
Solyc08g062860.3	Mitochondrial carrier protein (AHRD V3.3 *** A0A200Q1U5_9MAGN)	1.24425	0.0248561
Solyc01g009700.3	NL0E (AHRD V3.3 *** Q9ZS81_SOLLC)	1.9228	0.0254787
Solyc02g091410.3	Protease Do-like 7 (AHRD V3.3 *** A0A2G2XH23_CAPBA)	1.04112	0.0257269
Solyc03g098730.1	Kunitz-type protease inhibitor (AHRD V3.3 *** J9XUY3_TOBAC)	2.04649	0.0257772
Solyc02g089680.4	Protein trichome birefringence-like 19 (AHRD V3.3 *** A0A2G3ABU9_CAPAN)	1.01335	0.0261368
Solyc10g076780.1	Alpha 1,4-glycosyltransferase family protein (AHRD V3.3 *** F4IS00_ARATH)	3.09075	0.0262511
Solyc04g081400.3	plastidic hexokinase	1.31757	0.0262511
Solyc10g051020.2	Cytochrome P450 (AHRD V3.3 *** A0A2U1MAN7_ARTAN)	1.21014	0.026372
Solyc06g072760.4	Syntaxin-.1	2.55095	0.0263933
Solyc03g117870.3	4-coumarate:CoA ligase (AHRD V3.3 *** Q42879_LITER)	1.00586	0.0266446
Solyc01g100020.4	Phospholipase (AHRD V3.3 *** A0A2G2V7W7_CAPBA)	1.90343	0.0267249
Solyc02g079740.1	RING-type E3 ubiquitin transferase (AHRD V3.3 *** A0A2G3D6H8_CAPCH)	1.14709	0.0267513
Solyc01g103560.3	tRNA pseudouridine synthase (AHRD V3.3 *** A0A2G3BUS0_CAPCH)	1.89147	0.0271816
Solyc02g011710.1	NAD(P)H-quinone oxidoreductase subunit 5, chloroplastic (AHRD V3.3 *-* J7H711_CAPAN)	7.59252	0.0276953
Solyc08g068690.1	Tyramine n-hydroxycinnamoyl transferase (AHRD V3.3 *** Q5D8C0_CAPAN)	1.88195	0.0277919
Solyc02g081080.3	O-fucosyltransferase (AHRD V3.3 *** A0A2P5F0G9_TREOI)	1.02589	0.0277919
Solyc12g049290.2	protein ELF4-LIKE 4 (AHRD V3.3 *** A0A2I4FTW2_9ROSI)	1.21436	0.0282948
Solyc09g066480.2	Protein CHROMATIN REMODELING 8 (AHRD V3.3 *-* A0A2G2VY38_CAPBA)	1.07728	0.0283319
Solyc11g066100.2	Heat shock protein 70 (AHRD V3.3 *** S8C6K2_9LAMI)	2.28636	0.0283582
Solyc05g007960.4	O-fucosyltransferase (AHRD V3.3 *** A0A2P5FK44_TREOI)	1.12422	0.0286555
Solyc11g068710.3	F-box family protein (AHRD V3.3 *-* A0A2U1LJ24_ARTAN)	1.52809	0.0286712
Solyc01g097540.4	annexin 4	1.35466	0.028812
Solyc01g102640.2	Nuclear pore complex protein NUP98A (AHRD V3.3 *-* A0A2G3DE78_CAPCH)	2.33793	0.0288756
Solyc06g076965.1	Unknown protein	1.60101	0.0289025
Solyc06g007970.3	Protein SULFUR DEFICIENCY-INDUCED.1	2.31627	0.0289755
Solyc11g006230.3	GRF1-interacting factor.1	1.17613	0.0290302
Solyc02g068130.4	Mitochondrial import receptor subunit TOM20 (AHRD V3.3 *** TOM20_SOLTU),Pfam:PF06552	1.1002	0.0291554
Solyc01g068160.4	Pyridoxal phosphate (PLP)-dependent transferases superfamily protein (AHRD V3.3 *** A0A2U1MVH0_ARTAN)	1.06011	0.0293464
Solyc03g097750.4	Translocon-associated protein subunit beta (AHRD V3.3 *** V4N6V6_EUTSA),Pfam:PF05753	1.87138	0.0293701
Solyc10g081580.3	Syntaxin (AHRD V3.3 *** A0F0A7_NICBE)	1.09902	0.0294425
Solyc01g108100.3	cold regulated protein 27 (AHRD V3.3 *** AT5G42900.2)	1.75541	0.0294441
Solyc07g042170.3	Jasmonate ZIM-domain protein 3 (AHRD V3.3 *** B3Y563_TOBAC)	1.08074	0.0296102
Solyc06g066840.3	2-oxoglutarate (2OG) and Fe(II)-dependent oxygenase superfamily protein (AHRD V3.3 *** A0A2U1LXD5_ARTAN)	2.79564	0.0298579
Solyc03g122300.3	DUF1677 family protein (DUF1677) (AHRD V3.3 *** Q9SK23_ARATH)	1.14862	0.0301669
Solyc07g052720.4	MADS-box transcription factor (AHRD V3.3 *-* A0A2K3PNN3_TRIPR)	1.83177	0.0302934
Solyc03g111270.2	SAP domain-containing protein (AHRD V3.3 *** F4KAQ0_ARATH)	1.03056	0.0303601
Solyc07g064410.1	Fatty acid desaturase 4, chloroplastic (AHRD V3.3 *** A0A1U8FLY9_CAPAN)	1.70705	0.0304107
Solyc06g007190.5	Protein phosphatase 2C (AHRD V3.11 *** tr|O24078|O24078_MEDSA)	3.18922	0.0304424
Solyc04g016550.4	Folylpolyglutamate synthase (AHRD V3.3 *** A0A1U8GL32_CAPAN)	1.19199	0.0304424
Solyc01g079260.5	WRKY transcription factor (AHRD V3.11 *** tr|A0A2I4GEI8|A0A2I4GEI8_9ROSI)	1.62879	0.030557
Solyc12g088140.2	Hydroxyproline-rich glycoprotein (AHRD V3.3 *** A0A2K3L507_TRIPR)	2.86614	0.0307377
Solyc06g036110.1	Calcium-dependent lipid-binding (CaLB domain) family protein (AHRD V3.3 *** A0A2U1LCI8_ARTAN)	1.32347	0.0308592
Solyc07g008280.5	cytochrome P450 family protein Chr3:5337734-5338219 FORWARD LENGTH=135 201606 (AHRD V3.11 -** AT3G15760.1)	1.31152	0.0312748
Solyc06g075690.3	auxin-regulated protein AF416289	1.53596	0.03129
Solyc07g008140.3	Umecyanin (AHRD V3.3 *-* A0A2G2WBI2_CAPBA)	1.61742	0.0314147
Solyc01g102760.3	PHD finger protein ALFIN-LIKE 8 (AHRD V3.3 *** A0A1U8DXM3_CAPAN)	1.02513	0.0316297
Solyc01g098480.4	Pentatricopeptide repeat-containing protein (AHRD V3.11 *** tr|A0A2G2YZ86|A0A2G2YZ86_CAPAN)	3.30503	0.031666
Solyc09g059430.3	RPM1-interacting protein 4 (AHRD V3.3 *** A0A1P8SF00_NICBE)	1.22298	0.031783
Solyc06g005570.4	DCD (Development and Cell Death) domain protein (AHRD V3.3 *-* F4IUS3_ARATH)	1.04888	0.0317948
Solyc11g044310.2	Proline iminopeptidase (AHRD V3.3 *** A0A1U8GCK3_CAPAN)	1.36572	0.0319597
Solyc03g019700.1	Transmembrane protein, putative (DUF 3339) (AHRD V3.3 *** Q9SMN3_ARATH)	1.49141	0.0320814
Solyc05g005330.3	Disease resistance protein (AHRD V3.3 *** A0A2U1Q201_ARTAN)	1.06906	0.0321004
Solyc08g007990.3	RNA-binding protein NO.1	1.08941	0.0323131
Solyc01g108300.3	Two-component response regulator ARR18 (AHRD V3.3 *** A0A2G2W9W9_CAPBA)	1.25938	0.0323538
Solyc11g010280.1	Unknown protein	2.89883	0.032356
Solyc05g016060.5	cysteine-rich and transmembrane domain-containing protein WIH1 (AHRD V3.11 *-* XP_004239248.1)	2.10532	0.0324167
Solyc01g090550.3	DnaJ protein like (AHRD V3.3 *** A0A2I0VGE3_9ASPA)	1.13292	0.0324469
Solyc02g021210.1	BTB domain-containing protein/NPH3 domain-containing protein (AHRD V3.3 *-* A0A1Q3D7J0_CEPFO)	6.73124	0.0326531
Solyc07g052900.1	DNA-binding storekeeper transcriptional regulator (AHRD V3.3 *-* A0A2K3LQD1_TRIPR)	1.15904	0.0327779
Solyc06g008300.4	Hcr2-5D (AHRD V3.3 *** Q9ZTJ6_SOLLC)	1.69267	0.0331465
Solyc07g008850.3	UDP-3-O-acyl N-acetylglucosamine deacetylase (AHRD V3.3 *** A0A200QP15_9MAGN)	1.19909	0.0333072
Solyc07g055660.2	glycine-rich protein (AHRD V3.3 *-* AT3G06780.1)	1.22741	0.034053
Solyc02g077640.1	DUF679 domain-containing protein (AHRD V3.3 *** A0A1Q3AXA9_CEPFO)	2.04189	0.0342293
Solyc11g013470.1	Auxin response factor (AHRD V3.3 *-* E5LMG0_SOLLC)	2.9329	0.0344893
Solyc09g098290.3	Leucine-rich receptor-like protein kinase family protein (AHRD V3.3 *** A0A061EKW3_THECC)	1.32775	0.0345903
Solyc01g111500.3	R2R3MYB transcription factor 7	1.33831	0.0348704
Solyc06g063190.3	glutamate receptor-like 2.3	1.21776	0.0348704
Solyc06g051980.4	E3 ubiquitin-protein ligase (AHRD V3.3 *** A0A1U8H5R9_CAPAN)	1.24895	0.035422
Solyc04g078600.3	hypothetical protein (AHRD V3.3 *** AT5G47830.1)	1.18929	0.0358719
Solyc03g111150.5	Malate synthase (AHRD V3.11 *** tr|A0A2G3CY65|A0A2G3CY65_CAPCH)	1.23514	0.0359784
Solyc01g008190.5	INO80 complex subunit D-like (AHRD V3.11 *-* tr|A0A2K3PJC0|A0A2K3PJC0_TRIPR)	2.33546	0.0360424
Solyc04g057790.1	Zinc finger BED domain-containing protein RICESLEEPER 2 (AHRD V3.3 *-* A0A2U1Q290_ARTAN)	7.47529	0.0361948
Solyc07g044990.3	TRAM, LA.1	1.32993	0.036288
Solyc03g117250.4	Flotillin-like protein 2 (AHRD V3.3 *** A0A2G3CZJ6_CAPCH)	2.7519	0.0362996
Solyc07g043550.3	UDP-glucose 4-epimerase (AHRD V3.3 *** A0A1Y1ITM0_KLENI)	1.50528	0.0362996
Solyc02g084700.3	Histidine kinase-, DNA gyrase B-, and HSP90-like ATPase family protein (AHRD V3.3 *** A0A1P8BEQ3_ARATH)	1.05985	0.0362996
Solyc06g060760.3	tonoplast intrinsic protein 2.3	1.40943	0.0363685
Solyc07g007700.3	S-isoprenylcysteine O-methyltransferase (AHRD V3.3 *** A0A2K3P4V6_TRIPR)	1.23966	0.0365575
Solyc05g011970.3	Cytochrome (AHRD V3.3 *** A0A1U8EZV2_CAPAN)	1.47604	0.0366704
Solyc08g078600.3	DNA-directed RNA polymerase III subunit Rpc5 (AHRD V3.3 *** A0A200Q253_9MAGN)	1.30384	0.0368047
Solyc06g084030.3	Methyltransferase type .1	2.16308	0.0371424
Solyc06g059740.4	Alcohol dehydrogenase (AHRD V3.3 *** A0A2U1MN94_ARTAN)	2.60817	0.0374371
Solyc12g045030.2	NAD(P)-binding Rossmann-fold superfamily protein (AHRD V3.3 *** Q94AL3_ARATH)	1.19529	0.0374775
Solyc05g012350.4	Alpha/beta-Hydrolases superfamily protein (AHRD V3.3 *** Q6NL07_ARATH)	2.13016	0.0375648
Solyc05g006850.4	Thioredoxin (AHRD V3.3 *** A0A1U8EXB1_CAPAN)	1.08492	0.0375648
Solyc07g016170.4	L-arabinokinase-like (AHRD V3.3 *** A0A2I4GNX5_9ROSI)	1.12263	0.0375909
Solyc11g012690.3	Heavy metal-associated isoprenylated plant protein (AHRD V3.3 *** A0A2R6RB34_ACTCH)	1.37232	0.0377217
Solyc07g005460.4	RNA polymerase II C-terminal domain phosphatase-like 4 (AHRD V3.3 *** A0A2G2WAZ5_CAPBA)	1.27082	0.0378416
Solyc06g018110.3	RNA-binding (RRM/RBD/RNP motifs) family protein (AHRD V3.3 *-* A0A2U1N2D5_ARTAN)	1.335	0.0379637
Solyc01g088060.3	NBS-LRR resistance protein (AHRD V3.3 *** A0A2K3NXD2_TRIPR)	1.54938	0.0380671
Solyc11g069770.3	Agamous-like MADS-box protein AGL62 (AHRD V3.11 *** tr|A0A2G2VLW0|A0A2G2VLW0_CAPBA)	1.85006	0.0381184
Solyc04g009470.4	Unknown protein	1.53099	0.0381184
Solyc02g032850.3	Phytoalexin-deficient 4.1	1.00917	0.0381184
Solyc11g056293.1	Stomatin-like protein 2, mitochondrial (AHRD V3.3 *-* A0A2G2ZD43_CAPAN)	6.70062	0.0384901
Solyc10g011910.5	WRKY transcription factor 22 (AHRD V3.11 *** tr|A0A2G2VST2|A0A2G2VST2_CAPBA)	2.02882	0.0385167
Solyc05g041910.3	Cytochrome b5.1	1.15491	0.0385167
Solyc11g018470.3	transmembrane protein (AHRD V3.3 -** AT1G21722.1)	6.65149	0.0387481
Solyc08g016415.1	hypothetical protein (AHRD V3.3 *** AT2G38465.1)	5.13933	0.0387481
Solyc12g006420.2	protein PA.1	1.74584	0.0387583
Solyc02g094610.1	ARM repeat superfamily protein (AHRD V3.3 *** F4HNZ9_ARATH)	2.86749	0.0389735
Solyc02g093860.3	Lysine histidine transporter-like.1	1.08499	0.0390203
Solyc06g009070.3	Zinc finger transcription factor 41	2.18377	0.0390672
Solyc10g084730.2	Unknown protein	4.10555	0.039085
Solyc05g055980.4	Protein phosphatase 2c-like protein (AHRD V3.3 *** Q8S2S5_EUTHA)	1.37362	0.0391391
Solyc09g065840.3	Single-stranded DNA-binding protein (AHRD V3.3 *-* A0A2T6CTD5_9BACT)	1.33509	0.0392233
Solyc06g069190.4	Eukaryotic aspartyl protease family protein (AHRD V3.3 *** A0A2U1MGD4_ARTAN)	1.2014	0.0394685
Solyc02g020900.1	Unknown protein	1.06723	0.0395876
Solyc03g119530.3	LOB domain-containing protein .1	2.0106	0.0397652
Solyc04g078850.4	defective chloroplasts and leaves	1.09469	0.0407165
Solyc03g078320.1	Long chain acyl-CoA synthetase 2 (AHRD V3.3 *-* A0A2G3ADD4_CAPAN)	4.48588	0.0409653
Solyc10g076560.1	Wall-associated receptor kinase.1	2.25232	0.0410863
Solyc01g103200.5	plasminogen activator inhibitor Chr1:21362749-21363837 REVERSE LENGTH=362 201606 (AHRD V3.11 *** AT1G57680.3)	1.14941	0.0411917
Solyc03g019710.3	LETDR8	2.1967	0.041453
Solyc12g096920.1	Disease resistance protein (AHRD V3.3 *** A0A200QG84_9MAGN)	2.18903	0.041453
Solyc02g069040.5	Transmembrane protein, putative (DUF594) (AHRD V3.11 *-* tr|Q9FHI2|Q9FHI2_ARATH)	1.27361	0.0415729
Solyc08g023660.3	Kirola (AHRD V3.3 *** A0A1U8F0U0_CAPAN)	2.57849	0.0415852
Solyc09g057920.3	N-alpha-acetyltransferase 25, NatB auxiliary subunit (AHRD V3.3 *** A0A1J3JDT3_NOCCA)	1.19209	0.0422374
Solyc03g080120.1	Unknown protein	3.14377	0.042352
Solyc02g084980.3	Hexosyltransferase (AHRD V3.3 *** A0A2G2XGM6_CAPBA)	2.11878	0.0426672
Solyc08g068070.3	Two-on-two hemoglobin-3 (AHRD V3.3 *** A0A2G3BSD0_CAPCH)	1.21338	0.0429211
Solyc01g093965.2	MADS-box transcription factor (AHRD V3.3 *** Q1EMR8_PLAMJ)	1.15901	0.0431193
Solyc11g013500.1	myotubularin-like protein (AHRD V3.3 *** AT1G36940.1)	1.49672	0.0432258
Solyc02g068150.4	Nuclear transport factor 2 (AHRD V3.3 *** A0A2G2XD55_CAPBA)	1.03762	0.0432258
Solyc04g063350.3	2-oxoisovalerate dehydrogenase subunit alpha 2, mitochondrial (AHRD V3.3 *** A0A2G3CL46_CAPCH)	1.60274	0.0433223
Solyc03g114860.4	alpha-1,4-glucan-protein synthase [UDP-forming] 2-like (AHRD V3.3 *** A0A2G3A1X9_CAPAN)	1.19428	0.043439
Solyc06g084820.2	Cytochrome P450 (AHRD V3.3 *** A0A200PMP4_9MAGN)	2.55468	0.0434884
Solyc11g069700.2	Elongation factor 1-alpha (AHRD V3.3 *** A0A1U8EL12_CAPAN)	2.48575	0.0435053
Solyc12g005300.2	Chlorophyllase 2 (AHRD V3.3 *** C1JZ62_9ROSI),Pfam:PF12740	1.0279	0.0437589
Solyc08g068730.1	Tyramine n-hydroxycinnamoyl transferase (AHRD V3.3 *** Q5D8C0_CAPAN)	3.26393	0.0438069
Solyc07g042270.4	RNA helicase DEAD22	1.02261	0.0438069
Solyc06g049020.1	hypothetical protein (AHRD V3.3 *** AT3G56360.1)	1.43534	0.0438462
Solyc04g009740.4	Exocyst subunit Exo70 family protein (AHRD V3.3 *** A0A2G3CEA8_CAPCH)	1.00495	0.0439191
Solyc01g104310.3	Patatin (AHRD V3.3 *** A0A2G2W8F3_CAPBA)	1.12476	0.0440515
Solyc01g080360.3	AP-5 complex subunit mu (AHRD V3.3 *** A0A2G2XRL3_CAPBA)	1.82858	0.0443549
Solyc04g074720.3	FAM.1	1.78949	0.0443895
Solyc09g008630.3	DNA replication complex GINS protein PS.1	2.22527	0.044452
Solyc10g085440.1	Non-specific serine/threonine protein kinase (AHRD V3.3 *-* G4XMX4_SOLLC)	1.08687	0.0446559
Solyc05g052890.3	Plant/protein (AHRD V3.3 *** Q84WZ5_ARATH)	3.23573	0.0448876
Solyc06g073610.3	cyclin B1	1.42949	0.0450863
Solyc06g083040.3	wound-inducible carboxypeptidase	1.16854	0.0454384
Solyc01g104650.3	ABSCISIC ACID-INSENSITIVE 5-like protein 5 (AHRD V3.3 *** A0A2I4GE24_9ROSI)	1.07273	0.0454384
Solyc09g008670.3	threonine deaminase	4.15032	0.0459398
Solyc11g007650.1	F-box domain (AHRD V3.3 *-* A0A200QCQ8_9MAGN)	2.52166	0.0459398
Solyc01g108570.3	Alpha/beta-Hydrolases superfamily protein (AHRD V3.3 *** A0A2U1KC75_ARTAN)	1.49386	0.0461905
Solyc01g091670.3	3-oxo-Delta(4,5)-steroid 5-beta-reductase (AHRD V3.3 *** A0A2G3DDY0_CAPCH)	2.87199	0.046313
Solyc10g008400.1	E3 ubiquitin-protein ligase RMA1.1	1.93686	0.046313
Solyc01g112170.3	Calcium-dependent protein kinase SK5 (AHRD V3.3 *** A0A2I0W0P2_9ASPA)	1.03937	0.0463793
Solyc12g013500.2	hypothetical protein (AHRD V3.3 *-* AT3G13677.3)	1.04323	0.0464411
Solyc01g088410.3	Fatty acid hydroxylase superfamily (AHRD V3.3 *-* A0A2U1MHC5_ARTAN)	2.69329	0.046735
Solyc06g009200.3	Pectin lyase-like superfamily protein (AHRD V3.3 *** B4FX45_MAIZE)	5.24134	0.0467819
Solyc10g080730.3	Thioredoxin-like 1-1, chloroplastic (AHRD V3.3 *** A0A2G2YNL4_CAPAN)	1.23817	0.0468967
Solyc00g500325.1	Ycf15 (AHRD V3.3 *-* A0A346JLD3_9ASTE)	2.84221	0.0469749
Solyc00g500259.1	Unknown protein	1.68968	0.0469749
Solyc11g006485.1	Unknown protein	5.51574	0.0471429
Solyc04g071780.3	Cytochrome P450 (AHRD V3.3 *-* A0A200Q069_9MAGN)	1.85684	0.0472459
Solyc09g072690.1	Cation/calcium exchanger.1	1.29558	0.0472565
Solyc01g005790.1	Pentatricopeptide repeat (AHRD V3.3 *** A0A200QH82_9MAGN)	3.04043	0.0473458
Solyc06g073060.3	IAA-amino acid hydrolase ILR1-like 4 (AHRD V3.3 *** A0A1U8H3P8_CAPAN)	1.10498	0.0473458
Solyc01g005350.4	S-adenosyl-L-methionine-dependent methyltransferases superfamily protein (AHRD V3.3 *** A0A2U1QHF5_ARTAN)	3.60261	0.0474194
Solyc12g010110.3	Formin-like protein (AHRD V3.3 *** A0A2G3BXE8_CAPCH)	2.81086	0.047521
Solyc02g094180.3	Peroxidase (AHRD V3.3 *** K4BDL3_SOLLC)	7.3406	0.0475845
Solyc03g113750.3	Pentatricopeptide repeat-containing protein (AHRD V3.3 *** A0A2U1QGJ0_ARTAN)	3.38839	0.0476131
Solyc03g025720.3	Oxalate--CoA ligase (AHRD V3.3 *** A0A2G2X724_CAPBA)	1.00886	0.0476826
Solyc12g088360.2	RING-type E3 ubiquitin transferase (AHRD V3.3 *-* A0A2I4H694_9ROSI)	1.31453	0.0478891
Solyc01g008520.3	Homolog of X-ray repair cross complementing 2 (XRCC2) (AHRD V3.3 *** A0A1P8BBF2_ARATH)	2.32775	0.0479394
Solyc04g082120.3	Prolyl oligopeptidase (AHRD V3.3 *** H2D7F1_COFAR)	2.66693	0.0480345
Solyc09g007680.4	Zinc finger, RING-CH-type, Zinc finger, RING/FYVE/PHD-type (AHRD V3.3 *** A0A2U1LSH5_ARTAN)	1.41367	0.0480345
Solyc11g008730.2	U11/U12 small nuclear ribonucleoprotein 25 kDa protein (AHRD V3.3 *** A0A2G2VEB7_CAPBA)	1.26831	0.0480345
Solyc08g066670.3	Exostosin-like (AHRD V3.3 *** A0A200QDL7_9MAGN)	3.07243	0.0480659
Solyc11g007480.1	Glycosyltransferase (AHRD V3.3 *** A0A2I4G8J4_9ROSI)	2.68192	0.0483498
Solyc11g072627.1	Early nodulin-like protein 3 (AHRD V3.3 *-* A0A2G3AND2_CAPAN)	3.34179	0.0485437
Solyc09g011320.3	Serine/threonine-protein kinase (AHRD V3.3 *** A0A0K0XR56_TOBAC)	1.10909	0.0486421
Solyc03g094000.3	Chlorophyll A-B binding protein (AHRD V3.3 *** A0A2U1NTI1_ARTAN)	3.46681	0.0490269
Solyc04g015220.5	Disease resistance protein (AHRD V3.11 *** tr|A0A2U1N8H9|A0A2U1N8H9_ARTAN)	7.39999	0.0493633
Solyc12g006240.2	Zinc finger protein CONSTANS-LIKE 9 (AHRD V3.3 *** A0A2G2YTW9_CAPAN)	1.42257	0.049693

## Sheet: Mosaic vs. healthy down
id	description	log2Foldchange	padj
Solyc01g005590.2	Unknown protein	-1.22572	0.000255483
Solyc01g005985.2	Bifunctional inhibitor/lipid-transfer protein/seed storage 2S albumin superfamily protein, putative (AHRD V3.11 *** tr|A0A061GSH0|A0A061GSH0_THECC)	-1.13223	0.0480345
Solyc01g006330.5	Plastid-lipid associated protein PAP / fibrillin family protein (AHRD V3.11 *** tr|A0A2U1MH95|A0A2U1MH95_ARTAN)	-1.05244	0.0249759
Solyc01g006740.4	Sucrose-phosphatase (AHRD V3.3 *** Q84ZX6_SOLLC)	-2.09866	0.0035593
Solyc01g007160.5	protein CHROMOSOME TRANSMISSION FIDELITY 7 (AHRD V3.11 *** tr|A0A2I4GQF6|A0A2I4GQF6_9ROSI)	-6.17774	0.0289318
Solyc01g007810.1	ovate family protein 3	-2.8818	0.000920347
Solyc01g009145.2	Glycosyl hydrolase (AHRD V3.11 *-* tr|D9ZCE7|D9ZCE7_9CARY)	-3.00544	0.0259379
Solyc01g009990.3	Peptidyl-prolyl cis-trans isomerase (AHRD V3.3 *** A0A2G3DGA1_CAPCH)	-1.02264	0.000104909
Solyc01g010700.3	SNF1-related protein kinase regulatory subunit gamma-1-like (AHRD V3.3 *** A0A2G3DFN0_CAPCH)	-1.87666	0.00259537
Solyc01g049880.3	Unknown protein	-1.29409	0.0075271
Solyc01g056780.3	50S ribosomal protein L34 (AHRD V3.3 *** A0A1U8FLP5_CAPAN)	-1.32398	1.56102e-05
Solyc01g058470.1	Unknown protein	-5.3453	0.0319842
Solyc01g060410.4	GPI-anchored adhesin-like protein (AHRD V3.3 *** Q9M2F2_ARATH)	-2.88304	0.0407165
Solyc01g065510.3	leucine-rich repeat extensin-like protein 6 (AHRD V3.3 *-* XP_010321602.1)	-1.23202	0.00798437
Solyc01g066740.3	Transducin/WD40 repeat-like superfamily protein (AHRD V3.3 *-* A0A2U1LEC3_ARTAN)	-1.38122	0.0281992
Solyc01g066760.2	Unknown protein	-2.06234	0.000414294
Solyc01g067290.3	Divinyl chlorophyllide a 8-vinyl-reductase, chloroplastic (AHRD V3.3 *** A0A2G2XQY6_CAPBA)	-1.30107	0.0128596
Solyc01g067890.4	1-D-deoxyxylulose 5-phosphate synthase	-1.1729	0.0155351
Solyc01g068045.2	Ubiquitin (AHRD V3.11 *** tr|B1P770|B1P770_LOLTE)	-1.03085	0.00167026
Solyc01g074000.4	Histone H3 (AHRD V3.11 *** tr|B3TM40|B3TM40_ELAGV)	-1.92738	5.37139e-05
Solyc01g079110.5	Histone H3 (AHRD V3.11 *** tr|A0A2G3DHD8|A0A2G3DHD8_CAPCH)	-1.6437	0.00137183
Solyc01g080610.3	Pentatricopeptide repeat-containing protein (AHRD V3.3 *-* A0A2G3ALG8_CAPAN)	-1.67317	0.0286723
Solyc01g081440.3	DUF1005 domain-containing protein (AHRD V3.3 *** A0A1Q3BB96_CEPFO)	-1.53988	3.45403e-07
Solyc01g081490.3	RNA polymerase sigma factor (AHRD V3.3 *** A0A1U8EM77_CAPAN)	-1.33719	0.000326336
Solyc01g081570.3	DUF239 domain-containing protein/DUF4409 domain-containing protein (AHRD V3.3 *** A0A1Q3BKR6_CEPFO)	-1.13566	0.000865351
Solyc01g086640.2	O-fucosyltransferase (AHRD V3.3 *** A0A2P5FQR3_TREOI)	-1.69946	0.000227386
Solyc01g086820.5	Histone H3 (AHRD V3.11 *-* tr|A0A2P6TS80|A0A2P6TS80_CHLSO)	-1.49453	0.017438
Solyc01g087040.2	Photosystem II PsbP (AHRD V3.3 *** A0A200Q959_9MAGN)	-2.09664	6.93283e-07
Solyc01g087140.5	Late embryogenesis abundant protein (AHRD V3.11 *-* tr|A0A200QZY3|A0A200QZY3_9MAGN)	-3.17067	0.0121233
Solyc01g087500.3	DNA topoisomerase 2 (AHRD V3.3 *** A0A2G2XSS9_CAPBA)	-2.16998	0.012898
Solyc01g087520.3	Ferredoxin-thioredoxin reductase, variable chain (AHRD V3.3 *** A0A2G2XSR5_CAPBA)	-1.12271	0.00317643
Solyc01g088500.3	Wall-associated receptor kinase galacturonan-binding domain (AHRD V3.3 *** A0A200R1S9_9MAGN)	-4.27725	0.0100198
Solyc01g090440.2	cotton fiber protein (AHRD V3.3 *-* AT3G60380.1)	-2.79698	9.99963e-05
Solyc01g090965.1	Bifunctional inhibitor/lipid-transfer protein/seed storage 2S albumin superfamily protein (AHRD V3.3 *** Q9FJS1_ARATH)	-2.15895	0.00137905
Solyc01g091230.3	Receptor-like kinase (AHRD V3.3 *** A0A191UPW4_CASSA)	-1.96516	0.00153588
Solyc01g091450.3	Pentatricopeptide repeat-containing protein (AHRD V3.3 *** A0A2G2XNT7_CAPBA)	-3.2294	0.00393967
Solyc01g091530.5	Fasciclin-like arabinogalactan protein (AHRD V3.11 *** tr|E3WHD6|E3WHD6_9ROSI)	-1.50991	0.00663257
Solyc01g091800.3	Ribosomal RNA small subunit methyltransferase A (AHRD V3.3 *** F4FS23_LACBN)	-1.34421	0.0374775
Solyc01g094460.3	AT-hook motif nuclear-localized protein 9-like (AHRD V3.3 *** A0A2I4E613_9ROSI)	-1.37974	0.000250263
Solyc01g094780.5	LDL receptor wingless signaling/trafficking chaperone Chr2:18921194-18922047 REVERSE LENGTH=208 201606 (AHRD V3.11 *** AT2G46000.1)	-6.1038	0.037781
Solyc01g094790.3	Cysteine synthase (AHRD V3.3 *** A0A2G3BSX6_CAPCH)	-1.08356	0.00229216
Solyc01g094940.4	Protein kinase superfamily protein (AHRD V3.3 *** A0A2U1NZX1_ARTAN)	-1.30486	0.000638363
Solyc01g096260.5	NAD-dependent protein deacetylase HST1-like protein Chr2:19148792-19150751 FORWARD LENGTH=281 201606 (AHRD V3.11 *** AT2G46640.2)	-3.59514	0.00434236
Solyc01g096360.3	Rho GTPase-activating protein 3 (AHRD V3.3 *** A0A2G2YYE8_CAPAN)	-1.22372	5.83054e-05
Solyc01g096450.5	Eukaryotic aspartyl protease family protein (AHRD V3.11 *** tr|A0A2U1PLR1|A0A2U1PLR1_ARTAN)	-1.34557	0.00120805
Solyc01g096680.4	65-kDa microtubule-associated protein 5 (AHRD V3.3 *** A0A2G2YYM5_CAPAN),Pfam:PF03999	-4.396	0.0205606
Solyc01g097390.4	NAD(P)-linked oxidoreductase, aldo/keto reductase family protein (AHRD V3.3 *** A0A1Y1HY98_KLENI)	-4.19717	4.2863e-05
Solyc01g097790.3	DUF868 domain-containing protein (AHRD V3.3 *** A0A1Q3CLP0_CEPFO)	-1.26014	0.0220572
Solyc01g098640.3	UPF0603 protein, chloroplastic (AHRD V3.3 *** A0A1U8E5D6_CAPAN)	-1.7371	0.0321004
Solyc01g098740.4	Protein kinase superfamily protein (AHRD V3.3 *** F4HYK7_ARATH)	-1.22522	0.00686821
Solyc01g099120.4	Protein AUXIN RESPONSE 4 (AHRD V3.3 *-* A0A2G2Y0B6_CAPAN)	-1.4286	0.0415729
Solyc01g099410.3	Histone H2A (AHRD V3.3 *** A0A0H5QLQ1_9EUKA)	-1.63538	0.000171769
Solyc01g099520.3	Rapid alkalinization factor (AHRD V3.3 *** RALF_TOBAC)	-1.17697	0.0121233
Solyc01g100230.3	DnaJ-like protein subfamily B member 6 (AHRD V3.3 *** A0A2G2V7W8_CAPBA)	-1.08572	0.00178937
Solyc01g101160.2	hypothetical protein (AHRD V3.3 *-* AT1G09520.1)	-1.22263	0.000847898
Solyc01g102290.3	Low temperature and salt responsive protein (AHRD V3.3 *** Q8H9B8_SOLTU)	-1.20474	0.00056001
Solyc01g102520.5	MLO-like protein (AHRD V3.11 *** tr|K4B1I0|K4B1I0_SOLLC)	-6.99863	0.00102703
Solyc01g102590.3	Eukaryotic translation initiation factor 3 subunit C (AHRD V3.3 *-* A0A2G2W8F5_CAPBA)	-1.09832	0.0057919
Solyc01g102860.2	golgin family A protein (AHRD V3.3 *-* AT1G51080.1)	-1.00327	0.0195347
Solyc01g103100.3	NAD(P)-binding Rossmann-fold superfamily protein (AHRD V3.3 *** A0A2U1N9F9_ARTAN)	-1.17649	0.00787642
Solyc01g104490.3	Separase (AHRD V3.3 *** A0A1J3GIR9_NOCCA)	-3.11052	0.0379978
Solyc01g105020.3	Protein phosphatase 2C (PP2C)-like domain (AHRD V3.3 *-* A0A200PXZ2_9MAGN)	-1.55331	0.000320244
Solyc01g105030.3	Chlorophyll a-b binding protein, chloroplastic (AHRD V3.3 *** A0A2G3AWK5_CAPCH)	-1.19514	0.000193317
Solyc01g105050.3	Chlorophyll a-b binding protein, chloroplastic (AHRD V3.3 *** A0A2G3AWK5_CAPCH)	-1.97099	6.60586e-07
Solyc01g106690.3	DUF1005 domain-containing protein (AHRD V3.3 *** A0A1Q3BZI1_CEPFO)	-1.5037	0.0495374
Solyc01g106880.3	Ribosomal RNA small subunit methyltransferase E (AHRD V3.3 *** A0A1J3G4Z5_NOCCA)	-3.34134	0.00360597
Solyc01g107730.3	D-type cyclin-2	-1.60688	3.76221e-05
Solyc01g108330.2	transmembrane protein (AHRD V3.3 *-* AT2G26520.1)	-1.46133	0.0279293
Solyc01g108610.3	Cyclin-dependent kinase inhibitor (AHRD V3.3 *** A0A2G2W9Z0_CAPBA)	-1.11526	0.0374775
Solyc01g108840.3	Receptor protein kinase (AHRD V3.3 *** A0A2R6PGK7_ACTCH)	-1.2076	0.007213
Solyc01g108910.5	maternal effect embryo arrest 14 Chr2:6921196-6921978 REVERSE LENGTH=203 201606 (AHRD V3.11 *** AT2G15890.1)	-1.28777	0.031589
Solyc01g109040.4	Cytochrome b6-f complex subunit 7 (AHRD V3.3 *** A0A1U8DXD4_CAPAN)	-1.23063	0.000278618
Solyc01g109550.2	Transcription termination factor family protein (AHRD V3.3 *** A0A2K3NNA4_TRIPR)	-1.47215	0.0293701
Solyc01g109690.1	Protein RADIALIS-like 6 (AHRD V3.3 *** A0A2G2XX78_CAPAN)	-1.8582	0.00749671
Solyc01g109700.3	bHLH transcription factor 010	-1.01404	0.0043938
Solyc01g109750.2	syntaxin-112-like (AHRD V3.3 *** A0A2I4HRN6_9ROSI)	-6.15345	0.00738386
Solyc01g110060.3	Purple acid phosphatase (AHRD V3.3 *** A0A0C5AJS1_SOLLC)	-1.02006	0.0156796
Solyc01g110130.3	DNA helicase (AHRD V3.3 *** A0A2G3BW33_CAPCH)	-1.23074	0.018481
Solyc01g110160.5	hypothetical protein Chr2:9150162-9151752 FORWARD LENGTH=252 201606 (AHRD V3.11 *** AT2G21385.5)	-1.71534	0.00145815
Solyc01g110270.3	RNA-binding CR.1	-1.95464	0.000763595
Solyc01g110600.2	Unknown protein	-1.8513	0.000221385
Solyc01g111020.3	Pentatricopeptide repeat-containing protein MRL1, chloroplastic (AHRD V3.3 *** A0A2G2W9F4_CAPBA)	-1.01805	0.0396732
Solyc01g111070.3	Chalcone synthase-like protein (AHRD V3.3 *** A0A2K3NPT9_TRIPR)	-6.2134	0.0277919
Solyc01g150166.1	Unknown protein	-1.53647	0.039085
Solyc02g014830.5	Carboxypeptidase (AHRD V3.11 *** tr|A0A2G2XBM8|A0A2G2XBM8_CAPBA)	-2.05091	0.0115287
Solyc02g021430.1	Mitochondrial transcription termination factor family protein (AHRD V3.3 *** O64685_ARATH)	-1.26971	0.00908932
Solyc02g033040.3	F-box protein (AHRD V3.11 *** tr|A0A2G2X350|A0A2G2X350_CAPBA)	-6.60481	0.013463
Solyc02g063420.3	Hydroxyproline-rich glycoprotein family protein (AHRD V3.3 *** A0A2U1M3E1_ARTAN)	-1.33951	0.0380239
Solyc02g065170.3	L-ascorbate oxidase-like protein (AHRD V3.3 *** A0A2G3D2Z5_CAPCH)	-1.32918	0.00171077
Solyc02g065400.3	33kDa precursor protein of oxygen-evolving complex	-1.11113	5.76727e-06
Solyc02g066920.3	Chlororespiratory reduction 7 (AHRD V3.3 *** A0A2U1NIM3_ARTAN)	-2.22331	0.000250334
Solyc02g067310.4	Zinc-finger homeodomain protein 10 (AHRD V3.3 *** A0A2G2XD03_CAPBA)	-1.03688	0.0188396
Solyc02g067360.3	Protease Do-like 8, chloroplastic (AHRD V3.3 *** A0A2G3A5X1_CAPAN)	-1.06166	0.0279572
Solyc02g068090.3	30S ribosomal protein S.1	-1.04773	0.00125032
Solyc02g068270.4	transmembrane protein (AHRD V3.3 *** AT3G51510.1)	-1.02221	0.0180308
Solyc02g069450.3	Photosystem I reaction center subunit III, chloroplastic (AHRD V3.3 *** A0A1U8FJA0_CAPAN)	-1.36729	2.4132e-06
Solyc02g069460.3	Photosystem I reaction center subunit III, chloroplastic (AHRD V3.3 *** A0A1U8FJA0_CAPAN)	-1.49853	2.11259e-05
Solyc02g069560.3	Protein CHUP1, chloroplastic (AHRD V3.3 *** A0A2G3D453_CAPCH)	-3.05407	0.0453908
Solyc02g069970.4	Receptor-like protein kinase (AHRD V3.3 *** A0A2K3PS49_TRIPR)	-2.82049	0.0153176
Solyc02g070210.3	Patellin-4 (AHRD V3.3 *** A0A2G2XDH3_CAPBA)	-1.67069	0.0263055
Solyc02g070940.1	Chlorophyll a-b binding protein, chloroplastic (AHRD V3.3 *** A0A2G3A7J8_CAPAN)	-1.46876	1.31859e-08
Solyc02g070950.1	Chlorophyll a-b binding protein, chloroplastic (AHRD V3.3 *** A0A2G3A7J8_CAPAN)	-3.86867	2.94975e-37
Solyc02g070970.1	Chlorophyll a-b binding protein, chloroplastic (AHRD V3.3 *** A0A2G3A7J8_CAPAN)	-4.03025	4.47192e-42
Solyc02g070980.1	Chlorophyll a-b binding protein, chloroplastic (AHRD V3.3 *-* A0A2G3A7J8_CAPAN)	-4.20658	2.99245e-38
Solyc02g070990.1	Chlorophyll a-b binding protein, chloroplastic (AHRD V3.3 *** A0A2G3A7J8_CAPAN)	-2.63068	7.26373e-17
Solyc02g071000.1	Chlorophyll a-b binding protein, chloroplastic (AHRD V3.3 *** A0A2G3A7J8_CAPAN)	-4.37815	3.01821e-30
Solyc02g071010.1	Chlorophyll a-b binding protein, chloroplastic (AHRD V3.3 *** A0A2G3A7J8_CAPAN)	-2.62748	5.77317e-21
Solyc02g071020.4	Chlorophyll a-b binding protein, chloroplastic (AHRD V3.11 *-* tr|A0A1Q3CSV6|A0A1Q3CSV6_CEPFO)	-1.38106	0.0455773
Solyc02g071080.3	Purine permease (AHRD V3.3 *** A0A2U1LZ22_ARTAN),Pfam:PF16913	-2.31834	0.000696129
Solyc02g077110.4	Phospholipase A1-II 1 (AHRD V3.11 *** tr|A0A2G3AN96|A0A2G3AN96_CAPAN)	-4.4391	0.00675452
Solyc02g077480.1	Histone H3 (AHRD V3.3 *** B3TM40_ELAGV)	-1.07235	0.0415774
Solyc02g078040.3	Pistil-specific extensin-like protein (AHRD V3.3 *-* A0A2G3A881_CAPAN)	-1.1631	0.018427
Solyc02g078670.3	COP1-interacting protein 7 (AHRD V3.3 *** CIP7_ARATH)	-1.16055	0.00261287
Solyc02g078700.3	LisH and RanBPM domains containing protein (AHRD V3.3 *** F4HTG9_ARATH)	-6.88978	0.00301055
Solyc02g078720.4	multidrug resistance protein (AHRD V3.3 *** AT1G58007.4)	-1.34529	0.0293464
Solyc02g079770.3	Multiple organellar RNA editing factor 9, chloroplastic (AHRD V3.3 *** MORF9_ARATH)	-1.00945	3.27736e-05
Solyc02g079950.3	photosystem II oxygen-evolving complex protein 3	-1.13854	0.000129802
Solyc02g080230.3	CRIB domain-containing protein RIC10 (AHRD V3.3 *** A0A1U8FUJ1_CAPAN)	-1.44969	0.00861286
Solyc02g080310.2	Beta-glucosidase 46 (AHRD V3.3 *** A0A1U8FUJ5_CAPAN)	-1.0199	0.0482914
Solyc02g080320.4	RNA pseudouridine synthase 6, chloroplastic (AHRD V3.3 *** A0A2G2VBE2_CAPBA)	-1.96348	0.0184184
Solyc02g080660.3	Glucan endo-1,3-beta-glucosidase.1	-1.14468	0.0132397
Solyc02g080670.3	L-ascorbate oxidase-like protein (AHRD V3.3 *** A0A1U8FN33_CAPAN)	-3.10069	0.00334449
Solyc02g081210.3	Expansin (AHRD V3.3 *** K4B9Z1_SOLLC)	-2.22924	0.015828
Solyc02g081270.4	NAC domain-containing protein 53 (AHRD V3.3 *** A0A2G2XFS7_CAPBA)	-2.02788	0.026124
Solyc02g082030.3	Protein TRIGALACTOSYLDIACYLGLYCEROL 2, chloroplastic (AHRD V3.3 *** A0A2G3A9J3_CAPAN)	-1.03131	0.0456099
Solyc02g082120.3	DNA-3-methyladenine glycosylase I (AHRD V3.3 *** B6TPB7_MAIZE)	-1.29432	0.00634477
Solyc02g082510.1	Amino acid transporter (AHRD V3.3 *** A0A200PYH9_9MAGN)	-1.36614	0.037214
Solyc02g082737.1	Unknown protein	-6.33782	0.0157809
Solyc02g083890.4	Chalcone-flavanone isomerase family protein (AHRD V3.3 *** AT5G66230.1)	-2.11035	0.0331439
Solyc02g085130.4	Tubby-like F-box protein (AHRD V3.3 *** A0A2G3D7T8_CAPCH)	-1.80175	0.040704
Solyc02g085490.2	DUF620 domain-containing protein (AHRD V3.3 *** A0A1Q3DK00_CEPFO)	-7.2348	0.000418196
Solyc02g085760.2	Rhomboid domain-containing protein (AHRD V3.3 *** A0A1Q3C608_CEPFO)	-1.17513	0.000385914
Solyc02g085933.1	Unknown protein	-1.54309	0.00113347
Solyc02g086050.3	Abscisic acid (Aba)-deficient 4 (AHRD V3.3 *** A0A1P8AQ81_ARATH)	-1.1361	0.0166778
Solyc02g086730.3	Ribosomal protein L7/L12 (AHRD V3.3 *** A0A200R2P7_9MAGN)	-1.12978	0.000420712
Solyc02g086740.1	50S ribosomal protein L12, chloroplastic (AHRD V3.3 *** A0A2G3D9E1_CAPCH)	-1.74679	9.51995e-08
Solyc02g086910.5	Peptidyl-prolyl cis-trans isomerase protein (AHRD V3.11 *** tr|A0A2U1LHJ7|A0A2U1LHJ7_ARTAN)	-1.49325	3.74e-05
Solyc02g086940.3	ARM repeat superfamily protein (AHRD V3.3 *** A0A2U1PMP5_ARTAN)	-1.46373	0.0371536
Solyc02g087150.3	Heavy metal transport/detoxification superfamily protein (AHRD V3.3 *-* AT5G14910.2)	-1.68094	1.01917e-08
Solyc02g087190.1	Peroxidase (AHRD V3.3 *** K4BBM6_SOLLC)	-1.10438	0.00642802
Solyc02g087400.1	Ankyrin repeat-containing protein (AHRD V3.3 *** A0A2U1KW09_ARTAN)	-1.40543	1.33462e-05
Solyc02g087720.1	Transmembrane protein (AHRD V3.3 *** Q9LHA3_ARATH)	-1.85129	0.0141121
Solyc02g087880.3	Tubulin alpha chain (AHRD V3.3 *** A0A1U8FRN4_CAPAN)	-1.95993	0.000123353
Solyc02g088390.4	Lamin-like protein (AHRD V3.3 *** A0A2G2V9B8_CAPBA)	-2.30749	1.70981e-08
Solyc02g088430.1	ATP-dependent DNA helicase (AHRD V3.3 *-* A0A2G2XW06_CAPAN)	-3.8158	0.026372
Solyc02g088740.1	hypothetical protein (AHRD V3.3 *** AT3G29370.1)	-3.42001	1.93899e-06
Solyc02g088830.5	hydroxyproline-rich glycoprotein family protein Chr3:377122-377577 FORWARD LENGTH=126 201606 (AHRD V3.11 *-* AT3G02120.1)	-2.21313	0.0312052
Solyc02g089160.3	dwarf	-1.58514	0.0307436
Solyc02g089550.3	protein NSP-INTERACTING KINASE.1	-1.00512	0.0121933
Solyc02g090620.3	P-loop containing nucleoside triphosphate hydrolases superfamily protein (AHRD V3.3 *** F4JKP9_ARATH)	-1.89595	0.0146428
Solyc02g090720.3	BEST plant protein match is: (TAIR:plant.1) protein, putative (AHRD V3.3 *** G7K7Z5_MEDTR)	-4.8489	0.00145538
Solyc02g090810.4	Calcium-binding protein CML19 (AHRD V3.3 *** A0A1U8FSU6_CAPAN)	-1.99278	0.0365257
Solyc02g091660.3	transcription factor GTE2-like (AHRD V3.3 *** A0A1S4DMM5_TOBAC)	-1.39758	0.0101876
Solyc02g091690.3	bHLH transcription factor 081	-2.40936	0.0260008
Solyc02g091830.3	Phosphotransferase (AHRD V3.3 *** A0A1Q3D4W8_CEPFO)	-3.02999	0.00642968
Solyc02g092040.1	Receptor-like protein kinase (AHRD V3.3 *** A0A2K3PDB7_TRIPR)	-3.73166	0.00100339
Solyc02g092070.3	Growth-regulating factor 8 (AHRD V3.3 *** A0A2G3AB32_CAPAN)	-4.3587	2.54854e-06
Solyc02g092550.3	LOB domain-containing protein 38 (AHRD V3.3 *** A0A2G2XGY4_CAPBA)	-3.37736	0.0379592
Solyc02g092570.1	Transcription factor GRAS (AHRD V3.3 *** A0A200R352_9MAGN)	-3.27735	4.40836e-05
Solyc02g092790.4	Arabinogalactan (AHRD V3.11 *-* tr|Q43719|Q43719_SOLLC)	-2.28996	6.56361e-09
Solyc02g093040.4	Cysteine proteinase RD21a (AHRD V3.11 *** tr|A0A2G2XHR6|A0A2G2XHR6_CAPBA)	-3.38384	0.0220572
Solyc02g093100.3	Leucine-rich repeat protein kinase family protein (AHRD V3.3 *** A0A2U1N4I0_ARTAN)	-1.19436	0.0248561
Solyc02g094160.1	Ribonucleoside-diphosphate reductase small chain (AHRD V3.3 *** A0A1U8FR86_CAPAN)	-1.26785	0.0219953
Solyc02g094480.4	Pentatricopeptide repeat (AHRD V3.3 *** A0A200R3W0_9MAGN)	-1.29097	0.0330728
Solyc03g005250.5	ATP sulfurylase (AHRD V3.11 *** tr|Q8SAG1|Q8SAG1_SOYBN)	-4.55036	0.00070038
Solyc03g005760.1	Chlorophyll a-b binding protein, chloroplastic (AHRD V3.3 *** A0A2G2W7Q4_CAPBA)	-1.96249	4.25456e-11
Solyc03g005770.4	Chlorophyll a-b binding protein, chloroplastic (AHRD V3.11 *** tr|A0A2G2W7Q4|A0A2G2W7Q4_CAPBA)	-1.94228	9.91285e-08
Solyc03g005780.3	Chlorophyll a-b binding protein, chloroplastic (AHRD V3.3 *** A0A2G2W7Q4_CAPBA)	-3.46296	4.11228e-24
Solyc03g006030.4	LRR receptor-like serine/threonine-protein kinase EFR (AHRD V3.3 *** A0A1U8GGG3_CAPAN)	-1.27679	0.0264906
Solyc03g006050.5	receptor-like protein 51 (AHRD V3.11 *-* tr|A0A2I4GVM3|A0A2I4GVM3_9ROSI)	-1.48609	0.00287895
Solyc03g006220.5	Protein trichome birefringence-like 39 (AHRD V3.11 *** tr|A0A2G2ZL98|A0A2G2ZL98_CAPAN)	-1.88136	0.0290302
Solyc03g006430.3	DUF616 domain-containing protein (AHRD V3.3 *** A0A1Q3BIE2_CEPFO)	-2.24177	0.0460162
Solyc03g006680.3	Adenine nucleotide alpha hydrolases-like superfamily protein (AHRD V3.3 *** A0A2U1N8C2_ARTAN)	-1.12791	0.00600033
Solyc03g006690.1	FAD-binding Berberine family protein (AHRD V3.3 *-* A0A1P8BCJ3_ARATH)	-4.84314	0.0155351
Solyc03g007700.1	membrane-associated kinase regulator (AHRD V3.3 *** AT5G52870.1)	-1.90644	0.0141545
Solyc03g007770.3	S-type anion channel SLAH3 (AHRD V3.3 *** A0A2G2X6S2_CAPBA)	-1.41175	0.00740852
Solyc03g007775.2	membrane-associated kinase regulator (AHRD V3.3 *** AT5G52900.1)	-1.51869	0.00512448
Solyc03g007860.1	Protein PAM68, chloroplastic (AHRD V3.3 *** A0A2G2YAA0_CAPAN)	-1.50488	0.000597266
Solyc03g007890.3	class 2 small heat shock protein Le-HSP17.6	-4.15521	0.000711838
Solyc03g026190.3	Transcriptional corepressor SEUSS (AHRD V3.3 *-* A0A2I0WPA8_9ASPA)	-4.75186	0.01101
Solyc03g034070.1	anti-muellerian hormone type-2 receptor (AHRD V3.3 *** AT3G50685.1)	-1.2309	0.000650679
Solyc03g034190.3	30S ribosomal protein 3, chloroplastic (AHRD V3.3 *** A0A2G3CKY6_CAPCH)	-1.12814	0.0205606
Solyc03g034220.3	Tomato RuBP carboxylase small subunit	-1.07885	7.87115e-05
Solyc03g044630.2	DUF309 domain protein (AHRD V3.3 *** AT2G41120.1)	-1.39825	0.0070505
Solyc03g053110.3	Rhodanese-like domain-containing protein 9, chloroplastic (AHRD V3.3 *** A0A1U8G2H7_CAPAN)	-1.27	4.7554e-06
Solyc03g058160.4	Zinc finger protein (AHRD V3.11 *** tr|A0A200RDC0|A0A200RDC0_9MAGN)	-1.74505	0.000325412
Solyc03g058430.3	Fatty acid desaturase (AHRD V3.3 *** E7CCC0_9BRAS)	-2.08614	0.039085
Solyc03g058940.4	Hypersensitive-induced response protein (AHRD V3.3 *-* A0A2K3MY45_TRIPR)	-2.91652	0.0161105
Solyc03g081320.3	Polyketide cyclase/dehydrase and lipid transport superfamily protein (AHRD V3.3 *** Q9XIR9_ARATH)	-1.19897	0.00118519
Solyc03g082560.3	Aldo-keto reductase/ oxidoreductase (AHRD V3.3 *** B6TN73_MAIZE)	-2.02485	0.01381
Solyc03g082610.1	Senescence regulator S40 (AHRD V3.3 *** A0A200QWC0_9MAGN)	-1.15365	0.0282334
Solyc03g083320.4	calcium sensor calcineurin B	-6.16384	0.0258638
Solyc03g093360.3	PLAT/LH2 domain (AHRD V3.3 *** A0A200QDT2_9MAGN)	-1.41437	0.0468563
Solyc03g096870.3	cell division cycle 20.2, cofactor of APC complex-like (AHRD V3.3 *** A0A2I4FBA0_9ROSI)	-2.3685	0.00517117
Solyc03g097210.3	Carbohydrate kinase-like protein (AHRD V3.3 *** Q8L993_ARATH)	-1.01737	0.0202836
Solyc03g098060.3	zinc-finger homeodomain protein 11-like (AHRD V3.3 *** A0A2I4EVI3_9ROSI)	-1.95237	1.26911e-08
Solyc03g098640.4	Peroxisomal membrane MPV17/PMP22-like protein (AHRD V3.3 *-* A8J1X1_CHLRE)	-2.73407	0.0239104
Solyc03g110860.3	Nuclear transcription factor Y subunit C-4 (AHRD V3.3 *** A0A2G3CY59_CAPCH)	-1.25967	0.00695251
Solyc03g111670.3	Protein kinase (AHRD V3.3 *** D6N3G3_MALDO)	-1.28805	0.00786865
Solyc03g111840.3	RNA-binding protein (AHRD V3.3 *** Q40270_MESCR)	-1.22773	0.00395591
Solyc03g112150.1	Elongation factor Tu (AHRD V3.3 *** A0A2G3CY71_CAPCH)	-1.3947	0.0138155
Solyc03g112240.1	Unknown protein	-2.72456	0.0424551
Solyc03g113010.3	F-box/kelch-repeat protein (AHRD V3.3 *** A0A2G3CYH7_CAPCH)	-1.07309	0.049674
Solyc03g113720.3	Two-component response regulator ARR3 (AHRD V3.3 *** A0A2G2Y6S6_CAPAN)	-3.22501	0.00596823
Solyc03g113870.1	RING-type E3 ubiquitin transferase (AHRD V3.3 *** A0A2G3AWB5_CAPCH)	-1.35996	0.0379637
Solyc03g113910.3	Gibberellin-regulated protein 14 (AHRD V3.3 *** A0A2G3AWC5_CAPCH)	-1.41247	0.00479958
Solyc03g115540.2	bHLH transcription factor 024	-1.54963	0.0448572
Solyc03g115640.3	DUF538 domain-containing protein (AHRD V3.3 *** A0A1Q3AZJ7_CEPFO)	-1.57234	0.00225919
Solyc03g115900.5	Chlorophyll a-b binding protein, chloroplastic (AHRD V3.11 *** tr|A0A1U8G3I4|A0A1U8G3I4_CAPAN)	-1.62077	0.000291505
Solyc03g115980.1	Geranylgeranyl diphosphate reductase, chloroplastic (AHRD V3.3 *** A0A2G2WR46_CAPBA)	-1.43278	0.00587759
Solyc03g116260.3	2-oxoglutarate (2OG) and Fe(II)-dependent oxygenase superfamily protein (AHRD V3.3 *** Q9LJ66_ARATH)	-6.05014	0.0415759
Solyc03g116460.4	Aspartate racemase (AHRD V3.3 *** A0A2K3MVX4_TRIPR)	-1.20816	0.0222518
Solyc03g116870.3	NAD(P)H dehydrogenase subunit 48 (AHRD V3.3 *** A0A0F7GZU3_9ROSI)	-1.00276	0.00718543
Solyc03g117560.3	Plastocyanin-like (AHRD V3.3 *** A0A200PSX2_9MAGN)	-1.83952	3.16207e-05
Solyc03g118240.5	Magnesium-protoporphyrin IX methyltransferase (AHRD V3.11 *** tr|A0A1P8B4G1|A0A1P8B4G1_ARATH)	-1.70161	3.90627e-05
Solyc03g118370.3	Carboxypeptidase (AHRD V3.3 *** A0A2G3CZU5_CAPCH)	-1.77707	0.00802912
Solyc03g118680.3	Zinc finger protein VAR3, chloroplastic (AHRD V3.3 *** A0A2G2WQC9_CAPBA)	-1.25332	0.0134435
Solyc03g118770.4	WUSCHEL-related homeobox 6 (AHRD V3.3 *** A0A2G3A315_CAPAN)	-4.96464	1.87481e-06
Solyc03g119450.3	Chloroplastic group IIA intron splicing facilitator CRS1, chloroplastic (AHRD V3.3 *** A0A1J3K5U5_NOCCA)	-1.04808	0.0380848
Solyc03g119950.1	Pentatricopeptide repeat-containing protein, chloroplastic (AHRD V3.3 *** A0A2G2WPP9_CAPBA)	-4.03809	0.0197656
Solyc03g119990.4	Alpha/beta-Hydrolases superfamily protein (AHRD V3.3 *** A0A2U1NI49_ARTAN)	-2.01654	0.0126201
Solyc03g120100.3	Mitochondrial carrier protein (AHRD V3.3 *** A0A200PP03_9MAGN)	-3.58137	0.0224715
Solyc03g120630.5	30S ribosomal protein S17, chloroplastic (AHRD V3.11 *** tr|A0A2G2WPB4|A0A2G2WPB4_CAPBA)	-1.0508	0.00175103
Solyc03g120640.3	Photosystem I reaction center subunit VI, chloroplastic (AHRD V3.3 *** A0A2G3D0C1_CAPCH)	-1.20478	0.00126363
Solyc03g121440.4	Proline-rich receptor-like protein kinase PERK13 (AHRD V3.3 *** A0A2G2XXB3_CAPAN)	-1.27042	0.0141034
Solyc03g121720.2	Glyoxylate reductase 2 (AHRD V3.3 *** A0A1P8AS42_ARATH)	-1.38975	6.78489e-06
Solyc03g121900.1	Bifunctional inhibitor/plant lipid transfer protein/seed storage helical domain containing protein (AHRD V3.3 *** A0A2P5DNS6_PARAD)	-4.67528	1.99638e-31
Solyc03g122040.4	COP1-interacting protein-like protein (AHRD V3.3 *-* F4IDB4_ARATH)	-1.31856	0.0211016
Solyc03g123410.1	Germin-like protein.1	-2.43711	4.25817e-10
Solyc03g123620.4	Pectinesterase (AHRD V3.3 *** A0A2G3D1E1_CAPCH)	-1.0738	0.0361948
Solyc03g160300.1	DnaJ domain-containing protein (AHRD V3.11 *** tr|A0A2U1KLI9|A0A2U1KLI9_ARTAN)	-1.28531	0.0178627
Solyc04g007170.3	Ethylene-responsive transcription factor (AHRD V3.3 *** A0A2G2V7U7_CAPBA)	-1.73595	0.00180359
Solyc04g007210.3	Zinc finger protein CONSTANS-LIKE 7 (AHRD V3.3 *** A0A2G2VK65_CAPBA)	-1.05885	0.0102512
Solyc04g007780.3	Sn.1	-1.94598	0.0479229
Solyc04g008210.2	ETAG-A3	-1.1131	0.0196029
Solyc04g009030.3	Glyceraldehyde-3-phosphate dehydrogenase (AHRD V3.3 *** A0A0A8IBT8_NICBE)	-1.00293	0.000467192
Solyc04g009540.1	50S ribosomal protein L10 (AHRD V3.3 *** B6SUJ0_MAIZE)	-1.20222	0.00162146
Solyc04g012030.3	S-acyltransferase (AHRD V3.3 *** A0A2G3CDU9_CAPCH)	-2.16549	0.000469541
Solyc04g015040.3	Peptidylprolyl isomerase (AHRD V3.3 *** A0A2G2XYE0_CAPAN)	-1.77872	0.000694727
Solyc04g015430.4	GDSL esterase/lipase (AHRD V3.3 *** AT1G11320.1)	-6.47739	0.0104597
Solyc04g015620.3	DUF642 domain-containing protein (AHRD V3.3 *** A0A1Q3AUQ6_CEPFO)	-2.00192	0.0156734
Solyc04g056330.1	AIG2-like (Avirulence induced gene) family protein (AHRD V3.3 *** Q9FIQ3_ARATH)	-2.4823	0.00133119
Solyc04g064770.1	Zinc finger transcription factor 34	-4.76329	0.0344406
Solyc04g071180.3	COMPLEX.1	-1.57154	0.0109466
Solyc04g071360.4	Trihelix transcription factor GT.1	-1.0839	0.00865665
Solyc04g071660.3	hypothetical protein (AHRD V3.3 *-* AT1G76740.1)	-2.25315	0.00358432
Solyc04g071960.3	NAD(P)-binding Rossmann-fold superfamily protein (AHRD V3.3 *** A0A2U1QER6_ARTAN),Pfam:PF13561	-1.47968	0.0136137
Solyc04g074310.4	RNA-binding protein 38-like (AHRD V3.3 *** A0A2I4HAQ4_9ROSI)	-2.71873	0.000133405
Solyc04g074410.2	Protein EXORDIUM-like.1	-2.42743	5.54891e-06
Solyc04g074640.5	Ascorbate peroxidase (AHRD V3.11 *** tr|A0A0K2SS60|A0A0K2SS60_CITUN)	-1.79506	2.03978e-07
Solyc04g074730.1	classical arabinogalactan protein 5 (AHRD V3.3 --* XP_004237948.1)	-1.42272	0.0039347
Solyc04g074750.3	RNA-binding protein CP33, chloroplastic (AHRD V3.3 *** A0A1J3ILT8_NOCCA)	-1.68353	0.0326088
Solyc04g074790.3	RING/U-box superfamily protein (AHRD V3.3 *-* F4JJ02_ARATH)	-3.60687	0.049199
Solyc04g074990.3	Zinc-finger homeodomain protein.1	-1.27283	3.00738e-05
Solyc04g076740.3	Protein TIC 20-I, chloroplastic (AHRD V3.3 *** A0A2G2X086_CAPBA)	-1.36306	0.000638216
Solyc04g077130.1	50S ribosomal protein 6, chloroplastic (AHRD V3.3 *** A0A2G3CPG8_CAPCH)	-1.03588	0.000370075
Solyc04g077140.3	DUF1005 domain-containing protein (AHRD V3.3 *** A0A1Q3BZI1_CEPFO)	-2.5367	0.000702625
Solyc04g077380.2	G-type lectin S-receptor-like serine/threonine-protein kinase (AHRD V3.3 *-* A0A1U8GCX8_CAPAN)	-6.50054	0.000611706
Solyc04g077780.3	LIM domain-containing protein (AHRD V3.3 *** A0A1Q3ALK2_CEPFO)	-1.26441	7.86703e-05
Solyc04g078310.3	cyclin A3_1	-4.97986	0.000185743
Solyc04g078520.3	Transcription factor MYC/MYB domain-containing protein (AHRD V3.3 *** A0A2U1MUV3_ARTAN)	-2.01168	0.00028261
Solyc04g078750.3	Late embryogenesis abundant protein (AHRD V3.3 *** A0A200QZD5_9MAGN)	-1.54324	0.00486563
Solyc04g078900.3	ABA 8'-hydroxylase	-1.26339	0.00457335
Solyc04g078940.3	LEY13632 Dem protein	-2.29819	0.0138634
Solyc04g079690.3	Protein kinase domain-containing protein (AHRD V3.3 *** A0A2U1M8U4_ARTAN)	-2.08806	0.0154864
Solyc04g080190.3	Outer envelope pore protein 24, chloroplastic (AHRD V3.3 *** A0A2G3AX36_CAPCH)	-1.36517	0.00817648
Solyc04g081080.1	Receptor-like protein kinase (AHRD V3.3 *** A0A0A0KGM3_CUCSA)	-6.42931	0.0170498
Solyc04g081310.3	Diphthine synthase (AHRD V3.3 *** A0A1U8GJU3_CAPAN)	-1.8131	0.0236195
Solyc04g081320.4	Protein disulfide-isomerase LQY1, chloroplastic (AHRD V3.3 *** LQY1_ARATH)	-1.30619	0.000802997
Solyc04g081540.3	kinesin-like protein (AHRD V3.3 *** AT4G24175.1)	-2.25066	0.0296762
Solyc04g081890.1	RING/U-box superfamily protein (AHRD V3.3 *** A0A2U1PXB9_ARTAN)	-2.17879	0.00358432
Solyc04g081970.3	Thioredoxin (AHRD V3.3 *** A0A200QEF8_9MAGN)	-1.07335	2.54368e-06
Solyc04g082000.4	Phospholipase D (AHRD V3.3 *** K4BVS9_SOLLC)	-1.42439	4.34615e-07
Solyc04g082010.1	pre-plastocyanin	-2.04933	1.11269e-05
Solyc04g082420.3	BTB/POZ domain-containing protein (AHRD V3.3 *** A0A1U8GAB1_CAPAN)	-1.88201	5.92289e-05
Solyc04g082660.3	S-acyltransferase (AHRD V3.11 *** tr|A0A2G2XUG9|A0A2G2XUG9_CAPAN)	-1.69148	0.00167822
Solyc05g005180.3	1,4-dihydroxy-2-naphthoyl-CoA synthase (AHRD V3.3 *** A0A2G2XZJ4_CAPAN)	-1.98797	1.84517e-09
Solyc05g005740.3	Potassium transporter (AHRD V3.3 *** A0A2G2VML6_CAPBA)	-1.41227	6.98942e-05
Solyc05g005760.4	NHL domain-containing protein (AHRD V3.3 *** A0A2K3PAQ7_TRIPR)	-1.1304	0.0330434
Solyc05g006070.4	RNA-binding (RRM/RBD/RNP motifs) family protein (AHRD V3.3 *-* Q84JK1_ARATH)	-1.2251	0.0206095
Solyc05g007450.3	Origin of replication complex subunit 6 (AHRD V3.3 *** A0A2G2YDJ4_CAPAN)	-4.08483	0.000190634
Solyc05g007910.3	50S ribosomal protein L18, chloroplastic (AHRD V3.3 *** A0A1J3I4E4_NOCCA)	-1.95642	0.00614246
Solyc05g008620.4	GINS complex (AHRD V3.3 *** A0A2U1Q9H5_ARTAN)	-4.57229	0.00625208
Solyc05g008895.1	Bifunctional inhibitor/lipid-transfer protein/seed storage 2S albumin superfamily protein (AHRD V3.3 *** A0A1I9LP30_ARATH)	-1.06095	0.0280489
Solyc05g009180.1	Zinc finger protein 8 (AHRD V3.3 *** A0A2G3B641_CAPCH)	-6.52801	0.00981156
Solyc05g009300.1	transmembrane protein (AHRD V3.3 *-* AT2G29180.1)	-1.47137	3.99149e-06
Solyc05g009820.5	Hexosyltransferase (AHRD V3.11 *** tr|A0A2G2YCM5|A0A2G2YCM5_CAPAN)	-2.07714	1.18704e-08
Solyc05g009890.1	Eukaryotic aspartyl protease family protein (AHRD V3.3 *** A0A061EI23_THECC)	-1.42538	0.0311846
Solyc05g012510.3	Alpha-1,4 glucan phosphorylase (AHRD V3.3 *** A0A2G2VL62_CAPBA)	-1.13172	0.000112387
Solyc05g012790.4	S-acyltransferase (AHRD V3.3 *** A0A2G2VL69_CAPBA)	-1.53008	0.00727941
Solyc05g013850.2	Sieve element occlusion b (AHRD V3.3 *** E2FKJ9_9SOLN)	-1.09421	0.00599516
Solyc05g014340.3	Serine/threonine protein phosphatase 2A regulatory subunit (AHRD V3.3 *** A0A2G2VNN0_CAPBA)	-1.33052	0.0385167
Solyc05g014370.3	Mitotic spindle checkpoint protein MAD2 (AHRD V3.3 *** A0A1U8ETB9_CAPAN)	-2.67055	0.0060901
Solyc05g017970.1	Unknown protein	-5.16178	0.000596525
Solyc05g018230.4	Sugar transporter protein 12	-1.76886	0.0486421
Solyc05g025790.3	Potassium channel AKT2 (AHRD V3.3 *-* A0A1U8F4T5_CAPAN)	-4.30324	0.0481302
Solyc05g050110.3	DUF2358 domain-containing protein (AHRD V3.3 *** A0A1Q3BPE1_CEPFO)	-1.24907	0.00670871
Solyc05g050980.3	3-phosphoshikimate 1-carboxyvinyltransferase (AHRD V3.3 *** A0A0M8KSM3_NICAT)	-1.05778	0.0337408
Solyc05g052170.5	Acyl-CoA N-acyltransferases (NAT) superfamily protein Chr4:10831169-10831711 REVERSE LENGTH=180 201606 (AHRD V3.11 *** AT4G19985.5)	-1.13642	0.0340712
Solyc05g052200.4	Protein kinase family protein with ARM repeat domain-containing protein (AHRD V3.3 *** A0A2U1MUT4_ARTAN)	-1.08582	0.0161105
Solyc05g052350.3	Leucine-rich repeat receptor-like protein kinase (AHRD V3.3 *** A0A2R6PLL3_ACTCH)	-1.11925	0.00337905
Solyc05g052780.4	LIM domain-containing protein (AHRD V3.3 *-* A0A1Q3AMP1_CEPFO)	-1.13722	0.0233614
Solyc05g053000.1	AT-hook motif nuclear-localized protein (AHRD V3.3 *** A0A2G2WTS2_CAPBA)	-6.46956	0.021574
Solyc05g053310.3	Stress responsive A/B Barrel domain containing protein (AHRD V3.3 *** A0A1Y1IK97_KLENI)	-1.04596	0.0420011
Solyc05g053490.5	Core-2/I-branching beta-1,6-N-acetylglucosaminyltransferase family protein (AHRD V3.11 *** tr|Q9LIQ3|Q9LIQ3_ARATH)	-2.16475	0.0383264
Solyc05g053810.3	Serine hydroxymethyltransferase (AHRD V3.3 *** A0A2G3CI35_CAPCH)	-1.00277	4.2374e-05
Solyc05g054070.5	60S ribosomal protein L6 (AHRD V3.11 *** tr|A0A2G3CJ48|A0A2G3CJ48_CAPCH)	-1.27109	0.000250598
Solyc05g054530.1	transmembrane protein (AHRD V3.3 *-* AT5G59350.1)	-1.80368	0.00267045
Solyc05g054610.1	Histone H4 (AHRD V3.3 *-* F2E7L1_HORVV)	-1.99213	0.0342118
Solyc05g054680.1	Receptor-like protein kinase THESEUS.1	-2.01845	0.0121692
Solyc05g055000.5	Cysteine desulfurase (AHRD V3.11 *** tr|B2IZ65|B2IZ65_NOSP7)	-1.0658	0.0371086
Solyc05g055680.5	transmembrane protein Chr5:14484791-14485342 REVERSE LENGTH=183 201606 (AHRD V3.11 *-* AT5G36800.1)	-1.73436	0.0345363
Solyc05g056030.3	Patatin (AHRD V3.3 *** A0A2G3CIZ2_CAPCH)	-1.52741	0.00910138
Solyc05g056050.3	Chlorophyll a-b binding protein, chloroplastic (AHRD V3.3 *** A0A2G3CJ50_CAPCH)	-1.63024	0.000282839
Solyc05g056080.4	zinc finger B-box protein (AHRD V3.3 *-* AT5G45410.5)	-1.14016	0.00826016
Solyc06g005230.3	Receptor-like protein kinase THESEUS.1	-1.49661	0.0105559
Solyc06g005710.3	Protein TIC 62, chloroplastic (AHRD V3.3 *** A0A1J3HBE9_NOCCA)	-1.00781	0.00190392
Solyc06g007120.3	PI-phospholipase C4	-1.2907	0.0231652
Solyc06g007170.4	Protein trichome birefringence-like 45 (AHRD V3.3 *** A0A2G3C507_CAPCH)	-1.36976	0.00357767
Solyc06g007620.3	DUF538 domain-containing protein (AHRD V3.3 *** A0A1Q3BSI7_CEPFO)	-1.12666	0.00561587
Solyc06g010030.4	MLO-like protein (AHRD V3.3 *** K4C430_SOLLC)	-2.27327	0.000997155
Solyc06g019200.4	Ethylene-dependent gravitropism-deficient and yellow-green-like 2 (AHRD V3.3 *** F4K0T6_ARATH)	-1.00772	0.0024272
Solyc06g048730.3	Uroporphyrinogen decarboxylase (AHRD V3.3 *** A0A2G3CAB7_CAPCH)	-1.5459	1.35271e-06
Solyc06g050570.3	PR.1	-1.96282	0.0127061
Solyc06g050840.4	Transcription factor SCREAM2 (AHRD V3.11 *** tr|A0A2I0WJV6|A0A2I0WJV6_9ASPA)	-1.88344	0.000187925
Solyc06g054260.1	photosystem.1	-1.47351	4.87049e-05
Solyc06g060290.4	Protein disulfide-isomerase (AHRD V3.3 *** A0A1U8GVQ2_CAPAN)	-1.09313	0.0246484
Solyc06g060320.4	filament-like plant protein (AHRD V3.3 *** A0A1U8H275_CAPAN)	-5.03613	0.0340712
Solyc06g060520.1	DUF11.1	-2.43627	0.000663237
Solyc06g063370.3	Chlorophyll a-b binding protein, chloroplastic (AHRD V3.3 *** A0A2G2V937_CAPBA)	-1.76113	2.65044e-08
Solyc06g064430.1	Longin domain-containing protein (AHRD V3.3 *** A0A1Q3BVJ4_CEPFO)	-7.31668	0.00024728
Solyc06g065500.4	Pentatricopeptide repeat (AHRD V3.3 *** A0A200QIV7_9MAGN)	-1.12125	0.0413232
Solyc06g065610.3	Protein phosphatase 2C (AHRD V3.3 *** Q8S8Z1_MESCR)	-1.42222	0.0319339
Solyc06g065820.3	Ethylene Response Factor H.1	-7.18176	0.00136422
Solyc06g065900.4	Serine-rich protein (AHRD V3.3 *** Q8L8M8_ARATH)	-1.4765	0.00183352
Solyc06g065970.1	Bifunctional inhibitor/lipid-transfer protein/seed storage 2S albumin superfamily protein (AHRD V3.3 *** A0A2U1PU47_ARTAN)	-2.30359	9.5094e-08
Solyc06g066380.1	Pentatricopeptide repeat (AHRD V3.3 *** A0A200PTN3_9MAGN)	-3.12811	0.00709055
Solyc06g066640.3	Photosystem I reaction center subunit VI, chloroplastic (AHRD V3.3 *** A0A2G2WLH8_CAPBA)	-1.68293	0.000572292
Solyc06g066770.1	F-box/kelch-repeat protein (AHRD V3.3 *** A0A1J3DG12_NOCCA)	-1.41513	0.016566
Solyc06g066800.2	Nucleotide-diphospho-sugar transferases superfamily protein (AHRD V3.3 *** AT1G64980.3)	-1.25972	0.0289943
Solyc06g068990.4	Mitogen-activated protein kinase (AHRD V3.3 *** A0A2G2WLN1_CAPBA)	-2.43478	0.0148087
Solyc06g069450.4	Haloacid dehalogenase-like hydrolase (HAD) superfamily protein (AHRD V3.3 *-* A0A1I9LMI0_ARATH)	-1.34907	0.0133461
Solyc06g069530.3	Biotin carboxyl carrier protein of acetyl-CoA carboxylase (AHRD V3.3 *** A0A1U8FI08_CAPAN)	-1.20446	0.0402128
Solyc06g069730.3	Chlorophyll a-b binding protein, chloroplastic (AHRD V3.3 *** A0A1U8GPF4_CAPAN)	-3.06254	1.95441e-10
Solyc06g070970.3	microtubule-associated futsch-like protein (AHRD V3.3 *-* AT5G62550.1)	-1.92694	0.0153671
Solyc06g071020.3	Pectate lyase (AHRD V3.3 *** A0A2G3C9U0_CAPCH)	-2.67708	0.013831
Solyc06g071110.3	DnaJ protein like (AHRD V3.3 *** A0A2I0WJV4_9ASPA)	-1.752	0.0441415
Solyc06g071910.3	3-oxoacyl-[acyl-carrier-protein] reductase, chloroplastic (AHRD V3.3 *** A0A2G2ZCU2_CAPAN),Pfam:PF13561	-1.05963	0.00586252
Solyc06g072290.3	KIP1-like (AHRD V3.3 *** A0A200Q8I5_9MAGN)	-6.49348	0.000994127
Solyc06g072830.5	Tudor/PWWP/MBT superfamily protein (AHRD V3.11 *-* tr|A0A1I9LQC0|A0A1I9LQC0_ARATH)	-1.66572	0.019027
Solyc06g073090.3	chloroplast-specific ribosomal protein chloroplast-specific ribosomal protein	-1.44837	4.3999e-07
Solyc06g073980.4	B3 domain-containing protein (AHRD V3.3 *** A0A2G2WMI9_CAPBA)	-1.78925	0.0234301
Solyc06g074000.1	Eukaryotic aspartyl protease family protein, putative (AHRD V3.3 *** A0A061GZN2_THECC)	-1.70252	0.000318955
Solyc06g074200.4	Photosystem I subunit O (AHRD V3.3 *** A0A1U8H3A3_CAPAN)	-1.64804	2.73273e-10
Solyc06g074370.3	Sialyltransferase-like protein (AHRD V3.3 *** Q4JEZ5_GOSRA)	-1.51205	0.0266446
Solyc06g074790.3	Histone H2B (AHRD V3.11 *-* tr|A0A2G3CAQ8|A0A2G3CAQ8_CAPCH)	-1.12786	0.0251694
Solyc06g074820.3	tonoplast intrinsic protein 1.1	-1.48465	0.000715858
Solyc06g074890.1	bacterial trigger factor (AHRD V3.3 *** AT2G30695.3)	-1.44076	5.79691e-05
Solyc06g075140.3	GATA transcription factor 8 (AHRD V3.3 *** A0A2G2WNP8_CAPBA)	-5.21856	0.0220277
Solyc06g075250.3	Zinc finger protein JACKDAW (AHRD V3.3 *** A0A1U8HBP2_CAPAN)	-1.03407	0.000521538
Solyc06g076630.3	Peroxidase (AHRD V3.3 *** K4CA23_SOLLC)	-1.54791	0.00106145
Solyc06g082750.3	50S ribosomal protein L17 (AHRD V3.3 *** A0A1U8H2A3_CAPAN)	-1.36766	9.5182e-06
Solyc06g082760.4	50S ribosomal protein L17 (AHRD V3.3 *** A0A1U8H2A3_CAPAN)	-1.33237	0.00222853
Solyc06g082940.3	Photosystem I reaction center subunit XI protein (AHRD V3.3 *** A0A2U1MVK5_ARTAN)	-1.25502	3.99113e-06
Solyc06g082950.5	Photosystem I reaction center subunit XI protein (AHRD V3.11 *** tr|A0A2U1MVK5|A0A2U1MVK5_ARTAN)	-1.43674	1.54517e-10
Solyc06g083680.3	Photosystem I reaction center subunit IV (AHRD V3.3 *-* A0A2P6U4S6_CHLSO)	-1.16821	0.00162389
Solyc06g084050.4	Photosystem II reaction center W protein, chloroplastic (AHRD V3.3 *** A0A2G2WN23_CAPBA)	-1.44107	0.00178937
Solyc07g005280.3	Unknown protein	-5.28887	0.0486421
Solyc07g005440.1	Non-specific serine/threonine protein kinase (AHRD V3.3 *** A0A2G2WAR5_CAPBA)	-1.09508	0.000788811
Solyc07g005510.3	Omega-6 fatty acid desaturase, chloroplastic (AHRD V3.3 *** A0A2G3BXG4_CAPCH)	-1.03307	0.035954
Solyc07g005540.1	Protein kinase domain (AHRD V3.3 *** A0A200QFM8_9MAGN)	-1.58469	0.000282557
Solyc07g005860.3	QWRF motif protein (DUF566) (AHRD V3.3 *-* A0A1P8B957_ARATH)	-1.54078	6.02167e-05
Solyc07g005950.5	Pentatricopeptide repeat-containing protein, chloroplastic (AHRD V3.11 *** tr|A0A1U8HGT6|A0A1U8HGT6_CAPAN)	-1.71221	0.0222333
Solyc07g006000.3	50S ribosomal protein L35 (AHRD V3.3 *** A0A2G3BXF7_CAPCH)	-1.40635	0.000186427
Solyc07g007600.3	vacuolar-type H+-pyrophosphatase	-1.13512	3.66711e-05
Solyc07g007755.2	Defensin protein (AHRD V3.11 *** tr|B1N681|B1N681_SOLPI)	-1.11797	0.00088694
Solyc07g007860.1	Bifunctional inhibitor/plant lipid transfer protein/seed storage helical domain (AHRD V3.3 *-* A0A200PNR4_9MAGN)	-4.3401	5.57259e-06
Solyc07g014730.3	Phospholipase A2-alpha (AHRD V3.3 *** A0A2G2WBQ3_CAPBA)	-1.21194	0.00935604
Solyc07g015980.4	Arginine decarboxylase-like protein (AHRD V3.3 *** A0A2K3MP95_TRIPR)	-4.78346	0.0065083
Solyc07g018300.3	Replication protein A 32 kDa subunit A (AHRD V3.3 *** A0A1J3JLU8_NOCCA)	-2.55546	0.0030018
Solyc07g019430.1	Unknown protein	-2.4805	3.83988e-06
Solyc07g019650.4	Pentatricopeptide repeat-containing protein (AHRD V3.3 *** A0A2U1QJ22_ARTAN)	-1.10419	0.0094756
Solyc07g021710.3	Inorganic pyrophosphatase.1	-4.26111	7.25246e-06
Solyc07g024070.3	Ubiquitin-conjugating enzyme (AHRD V3.3 *-* A0A200PP19_9MAGN)	-4.36006	0.0015072
Solyc07g032670.3	Unknown protein	-6.26469	0.0203533
Solyc07g038190.3	WAS/WASL-interacting family protein (AHRD V3.3 -** AT1G55160.2)	-3.52322	0.0051158
Solyc07g039190.4	hypothetical protein (AHRD V3.3 *-* AT5G56850.4)	-1.20958	0.00154802
Solyc07g041720.1	Germin-like protein (AHRD V3.3 *** S8E4K0_9LAMI)	-1.66976	1.65995e-05
Solyc07g041730.4	MOB kinase activator family (AHRD V3.3 *** A0A2U1N847_ARTAN)	-1.71922	0.0342659
Solyc07g041970.5	Subtilisin-like protease (AHRD V3.11 *** tr|A0A1J3J113|A0A1J3J113_NOCCA)	-1.35076	0.0259379
Solyc07g042440.3	Peroxiredoxin Q (AHRD V3.3 *** D7TCA6_VITVI)	-1.18524	0.00116728
Solyc07g042490.1	Auxin responsive SAUR protein (AHRD V3.3 *** A0A2U1PXP1_ARTAN)	-3.9982	6.27805e-06
Solyc07g042990.1	Leucine-rich repeat receptor-like protein kinase (AHRD V3.3 *** A0A0K9P1I9_ZOSMR)	-1.78109	0.00072263
Solyc07g045080.3	2-alkenal reductase (NADP(+)-dependent)-like (AHRD V3.3 *** A0A2I4GX13_9ROSI)	-2.37214	3.96164e-05
Solyc07g045440.1	Fasciclin-like arabinogalactan protein 2 (AHRD V3.3 *** A0A2G3BYC2_CAPCH)	-1.41049	0.00652373
Solyc07g047850.3	Chlorophyll a-b binding protein, chloroplastic (AHRD V3.3 *** A0A1U8HAX7_CAPAN)	-1.33692	7.91412e-06
Solyc07g047940.4	Zinc finger transcription factor 49	-3.07234	0.00283215
Solyc07g048090.2	Fasciclin-like arabinogalactan protein 7 (AHRD V3.3 *** A0A2G2Z2X7_CAPAN)	-1.24363	0.0101607
Solyc07g049230.1	RmlC-like cupins superfamily protein (AHRD V3.3 *** AT2G32650.2)	-1.69314	0.0436033
Solyc07g049390.3	ARM repeat superfamily protein (AHRD V3.3 *** Q8S8G1_ARATH)	-2.2423	0.00331167
Solyc07g052240.3	L-ascorbate oxidase-like protein (AHRD V3.3 *** A0A2G2V9R9_CAPBA)	-1.62213	0.0422374
Solyc07g052980.3	xyloglucan endotransglycosylase/hydrolase 16	-1.18308	0.0152774
Solyc07g053450.5	Basic-leucine zipper (BZIP) transcription factor family protein (AHRD V3.11 *** tr|A0A1P8B300|A0A1P8B300_ARATH)	-1.50442	0.0398369
Solyc07g053530.1	Fasciclin-like arabinogalactan protein 9 (AHRD V3.3 *** A0A1U8HBV4_CAPAN)	-4.591	0.029718
Solyc07g053540.1	Fasciclin-like arabinogalactan protein 9 (AHRD V3.3 *** A0A1U8HBV4_CAPAN)	-2.75615	0.000208037
Solyc07g053630.4	Two-component response regulator (AHRD V3.3 *-* A0A0D3F1L6_9ORYZ)	-1.02199	0.00338455
Solyc07g053820.3	Mitotic checkpoint serine/threonine-protein kinase BU.1	-5.95259	0.00274814
Solyc07g054140.3	Syntaxin (AHRD V3.3 *** A0A2G3C0S2_CAPCH)	-1.86017	0.00051056
Solyc07g054210.3	light dependent NADH:protochlorophyllide oxidoreductase 2	-1.15286	0.000600284
Solyc07g054290.1	Photosystem II Psb27 protein (AHRD V3.3 *-* A0A1Y1IAK8_KLENI)	-1.33976	4.963e-05
Solyc07g054475.1	Long chain acyl-CoA synthetase.1	-7.61779	5.55936e-07
Solyc07g054490.3	Secretory carrier-associated membrane protein (AHRD V3.3 *** A0A2G2Z3L9_CAPAN)	-1.03859	0.0030018
Solyc07g055050.3	ATP synthase protein I-related protein (AHRD V3.3 *** A0A2U1Q771_ARTAN)	-1.41334	9.18889e-07
Solyc07g055110.3	hypothetical protein (AHRD V3.3 *** AT5G12360.2)	-6.04418	0.0381184
Solyc07g056270.3	Receptor-like protein kinase (AHRD V3.3 *** A0A2K3P4G5_TRIPR)	-1.08678	0.0121477
Solyc07g056360.1	Transcription factor PAR2 (AHRD V3.3 *** A0A1U8H7M7_CAPAN)	-2.94364	0.00392777
Solyc07g061900.3	50S ribosomal protein L4 (AHRD V3.3 *** B6TG27_MAIZE)	-1.37089	0.000187658
Solyc07g061910.1	Protein NRT1/ PTR FAMILY 7.3 (AHRD V3.3 *-* A0A2G3API5_CAPAN)	-6.49356	0.00888094
Solyc07g062190.5	50S ribosomal protein L13 (AHRD V3.11 *** tr|A0A1U8HCH6|A0A1U8HCH6_CAPAN)	-1.06339	0.0012667
Solyc07g062580.4	TPR repeat-containing thioredoxin TT.1	-1.57009	5.16106e-05
Solyc07g062680.3	cycloidea	-1.49081	0.0401497
Solyc07g062730.1	Serine/Threonine-kinase pakA-like protein (AHRD V3.3 *-* AT3G15095.1)	-1.07795	0.00772822
Solyc07g062740.5	serine/arginine repetitive matrix protein Chr3:5086219-5087352 REVERSE LENGTH=339 201606 (AHRD V3.11 --* AT3G15115.1)	-2.14259	0.021458
Solyc07g063600.3	Chlorophyll a-b binding protein, chloroplastic (AHRD V3.3 *** A0A2G3C388_CAPCH)	-2.20584	1.56775e-13
Solyc07g064160.3	Thiamine thiazole synthase, chloroplastic (AHRD V3.3 *** A0A2G2WFN7_CAPBA),Pfam:PF01946	-1.39635	0.00523497
Solyc07g064870.3	Endoglucanase (AHRD V3.3 *** A0A2G2WGL3_CAPBA)	-6.5043	0.0135802
Solyc07g064900.3	DUF3537 domain-containing protein (AHRD V3.3 *** A0A1Q3D045_CEPFO)	-1.31681	0.00170122
Solyc07g064950.3	Trigger factor (AHRD V3.3 *** A0A200RBE3_9MAGN)	-1.26187	0.00619038
Solyc07g064960.2	Phosphatidate cytidylyltransferase (AHRD V3.3 *** A0A2G2Z5U2_CAPAN),Pfam:PF01148	-7.5754	6.03344e-07
Solyc07g065070.2	MBOAT (Membrane bound O-acyl transferase) family protein (AHRD V3.3 *** A0A2U1LYZ9_ARTAN)	-6.43249	0.0170748
Solyc07g065200.3	Mitochondrial import inner membrane translocase subunit TIM22-3 (AHRD V3.3 *** A0A1U8HD72_CAPAN)	-1.16826	0.0128523
Solyc07g065530.1	flocculation protein FLO.1	-1.35163	0.0469795
Solyc07g065960.1	Chaperone protein DnaJ (AHRD V3.3 *** A0A2G3C2H4_CAPCH)	-2.6921	0.0434884
Solyc07g066150.1	Photosystem I reaction center subunit V, chloroplastic (AHRD V3.3 *** A0A1U8HDK9_CAPAN)	-1.4533	4.09822e-07
Solyc07g066310.3	Photosystem II 10 kDa polypeptide, chloroplastic (AHRD V3.3 *** A0A2G3C3G4_CAPCH)	-1.00213	0.00636146
Solyc07g066470.3	Porphobilinogen deaminase, chloroplastic (AHRD V3.3 *** A0A2G2Z6B1_CAPAN)	-1.08758	0.00560674
Solyc08g005610.3	Cytochrome P450 (AHRD V3.3 *** A0A200R6R4_9MAGN)	-1.67566	0.00110171
Solyc08g005960.2	Bifunctional inhibitor/lipid-transfer protein/seed storage 2S albumin superfamily protein (AHRD V3.3 *** A0A2U1PU47_ARTAN)	-5.92121	1.70573e-21
Solyc08g006530.5	Zinc finger protein CONSTANS-LIKE 4 (AHRD V3.11 *** tr|A0A2G2W4F6|A0A2G2W4F6_CAPBA)	-1.15551	0.00168673
Solyc08g006765.1	N-acetyltransferase (AHRD V3.3 *** B6T916_MAIZE)	-2.41717	5.42651e-06
Solyc08g006770.3	2-oxoglutarate (2OG) and Fe(II)-dependent oxygenase superfamily protein (AHRD V3.3 *** A0A2U1MCV6_ARTAN)	-1.4981	1.59407e-05
Solyc08g006930.3	photosystem I reaction center subunit psaK, chloroplastic (AHRD V3.3 *** A0A2G3AN63_CAPAN)	-1.23942	3.08695e-05
Solyc08g013670.3	Photosystem I reaction center subunit N, chloroplastic (AHRD V3.3 *** A0A1U8EZE3_CAPAN)	-1.21917	0.00244065
Solyc08g013980.4	DUF3755 domain-containing protein (AHRD V3.3 *** A0A1Q3BZT7_CEPFO)	-1.7298	0.00746047
Solyc08g029220.3	DnaJ domain-containing protein (AHRD V3.3 *** A0A2U1PTF5_ARTAN)	-1.84866	0.0233614
Solyc08g061630.3	YGGT family protein (AHRD V3.3 *** F8WLD3_CITUN)	-1.09403	0.0476131
Solyc08g062610.4	Cyclopropane-fatty-acyl-phospholipid synthase (AHRD V3.3 *** A0A2P6VLP6_9CHLO),Pfam:PF02353	-1.34675	1.57091e-05
Solyc08g062940.4	SUN-like protein 22	-4.37502	0.00782758
Solyc08g062960.5	Heat shock transcription factor (AHRD V3.11 *-* tr|A0A1Y1I763|A0A1Y1I763_KLENI)	-1.03411	0.0211655
Solyc08g063090.2	Fatty acid desaturase (AHRD V3.3 *** A0A2U1LPJ3_ARTAN)	-1.46162	0.039046
Solyc08g065140.1	Late embryogenesis abundant (LEA) hydroxyproline-rich glycoprotein family (AHRD V3.3 *** A0A2U1MMJ0_ARTAN)	-2.71429	0.00124198
Solyc08g066610.3	EPIDERMAL PATTERNING FACTOR-like protein 9 (AHRD V3.3 *** A0A2G2WD44_CAPBA)	-1.44162	0.00264241
Solyc08g066750.3	Major facilitator superfamily protein (AHRD V3.3 *** A0A2U1QCK3_ARTAN)	-1.0844	0.049693
Solyc08g067180.5	Zinc finger protein (AHRD V3.11 *** tr|A0A200PQI4|A0A200PQI4_9MAGN)	-1.31646	0.00232031
Solyc08g067300.1	F-box family protein (AHRD V3.3 *** A0A1P8B768_ARATH)	-6.4575	0.0169259
Solyc08g067320.3	Chlorophyll a-b binding protein, chloroplastic (AHRD V3.3 *-* A0A2G3D4H8_CAPCH)	-1.83753	2.1993e-05
Solyc08g067330.1	Chlorophyll a-b binding protein, chloroplastic (AHRD V3.3 *-* A0A2G2W7Q4_CAPBA)	-2.53451	1.6454e-08
Solyc08g069010.4	Pentatricopeptide repeat-containing protein (AHRD V3.3 *** A0A2G3DE83_CAPCH)	-1.37901	0.00370453
Solyc08g074480.1	Bifunctional inhibitor/lipid-transfer protein/seed storage 2S albumin superfamily protein (AHRD V3.3 *** A0A2U1PU47_ARTAN)	-1.26847	0.0261523
Solyc08g075680.5	Ribonuclease P protein subunit P38-like protein Chr5:21499899-21502235 FORWARD LENGTH=720 201606 (AHRD V3.11 *-* AT5G53020.9)	-1.58606	0.00161144
Solyc08g075740.1	Unknown protein	-6.27644	0.0205606
Solyc08g075920.4	Protein BREVIS RADIX (AHRD V3.3 *** A0A1U8GKL1_CAPAN)	-2.25412	1.14043e-05
Solyc08g076520.3	ribosome maturation factor (AHRD V3.3 *** AT2G35470.1)	-2.13559	0.00188132
Solyc08g076820.3	bHLH transcription factor146	-1.88451	4.73657e-08
Solyc08g077060.3	Zinc finger, LSD1-type (AHRD V3.3 *** A0A2U1LIJ4_ARTAN)	-1.13272	7.8849e-05
Solyc08g077370.4	Purine permease (AHRD V3.3 *** A0A2P5BSS2_TREOI)	-3.42951	0.00586183
Solyc08g077830.1	Deoxyhypusine hydroxylase (AHRD V3.3 *** A0A2G3DC97_CAPCH)	-1.871	0.0155351
Solyc08g077840.3	(S)-ureidoglycine aminohydrolase (AHRD V3.3 *** A0A1U8GPQ3_CAPAN)	-1.34965	0.0131695
Solyc08g077970.2	transcription factor IIIB (AHRD V3.3 *** AT4G17010.1)	-2.38208	0.00154891
Solyc08g077990.3	Kinase like protein (AHRD V3.3 *-* Q0WPK0_ARATH)	-4.4767	0.00078194
Solyc08g078010.3	50S ribosomal protein L19 (AHRD V3.3 *-* B6T8M1_MAIZE)	-1.13318	0.000943616
Solyc08g078020.1	Methionine rich arabinogalactan (AHRD V3.3 *-* Q52QJ6_SOLLC)	-1.70031	0.000381477
Solyc08g078030.5	Transferase domain-containing protein (AHRD V3.11 *** tr|A0A1Q3BID0|A0A1Q3BID0_CEPFO)	-5.97691	1.49774e-05
Solyc08g078640.4	Pectinesterase (AHRD V3.11 *** tr|A0A2G3DBT2|A0A2G3DBT2_CAPCH)	-1.33823	0.0435256
Solyc08g078900.1	Bifunctional inhibitor/lipid-transfer protein/seed storage 2S albumin superfamily protein (AHRD V3.3 *** A0A2U1PU47_ARTAN)	-2.14183	0.00745431
Solyc08g078940.1	Bifunctional inhibitor/lipid-transfer protein/seed storage 2S albumin superfamily protein (AHRD V3.3 *** F4IC43_ARATH)	-7.67917	3.50549e-05
Solyc08g079270.3	R2R3MYB transcription factor 42	-3.88133	0.045575
Solyc08g079550.1	hypothetical protein (AHRD V3.3 *** AT1G12380.1)	-1.01414	0.0302348
Solyc08g079740.3	Leucine-rich receptor-like protein kinase family protein (AHRD V3.3 *** A0A0K9NNG1_ZOSMR)	-1.31905	0.0222333
Solyc08g081070.3	Mitochondrial substrate carrier family protein (AHRD V3.3 *** F4JP07_ARATH)	-1.32622	0.021574
Solyc08g081310.4	Histone deacetylase complex subunit (AHRD V3.3 *-* A8MR31_ARATH)	-1.14374	0.00516725
Solyc08g081380.3	BTB/POZ domain-containing protein (AHRD V3.3 *** A0A2G3DAM3_CAPCH)	-2.92242	0.00704556
Solyc08g081940.3	Leucine-rich repeat protein kinase family protein (AHRD V3.3 *** A0A2U1NUU3_ARTAN)	-1.17811	0.0137735
Solyc08g082660.2	Cellulose synthase (AHRD V3.11 *** tr|A0A200QCL6|A0A200QCL6_9MAGN)	-2.15806	0.00264708
Solyc08g082690.2	Ribosomal protein S6 (AHRD V3.3 *** A0A200QWA6_9MAGN)	-1.02202	0.0208825
Solyc08g083350.5	50S ribosomal protein L11, chloroplastic (AHRD V3.11 *** tr|A0A2G3AD25|A0A2G3AD25_CAPAN)	-1.00142	0.0173232
Solyc09g007650.3	Fasciclin-like arabinogalactan protein .1	-4.95646	0.0111378
Solyc09g008320.5	Xyloglucan endotransglucosylase/hydrolase (AHRD V3.11 *** tr|A0A1U8EG04|A0A1U8EG04_CAPAN)	-1.27322	0.0469732
Solyc09g010220.5	lysosomal Pro-X carboxypeptidase (AHRD V3.11 *** tr|A0A2I4EKY3|A0A2I4EKY3_9ROSI)	-1.38167	0.0448572
Solyc09g010400.3	Histone H2A (AHRD V3.3 *** A0A2G2VY95_CAPBA)	-1.14605	0.000719108
Solyc09g011030.3	Hsp70 nucleotide exchange factor FE.1	-1.01053	0.0368482
Solyc09g014520.3	Chlorophyll a-b binding protein, chloroplastic (AHRD V3.3 *** A0A2G3BKI1_CAPCH)	-1.57437	0.000260427
Solyc09g015030.1	Unknown protein	-6.37589	0.014693
Solyc09g055350.3	ABC transporter ATP-binding protein (AHRD V3.3 *** A0A1Y1IJM1_KLENI)	-1.2143	0.00552304
Solyc09g055930.3	monocopper oxidase-like protein SKU5 (AHRD V3.3 *** A0A2I4E6T4_9ROSI)	-1.1313	0.0344179
Solyc09g056390.1	Unknown protein	-1.34474	0.00182105
Solyc09g057607.1	Unknown protein	-6.89441	0.00316552
Solyc09g059440.1	cell division control protein 45 homolog (AHRD V3.3 *** A0A2I4H5Z7_9ROSI)	-4.41022	0.00296358
Solyc09g062970.1	Unknown protein	-1.75485	0.00537101
Solyc09g063130.3	Photosystem I reaction center subunit IV (AHRD V3.3 *-* A0A2P6U4S6_CHLSO)	-1.19465	0.0106883
Solyc09g064500.3	Photosystem II reaction center Psb28 protein (AHRD V3.3 *** A0A1U8EF03_CAPAN)	-1.15262	0.00633448
Solyc09g065620.3	Chlorophyllase (AHRD V3.3 *** B6DX58_CITLI),Pfam:PF12740	-1.75831	0.00474399
Solyc09g065780.3	3-ketoacyl-CoA synthase (AHRD V3.3 *** A0A2U1NFY7_ARTAN)	-3.19727	0.0205833
Solyc09g065910.3	Photosystem II reaction center W protein, chloroplastic (AHRD V3.3 *-* A0A1U8H8Q3_CAPAN)	-1.07527	3.67232e-05
Solyc09g075140.3	Alpha/beta-Hydrolases superfamily protein (AHRD V3.3 *** A0A2U1LF81_ARTAN)	-1.96631	0.0104406
Solyc09g075350.5	Pectinesterase (AHRD V3.11 *** tr|A0A2G2W0I1|A0A2G2W0I1_CAPBA)	-2.38993	1.37655e-05
Solyc09g075460.3	Pectin lyase-like superfamily protein (AHRD V3.3 *** A0A2U1PV10_ARTAN)	-1.09057	0.00226342
Solyc09g075560.1	Hexosyltransferase (AHRD V3.3 *** A0A2G3BWD5_CAPCH)	-1.52517	0.00664584
Solyc09g075590.1	leucine-rich repeat extensin-like protein.1	-2.74934	0.0118728
Solyc09g075710.1	Alpha/beta-Hydrolases superfamily protein (AHRD V3.3 *** A0A2U1KC75_ARTAN)	-3.73502	0.0466904
Solyc09g075750.1	membrane-associated kinase regulator (AHRD V3.3 *** AT5G26230.1)	-1.22788	0.0344039
Solyc09g082200.2	Folate-biopterin transporter 1, chloroplastic (AHRD V3.3 *** A0A2G3CSY8_CAPCH)	-1.27091	0.00163597
Solyc09g082620.3	EPIDERMAL PATTERNING FACTOR-like protein 6 (AHRD V3.3 *** A0A2G2ZV72_CAPAN)	-4.17305	0.0266446
Solyc09g082780.3	Aluminum induced protein with YGL and LRDR motifs (AHRD V3.3 *** Q9LIL3_ARATH)	-7.61679	5.75348e-05
Solyc09g083380.5	Histone H1 (AHRD V3.11 *-* tr|A0A2G3CST5|A0A2G3CST5_CAPCH)	-1.29399	0.00445842
Solyc09g090320.2	Kinesin (AHRD V3.3 *** A0A200PVY6_9MAGN)	-3.98966	0.0267249
Solyc09g090680.3	Cysteine-rich repeat secretory protein 3 (AHRD V3.3 *** A0A2G3CR65_CAPCH)	-2.17622	6.64083e-09
Solyc09g090960.4	RNA-binding (RRM/RBD/RNP motifs) family protein (AHRD V3.3 *** A0A2U1N2D5_ARTAN)	-1.07113	0.00906051
Solyc09g092110.5	Light-regulated protein (AHRD V3.11 *** tr|A0A2G3CRI7|A0A2G3CRI7_CAPCH)	-2.26872	1.16405e-08
Solyc09g092520.3	xyloglucan endotransglycosylase	-2.88538	3.50171e-10
Solyc09g097870.4	bHLH transcription factor 062	-1.10974	0.0195385
Solyc09g098540.3	Chitinase-like protein (AHRD V3.3 *** Q6JX03_GOSHI)	-1.14623	0.0159162
Solyc10g005100.3	Plasma membrane-associated cation-binding protein.1	-1.36704	0.000134056
Solyc10g005110.3	Oxygen-dependent coproporphyrinogen-III oxidase, chloroplastic (AHRD V3.3 *** A0A1U8EMR2_CAPAN)	-1.02388	9.99963e-05
Solyc10g005400.3	Inositol oxygenase (AHRD V3.3 *** A0A2U1PDJ1_ARTAN)	-1.78903	0.000194878
Solyc10g005960.1	Fasciclin-like arabinogalactan protein (AHRD V3.3 *** A0A2R6P548_ACTCH)	-1.69462	1.31859e-08
Solyc10g006030.3	30S ribosomal protein S10, chloroplastic (AHRD V3.3 *** A0A2G2VQX8_CAPBA)	-1.33349	0.0163899
Solyc10g006230.4	Chlorophyll a-b binding protein, chloroplastic (AHRD V3.11 *** tr|A0A2G3BCB0|A0A2G3BCB0_CAPCH)	-1.4674	0.000204406
Solyc10g006900.3	light dependent NADH:protochlorophyllide oxidoreductase 3 s2	-2.88448	3.38731e-15
Solyc10g007330.1	peptide:N-glycanase	-3.00216	0.0322465
Solyc10g007720.4	Conserved oligomeric Golgi complex subunit 5 (AHRD V3.3 *** A0A200R154_9MAGN)	-1.68484	0.0380239
Solyc10g008490.3	Protein phosphatase 2C (AHRD V3.3 *** A0A2U1PMG8_ARTAN)	-2.11177	8.77381e-05
Solyc10g008740.3	Mg-protoporphyrin IX chelatase (AHRD V3.3 *** A0A2G2YJA3_CAPAN)	-1.3332	0.000891875
Solyc10g008910.1	Histone H3 (AHRD V3.3 *** B3TM40_ELAGV)	-1.3732	0.00370453
Solyc10g009030.5	Sphingolipid delta(4)-desaturase DES1-like (AHRD V3.11 *** tr|A0A2G3BD62|A0A2G3BD62_CAPCH)	-1.92466	0.00336033
Solyc10g009540.1	Bifunctional polymyxin resistance protein, ArnA (AHRD V3.3 *** A0A2U1QHU7_ARTAN)	-6.27535	0.0205606
Solyc10g009570.3	Rhodanese-like domain-containing protein 4, chloroplastic (AHRD V3.3 *** A0A2G2VSY7_CAPBA)	-1.49982	3.99071e-05
Solyc10g011730.3	Arabinogalactan peptide (AHRD V3.3 *** A0A200Q7C1_9MAGN)	-1.80004	0.00738386
Solyc10g039290.2	Major facilitator superfamily protein (AHRD V3.3 *** A0A1P8AT47_ARATH)	-1.49803	5.1993e-06
Solyc10g047960.3	transmembrane protein (AHRD V3.3 *** AT3G49720.3)	-1.10278	0.0131849
Solyc10g054560.2	V-type proton ATPase proteolipid subunit (AHRD V3.3 *** A0A2I4E7G5_9ROSI)	-1.02134	0.00758674
Solyc10g055630.2	plasma membrane intrinsic protein 2.9	-1.73376	2.07027e-10
Solyc10g055730.3	HXXXD-type acyl-transferase family protein (AHRD V3.3 *-* A0A2K3L8P7_TRIPR)	-2.09371	0.0113689
Solyc10g074440.2	Chitinase (AHRD V3.3 *** B9VRK7_CAPAN)	-3.52504	0.0330728
Solyc10g074470.3	DUF630 family protein, putative (DUF630 and DUF632) (AHRD V3.3 *** Q9XI02_ARATH)	-1.47075	0.0384716
Solyc10g074540.1	Protein EXORDIUM-like 3 (AHRD V3.3 *** A0A1U8DVK9_CAPAN)	-2.674	9.84212e-08
Solyc10g074560.2	nucleolar complex protein 4 homolog (AHRD V3.3 *** A0A2I4GCB9_9ROSI)	-1.8821	0.0258026
Solyc10g074820.1	DUF11.1	-1.93457	6.59993e-07
Solyc10g076300.2	CASP-like protein (AHRD V3.3 *** A0A1Q3C9H0_CEPFO)	-1.6816	0.0133199
Solyc10g076350.2	Macrophage migration inhibitory factor (AHRD V3.3 *** A0A2U1PAA1_ARTAN)	-1.05615	0.00108715
Solyc10g076700.2	Rhodanese-like domain-containing protein 10 (AHRD V3.3 *** A0A1U8EI03_CAPAN)	-1.2689	0.00283215
Solyc10g076890.3	Binding partner of acd.1	-1.04805	0.0194203
Solyc10g077040.2	Magnesium-protoporphyrin IX monomethyl ester [oxidative] cyclase, chloroplastic (AHRD V3.3 *** A0A1U8EC90_CAPAN)	-1.26699	0.000381461
Solyc10g077105.1	Unknown protein	-6.57611	0.00695461
Solyc10g077120.3	Photosystem II core complex proteins psbY, chloroplastic (AHRD V3.3 *-* A0A1U8E9S9_CAPAN)	-1.08402	0.00240567
Solyc10g078580.1	arabinogalactan protein 14 (AHRD V3.3 *** XP_004249150.1)	-2.5559	9.75055e-08
Solyc10g080360.1	Unknown protein	-2.38283	1.56083e-09
Solyc10g080420.3	C2 calcium/lipid-binding plant phosphoribosyltransferase family protein (AHRD V3.3 *-* A0A061DXG0_THECC)	-1.28525	0.0248031
Solyc10g080480.2	Zinc finger transcription factor 63	-1.28469	0.00435756
Solyc10g080560.2	DNA-3-methyladenine glycosylase (AHRD V3.3 *** A0A2G2YNN2_CAPAN)	-6.73635	0.00703627
Solyc10g080690.2	Patatin (AHRD V3.3 *** A0A2G3BI67_CAPCH)	-2.77322	0.000203426
Solyc10g080760.2	Nudix hydrolase 16, mitochondrial (AHRD V3.3 *** A0A1U8EIF2_CAPAN)	-2.31209	0.00135755
Solyc10g081240.3	GrpE protein homolog (AHRD V3.3 *** A0A2G2VVH1_CAPBA)	-1.05373	0.00389694
Solyc10g083340.3	Myb family transcription factor APL (AHRD V3.3 *** A0A2G2YMX5_CAPAN)	-1.896	0.0401708
Solyc10g083510.2	Growth-regulating factor 3 (AHRD V3.3 *** A0A2G2VUQ5_CAPBA)	-8.57759	4.90214e-08
Solyc10g083650.1	Peroxiredoxin-2E, chloroplastic (AHRD V3.3 *** A0A2G2YMS7_CAPAN)	-1.44356	0.00128398
Solyc10g084230.2	hypothetical protein (DUF1685) (AHRD V3.3 *** AT1G05870.9)	-2.76855	0.0239009
Solyc10g084420.2	transmembrane protein (AHRD V3.3 --* AT2G37300.6)	-6.49062	0.0138581
Solyc10g084680.1	molybdate transporter 1-like (AHRD V3.3 *** A0A2G2Y2Q5_CAPAN)	-3.1864	0.0434032
Solyc10g084840.2	Thaumatin-like protein (AHRD V3.3 *** A0A2G2VUW4_CAPBA)	-2.82231	0.0340977
Solyc10g085550.3	Enolase (AHRD V3.3 *** A0A200Q2G1_9MAGN)	-1.30723	0.0172562
Solyc10g086150.2	RNA-binding protein (AHRD V3.3 *** A0A2U1PI86_ARTAN)	-1.13319	6.80832e-05
Solyc10g086190.3	Adenosine kinase (AHRD V3.3 *** A0A1U8FGB1_CAPAN)	-1.12392	0.0017846
Solyc10g086565.2	S-acyltransferase (AHRD V3.3 *** A0A2G2VTM9_CAPBA)	-2.98332	0.0202032
Solyc10g086570.3	transmembrane protein (AHRD V3.3 *** AT5G02160.1)	-1.56423	0.000260456
Solyc10g086650.1	Glyoxal oxidase (AHRD V3.3 *** A0A200R4V9_9MAGN)	-1.29783	0.0391185
Solyc11g005150.3	entensin X55687	-2.4577	0.0433223
Solyc11g005390.3	transmembrane protein (AHRD V3.3 *** AT3G18800.1)	-6.7975	0.00283422
Solyc11g005820.1	Pectinesterase inhibitor domain-containing protein (AHRD V3.3 *** A0A2U1P2H7_ARTAN)	-1.59729	0.00017651
Solyc11g006060.3	Rubisco accumulation factor 1, chloroplastic (AHRD V3.11 *** tr|A0A2G2VFE2|A0A2G2VFE2_CAPBA)	-1.12107	0.00144525
Solyc11g006980.1	Germin-like protein subfamily 3 member 2 (AHRD V3.3 *** A0A1U8EXB4_CAPAN)	-4.69072	0.010908
Solyc11g008980.1	Protein TIC 20-II, chloroplastic (AHRD V3.3 *** A0A2G2Y5G4_CAPAN)	-1.47074	0.00236943
Solyc11g009060.2	ATP synthase subunit B (AHRD V3.3 *** AT5G10320.1)	-2.13563	3.6805e-09
Solyc11g009070.2	Transmembrane protein (AHRD V3.3 *** Q9FJP0_ARATH)	-1.00679	0.0373179
Solyc11g010620.3	basic helix loop helix (bHLH) DNA-binding superfamily protein (AHRD V3.3 *-* AT4G38062.1)	-6.94896	0.00255904
Solyc11g011020.2	Ovary receptor kinase .1	-1.30969	0.0133642
Solyc11g011260.1	GAI	-1.44578	0.00125893
Solyc11g011580.2	GRAM domain (AHRD V3.3 *** A0A200Q501_9MAGN)	-3.92489	0.0240564
Solyc11g012180.2	Acyl carrier protein (AHRD V3.3 *** A0A1U8F8J4_CAPAN)	-1.29698	0.00783726
Solyc11g012640.1	transmembrane protein (AHRD V3.3 *-* AT4G16410.1)	-1.2701	0.00749671
Solyc11g012870.2	LysM domain-containing GPI-anchored protein 2 (AHRD V3.3 *** A0A2G2WX98_CAPBA)	-1.33147	0.00777347
Solyc11g017130.2	FHA domain-containing protein P.1	-6.36094	0.0160318
Solyc11g017440.3	Gibberellin regulated protein (AHRD V3.3 *-* A0A200PTJ5_9MAGN)	-1.22895	0.0332212
Solyc11g019910.2	Plant invertase/pectin methylesterase inhibitor superfamily protein (AHRD V3.11 *** tr|A0A2U1KPL8|A0A2U1KPL8_ARTAN)	-1.78571	6.4515e-05
Solyc11g020730.1	Unknown protein	-5.4213	0.0266446
Solyc11g021360.3	Unknown protein	-1.21621	0.00516725
Solyc11g027840.2	Alpha/beta-Hydrolases superfamily protein (AHRD V3.3 *** Q9C8P5_ARATH)	-1.49957	0.034591
Solyc11g032120.2	histone H3-like centromeric protein HTR12 (AHRD V3.3 *-* XP_004250682.1)	-3.71614	0.0457379
Solyc11g044515.1	Unknown protein	-1.90608	0.0232423
Solyc11g056680.1	Leucine-rich repeat receptor-like protein (AHRD V3.3 *** H6V788_MALDO)	-1.41759	0.00601295
Solyc11g062250.2	Pentatricopeptide repeat-containing protein, mitochondrial (AHRD V3.3 *** A0A2G3B9A1_CAPCH)	-7.11554	0.000573968
Solyc11g064750.3	Pentatricopeptide repeat (AHRD V3.3 *** A0A200PRW4_9MAGN)	-3.2946	0.0019597
Solyc11g065830.2	Dicarboxylate transporter 1, chloroplastic (AHRD V3.3 *** A0A2G2VN77_CAPBA)	-1.14192	0.046313
Solyc11g066390.2	superoxide dismutase 3	-1.04306	0.00398032
Solyc11g067220.2	Unknown protein	-5.2907	0.0481851
Solyc11g068500.2	Sec23/sec24 transport family protein (AHRD V3.3 *** G5DW78_SILLA)	-1.38868	0.00470516
Solyc11g068820.3	50S ribosomal protein L27 (AHRD V3.3 *** Q8LEF5_ARATH)	-1.10577	0.00240626
Solyc11g068880.2	aspartic proteinase nepenthesin-2-like (AHRD V3.3 *-* A0A1U7WNC2_NICSY)	-4.82212	0.00611087
Solyc11g069960.2	RLK-1	-1.2918	0.0051158
Solyc11g071240.2	U-box domain-containing protein 26 (AHRD V3.3 *** A0A1J3FUP2_NOCCA)	-1.49147	0.0460697
Solyc11g071460.2	NAD(P)-binding Rossmann-fold superfamily protein (AHRD V3.3 *** A0A2U1PI79_ARTAN)	-2.15484	3.44492e-05
Solyc11g071840.2	SUN-like protein 31	-1.183	0.0427314
Solyc11g072840.1	Histone H4 (AHRD V3.3 *-* F2E7L1_HORVV)	-1.90278	0.0138155
Solyc11g072860.2	Histone H4 (AHRD V3.3 *-* F2E7L1_HORVV)	-1.7091	4.57834e-05
Solyc11g073260.2	Histone H2A (AHRD V3.3 *** Q9ST30_SOLME)	-1.75886	0.000114012
Solyc12g005240.1	plant/protein (DUF1995) (AHRD V3.3 *** AT3G20680.1)	-1.03646	0.00355427
Solyc12g006140.2	Cab-5 gene encoding chlorophyll a/b-binding protein	-3.46133	8.40416e-37
Solyc12g006575.1	Pentatricopeptide repeat-containing protein (AHRD V3.3 *** A0A2G2X343_CAPBA)	-5.04805	0.0324702
Solyc12g006970.1	Unknown protein	-1.10082	0.0376988
Solyc12g008510.2	hexokinase 3	-2.54816	0.0134401
Solyc12g008580.2	Glucan endo-1,3-beta-glucosidase 12 (AHRD V3.3 *** A0A2G2X3S4_CAPBA)	-1.21821	0.0316297
Solyc12g008680.4	Meiotic nuclear division protein 1-like protein (AHRD V3.11 *** tr|A0A2G2YUY6|A0A2G2YUY6_CAPAN)	-2.56087	2.68183e-10
Solyc12g008690.3	IAA-amino acid hydrolase ILR1-like protein (AHRD V3.3 *** A0A2K3NR96_TRIPR)	-1.39014	0.025729
Solyc12g008980.3	Delta,Pfam:PF05834	-1.30739	0.0298579
Solyc12g009070.1	Unknown protein	-1.0337	0.00952392
Solyc12g010480.2	Heptahelical transmembrane protein 2 (AHRD V3.3 *** A0A2G3CD54_CAPCH)	-4.14101	0.0385167
Solyc12g010750.2	Secretory carrier-associated membrane protein (AHRD V3.3 *** A0A2G3B9M4_CAPCH)	-3.04601	0.00154891
Solyc12g010800.2	Basic-leucine zipper (BZIP) transcription factor family protein (AHRD V3.3 *** A0A1I9LST2_ARATH)	-2.73526	0.000467192
Solyc12g011023.1	Xyloglucan endotransglucosylase/hydrolase (AHRD V3.3 *** Q6RHX7_SOLLC)	-4.39164	0.0236517
Solyc12g011450.2	Chlorophyll a-b binding protein, chloroplastic (AHRD V3.3 *** A0A1U8G201_CAPAN)	-1.62235	0.000135311
Solyc12g013710.2	light dependent NADH:protochlorophyllide oxidoreductase 1	-3.64949	7.95644e-33
Solyc12g013900.3	Early nodulin-like protein.1	-1.36256	0.0140615
Solyc12g014140.3	SlTCP3	-2.24207	0.00138011
Solyc12g014390.3	50S ribosomal protein L13 (AHRD V3.3 *** A0A1U8E5A8_CAPAN)	-1.16705	0.00614246
Solyc12g015680.1	Protein TIC 20-v, chloroplastic (AHRD V3.3 *** A0A1U8G9G7_CAPAN)	-1.41173	0.00396462
Solyc12g019550.2	hypothetical protein (AHRD V3.3 *-* AT1G21500.1)	-1.78489	0.000466029
Solyc12g035620.2	Polynucleotidyl transferase, ribonuclease H-like superfamily protein (AHRD V3.3 *-* F4IC62_ARATH)	-3.00014	0.043603
Solyc12g043020.2	Dihydroxy-acid dehydratase (AHRD V3.3 *** A0A2G3CHU1_CAPCH)	-1.34354	5.57987e-05
Solyc12g044280.2	Photosystem I reaction center subunit VI, chloroplastic (AHRD V3.3 *** A0A2G3D0C1_CAPCH)	-1.74315	0.00100244
Solyc12g044330.2	tonoplast intrinsic protein 2.1	-1.87931	6.81008e-09
Solyc12g056220.2	plasma membrane intrinsic protein 1.3	-1.37578	0.000205217
Solyc12g056540.1	Histone H3 (AHRD V3.3 *** A0A328EBD8_9ASTE)	-2.48906	0.018718
Solyc12g062250.2	Phosphoglucan phosphatase LSF1, chloroplastic (AHRD V3.3 *** A0A1U8GMC0_CAPAN)	-1.18861	0.012382
Solyc12g087940.2	Eukaryotic aspartyl protease family protein (AHRD V3.3 *** F4K5B9_ARATH)	-2.38203	3.66263e-06
Solyc12g088390.1	Zinc-finger protein (AHRD V3.3 *** Q40899_PETHY)	-6.70176	0.0214521
Solyc12g088500.2	cyclin A3_5	-6.00306	0.040419
Solyc12g088750.2	Protein kinase domain (AHRD V3.3 *** A0A200QZD6_9MAGN)	-1.34277	0.0327717
Solyc12g088820.2	Non-specific serine/threonine protein kinase (AHRD V3.3 *** A0A2G3B403_CAPCH)	-2.14656	0.0410216
Solyc12g089100.2	Outer envelope pore protein 24A, chloroplastic (AHRD V3.3 *** A0A2G3B427_CAPCH)	-1.58659	0.0480345
Solyc12g089200.3	Peptidyl-prolyl cis-trans isomerase (AHRD V3.3 *-* S8D6T4_9LAMI)	-6.37754	0.0134474
Solyc12g089210.2	Ornithine carbamoyltransferase (AHRD V3.3 *** A0A2G2YA09_CAPAN)	-1.9427	0.00241125
Solyc12g094550.2	At1g76250 (AHRD V3.3 *** Q8GX25_ARATH)	-2.31719	0.0139002
Solyc12g095900.2	protein EARLY FLOWERING 3 (AHRD V3.3 *** A0A2I4FS73_9ROSI)	-1.18101	0.00740852
Solyc12g096320.2	Gamma-glutamylcyclotransferase (AHRD V3.3 *** A0A2G3B4Z7_CAPCH)	-1.06028	0.0472459
Solyc12g096330.3	Ribosomal RNA large subunit methyltransferase H (AHRD V3.3 *** A0A328X0K2_9FLAO)	-2.66292	0.0188396
Solyc12g098603.2	Xyloglucan endotransglucosylase/hydrolase (AHRD V3.11 *** tr|A0A1U8ETM7|A0A1U8ETM7_CAPAN)	-5.70644	0.0178951
Solyc12g098890.2	50S ribosomal protein L18 (AHRD V3.3 *** A0A1U8F639_CAPAN)	-1.33918	2.57304e-05
Solyc12g099650.2	Photosystem II 5 kDa protein, chloroplastic (AHRD V3.3 *** A0A2G3B5K3_CAPCH)	-1.24091	1.58393e-06
Solyc12g100120.2	Proline-tRNA ligase (DUF1680) (AHRD V3.3 *** Q9LXU4_ARATH)	-1.1662	0.00121631

## Sheet: Shoestring vs. Healthy up
id	gene_name	log2Foldchange	padj
Solyc03g118190.4	Ethylene-responsive transcription factor (AHRD V3.3 *** A0A2G3CZ32_CAPCH)	8.18802	1.86145e-42
Solyc08g008580.3	Methionine gamma-lyase (AHRD V3.3 *** A0A1U8G8Y5_CAPAN)	8.78376	1.562e-41
Solyc11g065600.2	xyloglucan endotransglucosylase-hydrolase 4	6.17078	2.32631e-29
Solyc03g025680.3	PA.1	6.57567	4.57041e-26
Solyc11g020640.3	Alcohol acyl transferase (AHRD V3.3 *** Q6QLX4_SOLLC)	7.55366	2.69336e-25
Solyc07g062510.2	Cytochrome (AHRD V3.3 *** A0A2G2WF27_CAPBA)	6.06102	2.72287e-25
Solyc04g082460.4	Catalase (AHRD V3.3 *** A0A2G2X1I6_CAPBA)	6.06789	7.03944e-25
Solyc11g008540.3	Dicer-like 2b	2.87414	2.64389e-24
Solyc07g054220.1	Ethylene-responsive transcription factor (AHRD V3.3 *** A0A2G3C0R2_CAPCH)	4.6256	5.04685e-24
Solyc09g091510.3	chalcone synthase 1	5.02559	1.17984e-23
Solyc09g090500.3	Cyclopropane-fatty-acyl-phospholipid synthase (AHRD V3.3 *** A0A2U1QM01_ARTAN),Pfam:PF02353	4.50758	4.54606e-23
Solyc10g081590.2	Protein-lysine N-methyltransferase (AHRD V3.3 *** B6T9S3_MAIZE),Pfam:PF10237	3.50349	9.04502e-23
Solyc04g077870.3	Calcium-transporting ATPase (AHRD V3.3 *** A0A2G2X0L5_CAPBA)	3.89065	2.70802e-21
Solyc09g092620.4	Cytochrome (AHRD V3.11 *** tr|A0A1U8G4E5|A0A1U8G4E5_CAPAN)	5.05484	3.67697e-21
Solyc04g049450.3	Protein disulfide-isomerase (AHRD V3.3 *** A0A2G3AFP1_CAPAN)	3.63263	9.47553e-21
Solyc04g081700.3	Unknown protein	4.59393	1.53538e-20
Solyc01g105850.3	(-)-camphene/tricyclene synthase, chloroplastic (AHRD V3.3 *** A0A2G3AWS7_CAPCH)	6.09163	3.17503e-20
Solyc03g121090.4	BnaC02g12160D protein (AHRD V3.3 *-* A0A078HTB1_BRANA)	3.4184	4.01256e-20
Solyc07g016215.1	Organ specific protein (AHRD V3.3 *** A0A2U1PWC1_ARTAN)	15.788	4.24446e-19
Solyc03g044200.3	Alcohol dehydrogenase-like protein (AHRD V3.3 *** A0A291L9M0_MENPI)	3.93766	9.38628e-19
Solyc07g008680.4	Sesquiterpene synthase (AHRD V3.3 *-* G8H5N3_SOLLC)	12.487	2.70791e-18
Solyc02g087340.3	Seed maturation-like protein (AHRD V3.3 *** Q8LGA2_ARATH)	4.03756	4.68957e-18
Solyc04g056713.1	Aldehyde dehydrogenase family 2 member mitochondrial-like (AHRD V3.3 *-* A0A2K3PGY0_TRIPR)	6.38855	6.0871e-18
Solyc06g064510.2	O-methyltransferase (AHRD V3.3 *** A0A1B4Z3W3_9ROSA)	5.24139	1.15895e-17
Solyc12g099060.1	Disease resistance RPP13-like protein.1	6.38985	2.12283e-17
Solyc08g067970.3	DUF5.1	3.29854	6.7057e-17
Solyc08g082440.3	UDP-glucose 4-epimerase (AHRD V3.3 *** Q6XZA0_SOLTU)	3.89204	7.42041e-17
Solyc11g020960.2	Proteinase inhibitor type-2 (AHRD V3.3 *** A0A2G3AT14_CAPCH)	2.3905	7.54399e-17
Solyc01g088690.3	Protein kinase superfamily protein (AHRD V3.3 *** A0A2U1KAY9_ARTAN)	3.97299	8.00227e-17
Solyc06g160950.1	Acylsugar acyltransferase (AHRD V3.11 *-* tr|A0A288PXX0|A0A288PXX0_9SOLA)	5.68119	8.58507e-17
Solyc11g068710.3	F-box family protein (AHRD V3.3 *-* A0A2U1LJ24_ARTAN)	3.13059	8.58507e-17
Solyc12g100280.4	NAD(P)-binding Rossmann-fold superfamily protein (AHRD V3.11 *-* tr|F4IPI3|F4IPI3_ARATH)	5.93391	9.91452e-17
Solyc04g150164.1	Cytochrome P450 (AHRD V3.3 *-* A0A200Q069_9MAGN)	4.97575	3.35463e-16
Solyc01g079300.5	Stachyose synthase (AHRD V3.11 *** tr|S8CRI9|S8CRI9_9LAMI)	7.67895	1.10982e-15
Solyc04g074950.3	Dihydrofolate reductase (AHRD V3.3 *** A0A1P8B8P6_ARATH)	4.27419	1.11209e-15
Solyc04g007010.3	Sn-2 protein (AHRD V3.3 *** Q39467_CAPAN)	4.67335	1.2429e-15
Solyc11g065070.2	Hydroxymethylglutaryl-CoA lyase, mitochondrial (AHRD V3.3 *** A0A2G3B9F8_CAPCH)	3.89347	1.9943e-15
Solyc05g150153.2	DDE_4 domain-containing protein (AHRD V3.11 *** tr|A0A1Q3CXR1|A0A1Q3CXR1_CEPFO)	4.5081	8.83279e-15
Solyc09g007220.1	F-box protein (AHRD V3.3 *-* A0A2G3DAV0_CAPCH)	11.9505	1.50552e-14
Solyc11g007730.2	Bark storage protein A (AHRD V3.3 *** A0A1J3K1W0_NOCCA)	4.71495	1.82111e-14
Solyc01g074030.3	Beta-glucosidase (AHRD V3.3 *** Q43014_PRUAV)	3.55039	2.12271e-14
Solyc09g011600.3	glutathione S-transferase	4.07412	4.57566e-14
Solyc05g012040.4	Squamosa promoter binding protein 6b	3.93986	7.50946e-14
Solyc06g051620.3	Phosphoinositide phospholipase C (AHRD V3.3 *** O49951_SOLTU)	4.10195	8.82458e-14
Solyc03g116780.3	Ubiquitin system component Cue (AHRD V3.3 *** A0A200QTD9_9MAGN)	3.13477	3.62822e-13
Solyc01g104500.2	DUF1644 domain-containing protein (AHRD V3.3 *-* A0A1Q3BHE3_CEPFO)	3.82907	3.70217e-13
Solyc08g066260.3	Serine decarboxylase (AHRD V3.3 *** A0A2G2VBA7_CAPBA)	6.02136	8.1279e-13
Solyc10g007870.3	Tumor-related protein (AHRD V3.3 *** Q40447_9SOLA)	4.53953	8.1279e-13
Solyc09g072610.3	Long-chain-alcohol oxidase (AHRD V3.3 *** A0A2G2X4S2_CAPBA)	4.01889	8.27206e-13
Solyc08g069231.1	L-arabinokinase (AHRD V3.3 *** A0A2G3AGT3_CAPAN)	1.90862	1.92897e-12
Solyc03g096800.4	membrane protein of ER body-like protein (AHRD V3.3 *-* A0A2I4FK95_9ROSI)	2.9776	2.52139e-12
Solyc04g054890.3	Acyl-coenzyme A oxidase (AHRD V3.3 *** A0A1U8F2S5_CAPAN)	4.14036	3.01586e-12
Solyc10g048030.2	MLP-like protein 43 (AHRD V3.3 *** A0A2U1KXS7_ARTAN)	2.96135	3.04877e-12
Solyc11g010780.1	UDP-glycosyltransferase 91.1	3.35647	4.97937e-12
Solyc06g053710.3	ethylene receptor homolog (ETR4)	3.28837	5.5407e-12
Solyc06g075660.4	MYB transcription factor (AHRD V3.3 *-* B4FPU3_MAIZE)	2.68571	5.5407e-12
Solyc02g076840.3	Protein SCA.1	3.37231	5.79079e-12
Solyc03g113220.3	Hypersensitive-induced response protein (AHRD V3.3 *** A6YGE4_CARPA)	2.72495	1.26313e-11
Solyc08g160300.1	WD40 repeat (AHRD V3.11 *** tr|A0A200RC43|A0A200RC43_9MAGN)	4.69071	1.26648e-11
Solyc12g043000.3	Coatomer subunit beta' (AHRD V3.3 *** A0A2I4GPU3_9ROSI)	2.3289	1.46389e-11
Solyc06g071170.5	tRNA (Ile)-lysidine synthase Chr3:17654256-17656000 REVERSE LENGTH=352 201606 (AHRD V3.11 *** AT3G47850.1)	2.8801	1.64423e-11
Solyc01g088270.4	Germin-like protein subfamily 1 member 20 (AHRD V3.11 *** tr|A0A2G3CSH1|A0A2G3CSH1_CAPCH)	7.44616	1.66657e-11
Solyc01g094090.4	3-hydroxyisobutyryl-CoA hydrolase.1	3.98425	2.09671e-11
Solyc04g014750.1	transmembrane protein (AHRD V3.3 *** AT1G12064.1)	10.7091	2.49277e-11
Solyc01g097350.5	Calcium-binding EF hand family protein (AHRD V3.11 *** tr|F4KA19|F4KA19_ARATH)	3.66866	2.60509e-11
Solyc08g060920.5	SPX domain-containing protein 1 (AHRD V3.11 *** tr|A0A2G2XX85|A0A2G2XX85_CAPAN)	2.51657	3.33234e-11
Solyc02g083190.3	F-box family protein (AHRD V3.11 *** tr|A0A2K3NMJ9|A0A2K3NMJ9_TRIPR)	3.76216	4.487e-11
Solyc10g018390.3	Tryptophan synthase beta chain (AHRD V3.3 *** B2J8R2_NOSP7)	10.311	4.84291e-11
Solyc01g091660.3	NAD(P)-binding Rossmann-fold superfamily protein (AHRD V3.3 *** A0A2U1QER6_ARTAN),Pfam:PF13561	4.86704	5.89922e-11
Solyc12g100180.2	Pleiotropic drug resistance protein (AHRD V3.3 *** C8CA13_CUCSA)	3.79668	6.4584e-11
Solyc07g047740.3	TOMTPX2A peroxidase	5.42563	7.48809e-11
Solyc06g060740.3	Zinc finger protein (AHRD V3.3 *** A0A200PXY0_9MAGN)	3.81541	8.82558e-11
Solyc01g107300.5	Protein phosphatase 2C family protein (AHRD V3.11 *** tr|A0A2U1MLG3|A0A2U1MLG3_ARTAN)	2.12178	9.55961e-11
Solyc04g005610.3	NAC domain-containing protein 2 (AHRD V3.3 *** NAP2_SOLLC)	5.55773	1.0033e-10
Solyc03g005410.4	Phosphatidate cytidylyltransferase (AHRD V3.3 *** A0A1U8GH76_CAPAN),Pfam:PF01148	2.64892	1.08093e-10
Solyc06g053800.3	60S ribosomal export protein NMD3 (AHRD V3.3 *** A0A2G3AZU8_CAPCH)	3.62616	1.08791e-10
Solyc08g074490.5	Nucleotide-diphospho-sugar transferase, nucleotide-diphospho-sugar transferase (AHRD V3.11 *** tr|A0A2U1NHY0|A0A2U1NHY0_ARTAN)	3.65886	1.19411e-10
Solyc08g067410.2	3-ketoacyl-CoA synthase (AHRD V3.3 *** A0A2G2VGN5_CAPBA)	3.13938	1.69134e-10
Solyc01g028807.1	Unknown protein	2.67241	1.79928e-10
Solyc02g081380.3	Ras-related protein Rab-5C (AHRD V3.3 *** A0A2G3A9R5_CAPAN)	2.19413	1.93002e-10
Solyc07g017220.3	DUF5.1	3.04475	2.43093e-10
Solyc12g095920.2	BRISC/BRCA1-A complex protein (AHRD V3.3 *-* F4JVV9_ARATH)	3.4496	2.67768e-10
Solyc03g006250.2	GDSL esterase/lipase (AHRD V3.3 *** A0A1U8GGV5_CAPAN)	3.5389	3.18892e-10
Solyc04g007820.3	Sn.1	3.2991	3.49341e-10
Solyc06g005330.3	R2R3MYB transcription factor 59	2.24865	3.70716e-10
Solyc10g086410.3	LEHSC270 hsc-2heat shock protein cognate 70	2.77628	4.39401e-10
Solyc01g111640.3	SKP1-like protein (AHRD V3.3 *** O82463_NICCL)	3.11503	5.44336e-10
Solyc01g005490.3	IAA-amino acid hydrolase IL.1	3.18639	8.36131e-10
Solyc02g071710.3	GDSL esterase/lipase At1g29670-like (AHRD V3.3 *** A0A1U8FLP2_CAPAN)	5.58601	1.08194e-09
Solyc10g083760.3	chloroplast threonine deaminase.1	2.96799	1.4024e-09
Solyc04g012010.3	Disease resistance protein (AHRD V3.3 *** A0A2U1Q201_ARTAN)	7.41925	1.4024e-09
Solyc06g069020.5	Elongation factor (AHRD V3.11 *** tr|A0A200PY18|A0A200PY18_9MAGN)	2.40101	1.49878e-09
Solyc04g082120.3	Prolyl oligopeptidase (AHRD V3.3 *** H2D7F1_COFAR)	4.32449	1.5757e-09
Solyc10g087030.1	Cytochrome (AHRD V3.3 *** A0A1U8F0H8_CAPAN)	4.08699	1.70113e-09
Solyc05g050930.2	DUF6.1	3.4917	1.71077e-09
Solyc09g015840.4	receptor-like protein kinase FERONIA (AHRD V3.3 *-* A0A2I4E4Q0_9ROSI)	4.97349	1.80597e-09
Solyc02g089150.5	PI-PLC X domain-containing protein (AHRD V3.11 *** tr|A0A1U8FSV1|A0A1U8FSV1_CAPAN)	4.27697	1.84353e-09
Solyc10g062160.3	Dynamin (AHRD V3.3 *** E5GB64_CUCME)	4.02663	1.85647e-09
Solyc11g007840.3	UDP-Glycosyltransferase superfamily protein (AHRD V3.3 *** AT5G04480.1)	2.50985	1.9316e-09
Solyc07g032090.4	transcription initiation factor IIF subunit beta-like (AHRD V3.11 *** tr|A0A2I4GIX2|A0A2I4GIX2_9ROSI)	2.33511	2.07959e-09
Solyc11g065380.2	G-patch domain (AHRD V3.3 *** A0A200Q889_9MAGN)	3.25871	2.1099e-09
Solyc09g059270.3	ER lumen protein retaining receptor (AHRD V3.3 *** A0A200QBW0_9MAGN)	2.78063	2.1181e-09
Solyc05g006730.5	Glutathione S-transferase (AHRD V3.11 *** tr|A0A200QY01|A0A200QY01_9MAGN)	4.74927	2.1181e-09
Solyc05g052830.3	Proline transporter.1	4.52775	2.6443e-09
Solyc03g033950.5	BUD13-like protein (AHRD V3.11 *** tr|A0A1J3HTF0|A0A1J3HTF0_NOCCA)	2.52351	2.88236e-09
Solyc04g010250.3	Alpha/beta-Hydrolases superfamily protein (AHRD V3.3 *** Q8RXN7_ARATH)	3.13452	3.24663e-09
Solyc03g025760.4	O-glucosyltransferase rumi homolog (AHRD V3.3 *** A0A2I4FGK6_9ROSI)	10.0012	3.74436e-09
Solyc08g005450.3	CAX-interacting protein 4 (AHRD V3.3 *-* A0A2G3ANM6_CAPAN)	2.45059	4.00024e-09
Solyc05g041920.3	Dicer-like 3 (AHRD V3.3 *-* B3SRQ0_PHYPA)	3.75264	4.00024e-09
Solyc04g078550.3	WRKY transcription factor 7	2.67463	5.51451e-09
Solyc06g073640.5	Myb-related protein (AHRD V3.11 *** tr|A0A2G2WML6|A0A2G2WML6_CAPBA)	3.52605	6.61734e-09
Solyc03g110930.3	30S ribosomal protein S21, chloroplastic (AHRD V3.3 *-* A0A2G3CY41_CAPCH)	3.07238	7.14267e-09
Solyc02g036370.3	Protein REVEILLE 7-like (AHRD V3.3 *** A0A2G3A4J4_CAPAN)	2.69926	8.07128e-09
Solyc04g015520.3	Remorin (AHRD V3.3 *** A0A200Q6K8_9MAGN)	1.75744	9.06485e-09
Solyc11g040180.3	mRNA capping enzyme family protein (AHRD V3.3 *** A0A2U1MNN8_ARTAN)	2.27264	9.12734e-09
Solyc08g078400.3	peroxisomal acyl-CoA oxidase 1B	5.56896	9.81625e-09
Solyc09g090160.3	Ankyrin repeat-containing protein (AHRD V3.3 *** A0A2U1M3J2_ARTAN)	2.54286	1.08922e-08
Solyc02g091430.4	U-box domain-containing protein 4-like (AHRD V3.3 *** A0A2I4HV32_9ROSI)	2.95397	1.22743e-08
Solyc01g008670.5	Cytochrome (AHRD V3.11 *** tr|A0A1U8F0H8|A0A1U8F0H8_CAPAN)	3.86974	1.2658e-08
Solyc02g077560.3	auxin response factor 3	2.39433	1.37629e-08
Solyc05g026590.2	Terpene synthase (AHRD V3.3 *** G5CV41_SOLLC)	10.2108	1.38171e-08
Solyc08g075580.3	DNA-directed RNA polymerase III subunit RPC6 (AHRD V3.3 *** A0A2I4FJS8_9ROSI)	3.06309	1.67969e-08
Solyc06g065700.3	WD40 repeat (AHRD V3.3 *** A0A200QHW0_9MAGN)	2.05961	1.89437e-08
Solyc03g115720.3	Zinc finger (C3HC4-type RING finger) family protein (AHRD V3.3 *** A0A2U1MKI1_ARTAN)	1.9825	2.15154e-08
Solyc02g023980.4	ATPase (AHRD V3.11 *** tr|A0A200Q5U6|A0A200Q5U6_9MAGN)	2.21391	2.88432e-08
Solyc03g120040.3	DUF642 domain-containing protein (AHRD V3.3 *** A0A1Q3BMB3_CEPFO)	3.78108	2.89496e-08
Solyc06g071380.3	Protein disulfide-isomerase 5-4 (AHRD V3.3 *-* A0A2I0X2U5_9ASPA)	2.97923	3.26295e-08
Solyc12g056710.4	Secoisolariciresinol dehydrogenase (AHRD V3.11 *** tr|A0A1U8ETA2|A0A1U8ETA2_CAPAN)	3.09242	3.76976e-08
Solyc02g085010.1	hypothetical protein (AHRD V3.3 *-* AT2G18210.1)	3.01483	3.80021e-08
Solyc10g076840.2	2-oxoglutarate (2OG) and Fe(II)-dependent oxygenase superfamily protein (AHRD V3.3 *** Q9XIA5_ARATH)	4.31905	4.20301e-08
Solyc07g065740.3	transmembrane protein (DUF872) (AHRD V3.3 *** AT3G29170.2)	2.6816	4.32451e-08
Solyc01g103990.3	T-complex protein .1	1.29763	4.43415e-08
Solyc08g077170.3	Protein NRT1/ PTR FAMILY 7.3 (AHRD V3.3 *** A0A1U8GJT1_CAPAN)	3.59484	4.60209e-08
Solyc08g014190.4	Geraniol 8-hydroxylase (AHRD V3.3 *** A0A1U8G9M4_CAPAN)	3.633	4.63445e-08
Solyc12g013950.2	Se.1	2.33611	6.1756e-08
Solyc02g086458.2	titin isoform X2 (AHRD V3.11 *-* XP_010316302.1)	2.27494	7.44884e-08
Solyc06g068610.3	Transcriptional regulator of RNA polII, SAGA, subunit (AHRD V3.3 *** Q58G10_ARATH)	3.59983	7.96049e-08
Solyc07g052150.4	Sesquiterpene synthase (AHRD V3.3 *** A0A2G3AYX6_CAPCH)	3.42224	8.07618e-08
Solyc07g008690.3	Sesquiterpene synthase (AHRD V3.3 *** G8H5N3_SOLLC)	9.36403	8.47817e-08
Solyc04g016200.1	Glycosyltransferase (AHRD V3.3 *** A0A0A1WDL8_NICAT)	2.62737	8.77289e-08
Solyc11g012690.3	Heavy metal-associated isoprenylated plant protein (AHRD V3.3 *** A0A2R6RB34_ACTCH)	1.75742	1.09896e-07
Solyc07g064060.3	WD-40 repeat containing protein (AHRD V3.3 *** A0A0K0XR28_TOBAC)	1.67802	1.09896e-07
Solyc01g011350.3	DUF3755 domain-containing protein (AHRD V3.3 *** A0A1Q3D9X4_CEPFO)	2.3052	1.13005e-07
Solyc03g005910.3	GDSL esterase/lipase (AHRD V3.3 *** A0A2R6RG70_ACTCH)	3.39827	1.37776e-07
Solyc12g036490.3	Phospholipase A1-II.1	6.28867	1.44285e-07
Solyc07g063680.5	Adenine nucleotide alpha hydrolases-like superfamily protein (AHRD V3.11 *** tr|A0A1P8BH78|A0A1P8BH78_ARATH)	2.37571	1.44834e-07
Solyc11g012620.2	Agenet-like domain-containing protein (AHRD V3.3 *** A0A118K161_CYNCS)	2.74913	1.73086e-07
Solyc03g006550.4	Terpene synthase (AHRD V3.3 *** A0A076GH23_POPTR)	3.21884	1.87555e-07
Solyc02g085030.4	Auxilin-like protein.1	2.43953	1.88526e-07
Solyc09g014790.5	ENTH/VHS, Target of Myb protein 1 (AHRD V3.11 *** tr|A0A2U1Q4R9|A0A2U1Q4R9_ARTAN)	1.69541	2.70026e-07
Solyc04g064570.3	Ribosome maturation protein SBDS (AHRD V3.3 *** A0A2G3CLY3_CAPCH)	1.85125	2.70026e-07
Solyc04g063350.3	2-oxoisovalerate dehydrogenase subunit alpha 2, mitochondrial (AHRD V3.3 *** A0A2G3CL46_CAPCH)	2.0712	2.7902e-07
Solyc04g011440.4	ethylene-responsive heat shock protein cognate 70	3.30557	2.84304e-07
Solyc08g041770.3	Hyp O-arabinosyltransferase-like protein (AHRD V3.3 *** AT5G13500.3)	2.68034	2.84809e-07
Solyc11g068765.2	hypothetical protein Chr5:1912895-1913263 FORWARD LENGTH=122 201606 (AHRD V3.11 *-* AT5G06270.2)	4.06878	3.21796e-07
Solyc09g075120.3	UDP-glucuronic acid decarboxylase 4 (AHRD V3.3 *** A0A2G2W0G3_CAPBA)	2.34467	3.28572e-07
Solyc06g082010.4	Zinc finger transcription factor 48	1.67354	3.57531e-07
Solyc08g076790.3	NAD(P)-binding Rossmann-fold superfamily protein (AHRD V3.3 *** A0A2U1LGD5_ARTAN)	2.31872	3.57551e-07
Solyc04g079420.3	Disease resistance protein (CC-NBS-LRR class) family (AHRD V3.3 *** A0A1P8BE24_ARATH)	2.0343	3.86784e-07
Solyc01g088430.4	Fatty acid hydroxylase superfamily (AHRD V3.3 *** A0A2U1L8N4_ARTAN)	3.00338	3.86784e-07
Solyc04g082060.4	F-box protein SKIP23-like (AHRD V3.3 *** A0A2I4DIK7_9ROSI)	2.70055	4.10625e-07
Solyc09g089610.3	ethylene receptor-like protein (ETR6)	3.23019	4.30391e-07
Solyc12g009990.2	Signal recognition particle receptor subunit alpha (AHRD V3.3 *** A0A2G2YVH0_CAPAN)	2.08247	4.42471e-07
Solyc01g099340.3	Protein indeterminate-domain 12 (AHRD V3.3 *** A0A2G2W7U4_CAPBA)	2.39897	5.13268e-07
Solyc03g117980.3	whitefly-induced gp91-phox	1.30596	5.53765e-07
Solyc04g007580.1	DUF4228 domain-containing protein (AHRD V3.3 *** A0A1Q3CT45_CEPFO)	5.45894	6.45772e-07
Solyc09g010780.3	Protein phosphatase 2C (AHRD V3.3 *-* A0A2U1P5P3_ARTAN)	3.22941	6.45772e-07
Solyc09g025240.3	ENTH/VHS, Target of Myb protein.1	1.85516	6.52639e-07
Solyc11g045480.3	Myosin-binding protein 7 (AHRD V3.3 *-* A0A1U8FIW1_CAPAN)	2.28361	7.02596e-07
Solyc04g076810.4	Non-specific serine/threonine protein kinase (AHRD V3.3 *** A0A2G3CPB2_CAPCH)	2.32959	7.24047e-07
Solyc10g047670.2	HVA22-like protein (AHRD V3.3 *-* A0A1J3KAV2_NOCCA)	2.19466	7.45602e-07
Solyc02g090290.4	Geraniol 8-hydroxylase (AHRD V3.11 *** tr|A0A2G3D8R4|A0A2G3D8R4_CAPCH)	6.00616	7.51412e-07
Solyc08g082110.5	WRKY transcription factor (AHRD V3.11 *** tr|B1Q4U9|B1Q4U9_BRUGY)	3.47869	7.65543e-07
Solyc12g044930.3	F-box protein (AHRD V3.3 *** A0A2G3B4N2_CAPCH)	1.81839	7.84238e-07
Solyc02g085580.4	Protein indeterminate-domain.1	3.04413	8.16884e-07
Solyc04g050170.4	Leucine-rich receptor-like protein kinase family protein (AHRD V3.3 *** A0A061F8K0_THECC)	5.01412	8.98091e-07
Solyc03g097300.4	Mediator of RNA polymerase II transcription subunit-like protein (AHRD V3.3 *** Q9SRQ0_ARATH)	2.33601	9.54611e-07
Solyc03g007990.2	Unknown protein	2.47897	9.65483e-07
Solyc08g005630.3	Long-chain-alcohol oxidase (AHRD V3.3 *** R9R6I9_SOLLC)	2.82216	1.00908e-06
Solyc01g079810.4	E3 ubiquitin-protein ligase RHF1A (AHRD V3.3 *** A0A1J3FVF9_NOCCA)	2.26055	1.05924e-06
Solyc11g012290.2	SWIB domain-containing protein (AHRD V3.3 *-* A0A1Q3D4Q9_CEPFO)	2.71869	1.05924e-06
Solyc07g006855.2	CASP-like protein (AHRD V3.3 *** A0A218XHD9_PUNGR)	2.90787	1.1158e-06
Solyc02g090870.1	hypothetical protein (AHRD V3.3 *** AT5G67020.1)	2.42015	1.27306e-06
Solyc04g082580.3	F-box/kelch-repeat protein (AHRD V3.3 *** A0A2G2X1H4_CAPBA)	2.47607	1.34376e-06
Solyc11g040173.1	Unknown protein	4.76869	1.34702e-06
Solyc03g083480.5	LEAF RUST 10 DISEASE-RESISTANCE LOCUS RECEPTOR-LIKE PROTEIN KINASE-like 2.1 (AHRD V3.11 *** tr|A0A1U8FAX0|A0A1U8FAX0_CAPAN)	5.883	1.3747e-06
Solyc01g109090.2	Unknown protein	2.00588	1.61445e-06
Solyc11g069780.3	P-loop NTPase domain-containing protein LPA1-like protein.1	2.98415	1.7181e-06
Solyc09g007900.5	Phenylalanine ammonia-lyase (AHRD V3.11 *** tr|A0A2G2YQ27|A0A2G2YQ27_CAPAN)	2.6329	1.76266e-06
Solyc02g080220.3	Pectinesterase (AHRD V3.3 *** A0A2G2VBJ7_CAPBA)	5.15747	1.77229e-06
Solyc06g084770.2	cytochrome P450 CYP72A219 (AHRD V3.3 --* XP_004244272.1)	4.29345	1.79923e-06
Solyc12g009960.2	Eukaryotic translation initiation factor isoform 4G.1	1.78647	1.96897e-06
Solyc09g083420.3	CWF19-like protein 2 (AHRD V3.3 *** A0A1J3GT59_NOCCA)	1.94142	2.00304e-06
Solyc01g009280.4	Serine/threonine-protein phosphatase (AHRD V3.3 *** A0A2G2XPM1_CAPBA)	1.55843	2.01737e-06
Solyc11g073120.2	R2R3MYB transcription factor 58	1.52096	2.10347e-06
Solyc01g095150.3	late embryogenesis-like protein	2.21224	2.17704e-06
Solyc11g043200.1	Dynamin related protein (AHRD V3.3 *-* A0A1P8AX46_ARATH)	7.1635	2.41294e-06
Solyc02g084240.3	0.1	2.0489	2.57054e-06
Solyc09g061890.3	Pectate lyase (AHRD V3.3 *** A0A2G2VZE8_CAPBA)	2.56191	3.0069e-06
Solyc11g017270.2	leucine-rich repeat receptor-like tyrosine-protein kinase PXC3 (AHRD V3.3 *** A0A1U8GF47_CAPAN)	2.21638	3.04385e-06
Solyc03g096810.3	TMPIT-like protein (AHRD V3.3 *** A0A2U1MUX7_ARTAN)	2.3938	3.0644e-06
Solyc10g085490.3	F-box protein PP2-A15 (AHRD V3.3 *** A0A2G3BFE3_CAPCH)	2.09819	3.19664e-06
Solyc01g086700.4	C2 calcium/lipid-binding plant phosphoribosyltransferase family protein (AHRD V3.3 *** A0A061DXG0_THECC)	8.41309	3.38953e-06
Solyc02g089790.4	Histone acetyltransferase of the CBP family 12 (AHRD V3.3 *-* F4I4I8_ARATH)	5.88644	3.38953e-06
Solyc12g006550.2	Ribosome biogenesis regulatory protein (AHRD V3.3 *** A0A2G2YU70_CAPAN)	1.60643	3.38953e-06
Solyc01g090740.3	zinc ion-binding protein (AHRD V3.3 *** AT3G60520.1)	1.90356	3.5956e-06
Solyc05g054170.5	Transcription factor GRAS (AHRD V3.11 *** tr|A0A200QZY2|A0A200QZY2_9MAGN)	2.30774	3.75351e-06
Solyc07g043590.3	Polyamine oxidase 3 (AHRD V3.3 *** A0A2G3BYY2_CAPCH)	2.06122	3.83939e-06
Solyc01g103480.3	Coatomer subunit delta (AHRD V3.3 *** A0A2G2W8M4_CAPBA)	1.5679	3.87699e-06
Solyc12g008900.2	cytokinin oxidase6	5.83535	3.87699e-06
Solyc02g062815.1	transcription initiation factor TFIID subunit (AHRD V3.3 *-* AT5G65540.1)	8.47508	4.21658e-06
Solyc03g093160.3	LUC7-related (AHRD V3.3 *** A0A200QTT4_9MAGN)	1.36165	4.44887e-06
Solyc08g005710.3	Terpene synthase .1	2.55809	4.46759e-06
Solyc02g038805.1	RING/U-box superfamily protein (AHRD V3.3 *** A0A2U1LB75_ARTAN)	3.38773	4.47333e-06
Solyc02g084980.3	Hexosyltransferase (AHRD V3.3 *** A0A2G2XGM6_CAPBA)	3.95943	4.51805e-06
Solyc09g075300.3	Epoxide hydrolase 2 (AHRD V3.3 *** B6T857_MAIZE)	2.46105	4.63675e-06
Solyc02g086530.4	Raffinose synthase (AHRD V3.3 *** G5DF09_9LAMI)	4.5949	4.63675e-06
Solyc08g066890.4	bark storage protein A-like (AHRD V3.3 *** A0A2I4E5T4_9ROSI)	2.88403	4.6812e-06
Solyc04g072890.4	Transducin/WD40 repeat-like superfamily protein (AHRD V3.3 *** F4I1K5_ARATH)	2.20463	4.85518e-06
Solyc06g059930.4	sesquiterpene synthase 1	2.70512	4.85769e-06
Solyc02g070650.2	60S ribosomal protein L18a (AHRD V3.3 *** A0A2G2WKJ7_CAPBA)	2.54287	4.93465e-06
Solyc06g049020.1	hypothetical protein (AHRD V3.3 *** AT3G56360.1)	2.35261	4.98184e-06
Solyc07g056110.3	Vacuolar cation/proton exchanger (AHRD V3.3 *** K4CGE4_SOLLC)	2.36044	5.07416e-06
Solyc08g067910.3	Syntaxin (AHRD V3.3 *** A0A2G3BSP3_CAPCH)	2.17766	5.29853e-06
Solyc00g500164.1	Unknown protein	1.76474	5.84625e-06
Solyc08g076860.3	PLATZ transcription factor family protein (AHRD V3.3 *** F4IEB6_ARATH)	1.64234	6.09442e-06
Solyc11g007120.2	NifU-like protein (AHRD V3.3 *** A0A2K3MYY9_TRIPR)	3.2052	6.28349e-06
Solyc07g006140.4	Cytochrome (AHRD V3.3 *** A0A1U8FG41_CAPAN)	2.59908	6.36926e-06
Solyc01g103420.4	Regulator of nonsense transcripts UPF3 (AHRD V3.3 *** A0A2I0X275_9ASPA)	1.66892	6.49582e-06
Solyc02g091380.1	transmembrane protein (AHRD V3.3 *** AT1G49000.1)	3.09362	7.09816e-06
Solyc03g005800.4	UDP-N-acetylglucosamine transferase subunit ALG14 (AHRD V3.3 *** A0A2K3NM56_TRIPR)	1.92864	7.21487e-06
Solyc09g092725.1	FAM10 family protein At4g22670-like (AHRD V3.3 *-* XP_010326878.1)	2.84181	7.63263e-06
Solyc11g071600.2	aldehyde oxidase 3	5.31448	7.68693e-06
Solyc09g092720.3	glycine-rich protein 3 short isoform-like (AHRD V3.3 *** XP_004247911.1)	2.76045	8.25193e-06
Solyc02g072550.1	Delay of germination.1	7.51645	8.28559e-06
Solyc04g077980.1	C2H2-type zinc finger protein	3.68149	8.61974e-06
Solyc01g005730.3	NL0C (AHRD V3.3 *** Q9ZS83_SOLLC)	2.04091	8.64217e-06
Solyc03g093140.3	Glycerol-3-phosphate transporter 1-like protein (AHRD V3.3 *** A0A2K3PR18_TRIPR)	2.36144	8.69734e-06
Solyc02g082870.5	AMP-dependent synthetase/ligase (AHRD V3.11 *** tr|A0A200QNJ1|A0A200QNJ1_9MAGN)	6.59721	8.81401e-06
Solyc03g114060.3	Bromo adjacent homology (BAH) domain (AHRD V3.3 *** A0A200R0M3_9MAGN)	1.94398	9.31208e-06
Solyc04g008490.2	NADH dehydrogenase [ubiquinone].1	2.30212	9.32009e-06
Solyc09g065850.4	auxin-regulated IAA3	2.06406	9.83574e-06
Solyc06g083790.3	succinyl CoA ligase beta subunit	1.71534	9.83574e-06
Solyc12g011410.1	Unknown protein	3.13861	9.93527e-06
Solyc06g082830.3	hypothetical protein (AHRD V3.3 *** AT3G07580.1)	1.82724	1.04931e-05
Solyc06g009140.3	Late embryogenesis abundant protein Lea5 (AHRD V3.3 *** A0A1J3JXG8_NOCCA)	3.45586	1.21511e-05
Solyc02g070550.3	La-related protein 6A (AHRD V3.3 *** A0A2G2XDP4_CAPBA)	1.81917	1.22056e-05
Solyc10g061960.2	phosphatidylinositol 4-phosphate 5-kinase 4-like (AHRD V3.3 *-* A0A2I4G100_9ROSI)	1.80584	1.22056e-05
Solyc01g102830.3	NADH dehydrogenase [ubiquinone].1	2.15464	1.25155e-05
Solyc02g091650.4	Glycine-rich domain-containing protein 2 (AHRD V3.3 *** A0A2G2XGW0_CAPBA)	3.10424	1.31941e-05
Solyc04g007650.4	1-phosphatidylinositol-3-phosphate 5-kinase-like protein (AHRD V3.3 *** A0A2K3P1Y5_TRIPR)	3.91317	1.35073e-05
Solyc01g109510.3	SWI/SNF complex subunit SWI3D (AHRD V3.3 *** A0A2I4FZ45_9ROSI)	1.94287	1.38333e-05
Solyc03g116140.3	activating signal cointegrator.1	2.50551	1.38631e-05
Solyc11g051176.1	Unknown protein	1.87195	1.46663e-05
Solyc06g060830.3	Homeobox-leucine zipper protein HAT2 (AHRD V3.3 *** A0A2G2WJU4_CAPBA)	2.38633	1.47633e-05
Solyc02g070640.3	60S ribosomal protein L18a (AHRD V3.3 *** A0A2G2WKJ7_CAPBA)	2.67904	1.495e-05
Solyc01g098590.3	Phosphoglycerate mutase-like protein AT74 (AHRD V3.3 *** A0A2G2YZL9_CAPAN)	2.27424	1.5076e-05
Solyc01g079590.3	Late embryogenesis abundant protein (LEA) family protein (AHRD V3.3 *** F4IYB7_ARATH)	1.3884	1.56586e-05
Solyc06g068605.1	Unknown protein	3.44604	1.57841e-05
Solyc09g091000.5	Pathogenesis-related protein STH-2 (AHRD V3.11 *** sp|P17642|PRS2_SOLTU)	1.99707	1.61444e-05
Solyc06g059710.3	Acyl-[acyl-carrier-protein] desaturase (AHRD V3.3 *** A0A2I4GZ93_9ROSI)	2.60341	1.6531e-05
Solyc11g069500.2	Auxin Response Factor 10A	2.42226	1.89665e-05
Solyc06g074720.5	RNA-binding (RRM/RBD/RNP motifs) family protein (AHRD V3.11 *** tr|A0A2U1LKA1|A0A2U1LKA1_ARTAN)	1.85178	1.92193e-05
Solyc08g160110.1	Cytochrome (AHRD V3.11 *-* tr|A0A1U8F0H8|A0A1U8F0H8_CAPAN)	3.97629	2.01324e-05
Solyc12g088250.2	Serine carboxypeptidase (AHRD V3.3 *** A0A2K3MSK4_TRIPR)	1.98635	2.03498e-05
Solyc01g100000.3	F-box domain, Phloem protein 2-like protein (AHRD V3.3 *** A0A2U1MNC1_ARTAN)	1.4705	2.08153e-05
Solyc05g012955.1	Sulfotransferase (AHRD V3.3 *** A0A2I4HG22_9ROSI)	3.22219	2.11638e-05
Solyc04g081950.4	Pentatricopeptide repeat-containing protein, mitochondrial (AHRD V3.3 *** A0A1U8GB35_CAPAN)	2.3971	2.15834e-05
Solyc11g008250.2	P-loop containing nucleoside triphosphate hydrolases superfamily protein (AHRD V3.3 *** A0A2U1LNZ5_ARTAN)	1.37315	2.1958e-05
Solyc02g083700.4	Alpha-mannosidase (AHRD V3.3 *** A0A1U8FVM7_CAPAN)	2.61152	2.21587e-05
Solyc04g071130.1	SKP1-interacting partner 15 (AHRD V3.3 *** A0A1U8GEI0_CAPAN)	2.90725	2.30474e-05
Solyc01g095030.3	Altered Response to Salt Stress 1	1.38825	2.34935e-05
Solyc10g080530.2	WRC protein (AHRD V3.3 *** A0A2K3PR77_TRIPR)	2.12873	2.37709e-05
Solyc09g009130.4	PHYTOSULFOKINE 3 PRECURSOR Chr3:16291388-16292118 REVERSE LENGTH=81 201606 (AHRD V3.11 *-* AT3G44735.2)	1.3334	2.41638e-05
Solyc05g009790.1	AP2/B3 transcription factor family protein (AHRD V3.3 *** A0A2U1LJK2_ARTAN)	2.62068	2.47923e-05
Solyc04g010260.3	Splicing factor 3B subunit 3 (AHRD V3.3 *** A0A2G3CE29_CAPCH)	2.27176	2.57689e-05
Solyc01g005250.5	Aspartate-semialdehyde dehydrogenase (AHRD V3.11 *** tr|A0A2G3AYJ3|A0A2G3AYJ3_CAPCH)	1.6923	2.6403e-05
Solyc05g055160.3	DnaJ protein (AHRD V3.3 *** Q43177_SOLTU)	1.26238	2.64494e-05
Solyc01g008320.3	Shoot gravitropism 2 (SGR2) protein (AHRD V3.3 *** A0A072UJS6_MEDTR)	1.66645	2.64494e-05
Solyc02g078210.3	Ubiquitin-conjugating enzyme (AHRD V3.3 *** A0A200QBL2_9MAGN)	1.48762	2.66542e-05
Solyc12g042430.2	Inositol polyphosphate multikinase (AHRD V3.3 *** A0A2G2VGT7_CAPBA)	2.65041	2.80359e-05
Solyc01g108080.4	ABSCISIC ACID-INSENSITIVE 5-like protein 7 (AHRD V3.3 *** A0A2G3BV73_CAPCH)	2.61427	3.11766e-05
Solyc02g091725.2	protein RMD5 homolog A (AHRD V3.11 *** tr|A0A2I4DW83|A0A2I4DW83_9ROSI)	2.28099	3.23907e-05
Solyc02g070755.1	Unknown protein	3.4411	3.26193e-05
Solyc06g074250.4	Vesicle-associated membrane protein (AHRD V3.11 *** tr|A0A2G3CBC8|A0A2G3CBC8_CAPCH)	2.47376	3.44768e-05
Solyc01g028900.3	2-oxoisovalerate dehydrogenase subunit beta, mitochondrial (AHRD V3.3 *** A0A2G3DFR9_CAPCH)	1.50864	3.5e-05
Solyc07g007160.3	RING/U-box superfamily protein (AHRD V3.3 *-* A0A1P8AQV3_ARATH)	1.33243	3.64327e-05
Solyc10g007070.4	Early nodulin-like protein.1	2.20504	3.67808e-05
Solyc00g160750.1	Polyadenylate-binding protein RBP47B (AHRD V3.11 *-* tr|A0A2G3BE08|A0A2G3BE08_CAPCH)	1.92338	3.95507e-05
Solyc10g007100.3	Protein DETOXIFICATION (AHRD V3.3 *** A0A218WWW8_PUNGR)	2.39005	3.95507e-05
Solyc01g068270.3	Protein kinase family protein (AHRD V3.3 *** S8DW53_9LAMI)	1.43437	4.05669e-05
Solyc04g049010.3	ethylene insensitive 5/7	1.95284	4.19721e-05
Solyc02g050240.5	Oligopeptidase B (AHRD V3.11 *** tr|A0A0G2RJN8|A0A0G2RJN8_CAPAN)	2.68574	4.51471e-05
Solyc02g067390.3	Binding partner of ACD.1	2.08011	5.36796e-05
Solyc04g160370.1	ubiquitin-60S ribosomal protein L40-like (AHRD V3.11 *** XP_004237625.1)	3.92268	5.42909e-05
Solyc05g013460.4	Protein DETOXIFICATION (AHRD V3.3 *** A0A1Q3CW99_CEPFO)	1.34814	5.58877e-05
Solyc12g014310.2	pathogenesis-related family protein (AHRD V3.3 *** AT1G78780.5)	2.08668	5.6067e-05
Solyc12g008370.3	SNW domain-containing protein.1	1.87855	5.60849e-05
Solyc01g096600.4	THO complex subunit.1	1.64135	6.01562e-05
Solyc01g104770.4	Actin-related protein (AHRD V3.3 *** A0A200RCC6_9MAGN)	1.95282	6.11467e-05
Solyc11g073075.1	Zinc finger protein (AHRD V3.3 *** A0A200PZ96_9MAGN)	4.93757	6.23879e-05
Solyc06g074980.3	Cell division cycle protein 48-like protein (AHRD V3.3 *** A0A1U8H311_CAPAN)	1.96434	6.2561e-05
Solyc12g056860.2	Transcription factor TGA7 (AHRD V3.3 *** A0A1U8F8B9_CAPAN)	1.49271	6.54792e-05
Solyc09g059220.1	neuronal acetylcholine receptor subunit alpha-5 (AHRD V3.3 *** AT2G31490.1)	3.25226	6.56389e-05
Solyc02g091520.3	Calcium-dependent lipid-binding (CaLB domain) family protein (AHRD V3.3 *** A0A2U1LMA8_ARTAN)	2.0051	6.60409e-05
Solyc03g025670.3	PA.1	2.60917	6.71302e-05
Solyc04g072020.3	Choline/Ethanolamine kinase (AHRD V3.3 *** A0A200QCA0_9MAGN),Pfam:PF01633	1.58795	6.74654e-05
Solyc02g082270.3	RNA-binding protein 38-like (AHRD V3.3 *** A0A2I4G7F9_9ROSI)	1.62744	6.87465e-05
Solyc08g065890.3	Clathrin interactor EPSIN.1	1.53391	7.02444e-05
Solyc11g067170.3	Fatty acyl-CoA reductase (AHRD V3.3 *** A0A2G2XZ88_CAPAN)	4.51055	7.25884e-05
Solyc07g007130.1	NHL domain protein (AHRD V3.3 *** A0A1P8BDM5_ARATH)	2.275	7.38873e-05
Solyc05g055910.4	Vacuolar protein sorting-associated protein (DUF946) (AHRD V3.3 *** Q9FND1_ARATH)	1.89734	7.41026e-05
Solyc02g084970.5	Phosphatidic acid phosphatase (AHRD V3.11 *** tr|E5F729|E5F729_9BRAS)	3.26383	7.73546e-05
Solyc07g054730.1	Wound-responsive family protein (AHRD V3.3 *** AT4G28240.1)	1.66745	7.98631e-05
Solyc09g057920.3	N-alpha-acetyltransferase 25, NatB auxiliary subunit (AHRD V3.3 *** A0A1J3JDT3_NOCCA)	1.84014	8.02285e-05
Solyc01g097280.3	Pathogenesis-related protein 4b (AHRD V3.11 *** tr|A0A0H3TYE5|A0A0H3TYE5_CAPAN)	3.61638	8.13974e-05
Solyc07g063310.3	LanC-like protein GCR2 (AHRD V3.3 *** A0A2G3C2B6_CAPCH)	2.08001	8.18056e-05
Solyc11g066100.2	Heat shock protein 70 (AHRD V3.3 *** S8C6K2_9LAMI)	2.77969	8.35746e-05
Solyc04g014855.1	Myb/SANT-like domain-containing protein (AHRD V3.3 *-* A0A2U1LQK4_ARTAN)	2.77821	8.50295e-05
Solyc09g011650.4	Glutathione S-transferase (AHRD V3.3 *** A0A173GPJ1_9ASPA)	1.90446	8.65477e-05
Solyc12g099240.2	Huntingtin interacting protein K (AHRD V3.3 *** B6SY57_MAIZE)	1.23808	8.72815e-05
Solyc07g043550.3	UDP-glucose 4-epimerase (AHRD V3.3 *** A0A1Y1ITM0_KLENI)	2.02952	9.02382e-05
Solyc02g078920.4	Endonuclease 3 (AHRD V3.3 *** A0A2G3D5Y1_CAPCH)	1.68354	9.28192e-05
Solyc06g062360.3	Syntaxin (AHRD V3.3 *** A0A2G3C7Q3_CAPCH)	1.6003	9.47176e-05
Solyc03g093540.1	Ethylene-responsive transcription factor 5 (AHRD V3.3 *** ERF5_TOBAC)	3.05596	9.52357e-05
Solyc01g100500.3	microfibrillar-associated protein 1-like (AHRD V3.3 *** A0A2I4G8F8_9ROSI)	2.03364	9.60385e-05
Solyc06g067910.3	DUF642 domain-containing protein (AHRD V3.3 *** A0A1Q3BMB3_CEPFO)	3.58809	9.8323e-05
Solyc08g078060.3	Transmembrane protein (AHRD V3.3 *** Q1PDG7_ARATH)	2.26499	0.000101365
Solyc10g006700.1	Calcium-binding protein PB.1	2.92994	0.00010218
Solyc01g079720.3	Protein phosphatase 2C 70 (AHRD V3.3 *** A0A1U8E8U4_CAPAN)	1.95673	0.000104027
Solyc02g005003.1	Unknown protein	3.45864	0.000106598
Solyc12g088460.3	Cytochrome P450 (AHRD V3.3 *** A0A200Q0W8_9MAGN)	3.16266	0.000106708
Solyc12g160470.1	inactive protein RESTRICTED TEV MOVEMENT 1-like (AHRD V3.11 *** tr|A0A1U8F347|A0A1U8F347_CAPAN)	5.33671	0.000106958
Solyc01g068370.4	histone-lysine N-methyltransferase SUVR3 (AHRD V3.3 *** A0A2I4DIZ4_9ROSI)	3.36081	0.000109189
Solyc07g055710.3	Heat stress transcription factor A-5 (AHRD V3.3 *** A0A2G2Z4R4_CAPAN)	3.12408	0.000114309
Solyc03g093560.1	ethylene response factor C.6	2.60051	0.000117189
Solyc10g080680.3	Adenylyl-sulfate kinase (AHRD V3.3 *** A0A2U1MP59_ARTAN),Pfam:PF01583	2.46478	0.000117961
Solyc05g015070.4	RING-type E3 ubiquitin transferase (AHRD V3.3 *** A0A2G2VMV0_CAPBA)	1.68534	0.000120503
Solyc12g009875.1	Unknown protein	2.49087	0.000122353
Solyc01g096350.3	CDPK-related kinase 4 (AHRD V3.3 *** A0A2G2W6Y9_CAPBA)	2.23278	0.000131742
Solyc02g084340.3	Pre-mRNA-splicing factor CWC25-like protein (AHRD V3.3 *** A0A1J3JVQ6_NOCCA)	1.77831	0.000132068
Solyc09g098010.3	Geraniol 8-hydroxylase (AHRD V3.3 *** A0A1U8G9M4_CAPAN)	3.66797	0.000132745
Solyc02g088620.3	Membrane-anchored ubiquitin-fold protein (AHRD V3.3 *** A0A1U8FQ33_CAPAN)	1.38497	0.00013542
Solyc05g005200.3	Pyrrolidone-carboxylate peptidase-like protein (AHRD V3.3 *** A0A2K3PIQ3_TRIPR)	2.47634	0.000138875
Solyc01g105420.4	Phospho-2-dehydro-3-deoxyheptonate aldolase (AHRD V3.3 *** A0A2G3AV10_CAPCH)	1.25253	0.000144208
Solyc03g121480.3	Thioredoxin-like 2, chloroplastic (AHRD V3.3 *** A0A2G2XXH1_CAPAN)	3.21647	0.000144552
Solyc06g076020.3	heat shock protein 70 kD	2.40387	0.000146415
Solyc01g108280.3	Protein kinase (AHRD V3.3 *** O65765_CRAPL)	1.83691	0.000150616
Solyc05g018640.3	Ultraviolet-B receptor UVR8 (AHRD V3.3 *-* A0A1U8F2B3_CAPAN)	4.1242	0.000157358
Solyc06g036720.4	Ubiquitin domain (AHRD V3.3 *** A0A200PPY8_9MAGN)	1.25227	0.000159438
Solyc04g050950.3	Sn.1	3.06106	0.000161207
Solyc08g081410.3	Golgin candidate 6 (AHRD V3.3 *** A0A2G2XK18_CAPBA)	1.11178	0.000162129
Solyc02g087350.3	Hexosyltransferase (AHRD V3.3 *** A0A2G2XIE5_CAPBA)	3.0279	0.000164567
Solyc01g099990.3	F-box domain, Phloem protein 2-like protein (AHRD V3.3 *** A0A2U1KKL5_ARTAN)	4.34928	0.000166571
Solyc07g043230.3	Zinc transporter protein (AHRD V3.3 *** A5BDR3_VITVI)	1.93954	0.000171572
Solyc07g064640.3	NADH dehydrogenase [ubiquinone].1	2.56069	0.000175226
Solyc01g044340.3	RBR-type E3 ubiquitin transferase (AHRD V3.3 *-* A0A2G3AIF0_CAPAN)	6.99146	0.000177193
Solyc07g049670.4	Alcohol acyl transferase (AHRD V3.3 *** Q6QLX5_PYRCO)	7.58826	0.000178669
Solyc02g085560.3	DNA-directed RNA polymerase III subunit Rpc5 (AHRD V3.3 *** A0A200Q253_9MAGN)	2.31973	0.000179756
Solyc09g082810.3	Unknown protein	5.99202	0.00018155
Solyc05g018750.4	GBF-interacting protein 1-like isoform .1	1.68358	0.000188362
Solyc04g011570.3	RING/FYVE/PHD zinc finger superfamily protein (AHRD V3.3 *** A0A2U1NLT0_ARTAN)	2.05831	0.000195371
Solyc03g121730.3	5'-nucleotidase SurE (AHRD V3.3 *** A0A1J3GXW9_NOCCA)	1.93043	0.000196717
Solyc04g077440.4	Squalene epoxidase (AHRD V3.3 *** Q8GSM8_MEDTR)	1.48539	0.000205997
Solyc00g021640.2	Ribosomal protein S4 (AHRD V3.3 *** A0A0C5B738_9SOLA)	2.3422	0.000209774
Solyc04g010230.4	Pectate lyase (AHRD V3.3 *** A0A2G2X9W3_CAPBA)	1.77912	0.000218946
Solyc03g122120.4	3-oxoacyl-[acyl-carrier-protein] synthase (AHRD V3.3 *** A0A2G2ZVR7_CAPAN)	2.33049	0.000233867
Solyc07g055660.2	glycine-rich protein (AHRD V3.3 *-* AT3G06780.1)	1.97355	0.000236334
Solyc04g014400.4	LOW QUALITY PROTEIN: LRR receptor-like serine/threonine-protein kinase GS.1	1.23011	0.000236334
Solyc01g111980.3	Lysine histidine transporter-like 8 (AHRD V3.3 *** A0A2G2XYM3_CAPAN)	1.84248	0.000236334
Solyc05g051450.2	Unknown protein	6.1186	0.000236334
Solyc10g080320.3	Adenylosuccinate synthetase (AHRD V3.3 *** S8CIB7_9LAMI)	1.73769	0.00024012
Solyc01g108570.3	Alpha/beta-Hydrolases superfamily protein (AHRD V3.3 *** A0A2U1KC75_ARTAN)	2.37687	0.00025731
Solyc08g007540.3	ACT domain-containing protein (AHRD V3.3 *** A0A1Q3BQZ1_CEPFO)	3.55892	0.000270308
Solyc03g120900.3	WD40 repeat (AHRD V3.3 *** A0A200QDT5_9MAGN)	4.93634	0.0002717
Solyc11g013880.1	G-type lectin S-receptor-like serine/threonine-protein kinase (AHRD V3.3 *** A0A2G2VBG8_CAPBA)	2.00156	0.000273845
Solyc01g107820.2	TOMATO WOUND-INDUCED 1	1.378	0.000274493
Solyc08g068210.3	Beta-adaptin-like protein (AHRD V3.3 *** A0A2G2XPW5_CAPBA)	1.56286	0.000274719
Solyc01g079620.5	Myb 12 transcription factor (AHRD V3.11 *** tr|D2EBC3|D2EBC3_9SOLN)	1.6775	0.000297207
Solyc07g041920.5	Cysteine protease (AHRD V3.11 *** tr|Q9LRI2|Q9LRI2_TOBAC)	1.43703	0.000299842
Solyc12g098900.2	Late embryogenesis abundant protein D-29 (AHRD V3.3 *-* A0A2G3B563_CAPCH)	3.78642	0.000308733
Solyc01g087030.3	Zinc finger transcription factor 10	1.58195	0.000315978
Solyc04g054330.3	RING/FYVE/PHD zinc finger superfamily protein (AHRD V3.3 *** A0A2U1NLT0_ARTAN)	2.0703	0.000322491
Solyc11g068800.2	Transcription factor E2FB (AHRD V3.3 *** A0A2G2YH44_CAPAN)	2.0813	0.000323666
Solyc05g018810.5	Nucleosome assembly protein family (AHRD V3.11 *** tr|A9TVZ4|A9TVZ4_PHYPA)	1.09149	0.000327286
Solyc02g088290.4	ARF guanine-nucleotide exchange factor GN.1	2.24889	0.000330006
Solyc07g044980.3	NIM1-like protein 2	1.23751	0.000340472
Solyc04g076380.4	NADPH--cytochrome P450 reductase (AHRD V3.3 *** A0A2G3CP38_CAPCH)	1.20908	0.000342081
Solyc07g061930.1	Unknown protein	1.46236	0.00035127
Solyc01g009290.5	Protein CLP1 homolog (AHRD V3.11 *** tr|A0A1U8H4I9|A0A1U8H4I9_CAPAN)	1.70912	0.000352865
Solyc05g005310.3	NEDD8-specific protease.1	2.70082	0.000363758
Solyc01g103150.3	Core-2 i-branching beta-n-acetylglucosaminyltransferase family protein (AHRD V3.3 *** A0A2K3MN76_TRIPR)	1.9761	0.000364261
Solyc03g019850.3	MAP kinase kinase 5	1.94303	0.000384235
Solyc11g040170.3	mRNA capping enzyme family protein (AHRD V3.3 *-* A0A2U1MNN8_ARTAN)	3.65812	0.000386225
Solyc07g062700.3	Calcium-binding EF-hand family protein (AHRD V3.3 *** A0A2U1MZJ3_ARTAN)	1.86678	0.000407501
Solyc12g099530.3	Ubiquitin-like-specific protease ESD4 (AHRD V3.3 *** A0A2G3B5J3_CAPCH)	2.26455	0.000407682
Solyc10g053970.2	Sec14p-like phosphatidylinositol transfer family protein (AHRD V3.3 *** A0A2U1MGM1_ARTAN)	1.46653	0.000432766
Solyc03g019800.5	Cyclin-D-binding Myb-like transcription factor 1 (AHRD V3.11 *-* tr|A0A1J3E546|A0A1J3E546_NOCCA)	1.71619	0.000437608
Solyc10g084720.1	Para-hydroxybenzoic acid efflux pump subunit AaeB/fusaric acid resistance protein (AHRD V3.3 *** A0A2U1MC19_ARTAN)	5.98135	0.000449958
Solyc09g090900.4	3-isopropylmalate dehydratase large subunit (AHRD V3.3 *** A0A2G3CJZ4_CAPCH)	5.10731	0.000457378
Solyc06g073950.3	DnaJ domain-containing protein (AHRD V3.3 *** A0A1Q3CPH7_CEPFO)	1.66858	0.000463376
Solyc02g083250.3	Cellular retinaldehyde-binding/triple function, C-terminal (AHRD V3.3 *** B6SN40_MAIZE)	1.37451	0.000466483
Solyc02g022920.1	ethylene-responsive nuclear protein	3.18295	0.000469549
Solyc02g078520.4	Mediator of rna polymerase ii transcription subunit 16 (AHRD V3.3 *** A0A1J6K1R5_NICAT)	1.79266	0.000473499
Solyc05g013530.4	Octicosapeptide/phox/Bem1p domain kinase superfamily protein (AHRD V3.3 *-* A0A2K3NXA6_TRIPR)	1.70632	0.000477181
Solyc12g011270.2	ethylene-responsive elongation factor EF-Ts precursor	1.9265	0.000480725
Solyc08g008085.2	PB1 domain-containing protein (AHRD V3.11 *** tr|A0A2U1N5Q9|A0A2U1N5Q9_ARTAN)	2.78611	0.000487085
Solyc03g113950.4	Calmodulin binding protein (AHRD V3.3 *-* A0A2K3MP79_TRIPR)	1.6469	0.000509328
Solyc06g064890.5	Transcription initiation factor IIE subunit beta (AHRD V3.11 *** tr|A0A1Q3BB81|A0A1Q3BB81_CEPFO)	1.3244	0.000515518
Solyc12g005940.2	1-aminocyclopropane-1-carboxylate oxidase 2 (AHRD V3.3 *** Q7Y257_BETPN)	2.68428	0.000515726
Solyc06g068560.3	Major facilitator superfamily protein (AHRD V3.3 *** A0A1P8AUY7_ARATH)	2.62937	0.000518984
Solyc01g105970.3	Magnesium-dependent phosphatase.1	1.33512	0.000526324
Solyc10g005890.3	DNA damage-inducible protein.1	1.53921	0.000532044
Solyc03g019770.4	testis-expressed sequence 2 protein-like (AHRD V3.3 *** A0A2I4FFJ2_9ROSI)	2.26498	0.00054052
Solyc11g007410.3	Receptor-like protein kinase (AHRD V3.3 *** A0A2K3PPP5_TRIPR)	1.70247	0.000541487
Solyc08g081760.3	protein kinase family protein (AHRD V3.3 *-* AT4G12020.4)	1.68241	0.000545584
Solyc10g018520.1	Polynucleotidyl transferase, ribonuclease H fold protein with HRDC domain-containing protein (AHRD V3.3 *** A0A1P8AVW8_ARATH)	1.15882	0.000548302
Solyc05g013240.5	DUF538 family protein%2C putative (Protein of unknown function%2C DUF538) Chr1:20617326-20617853 FORWARD LENGTH=175 201606 (AHRD V3.11 *** AT1G55265.1)	1.3266	0.000561871
Solyc12g094620.3	catalase	1.51154	0.00056487
Solyc07g042630.4	Terpene cyclase/mutase family member (AHRD V3.3 *** A0A1U8HG00_CAPAN)	1.82949	0.00056639
Solyc02g089930.5	Protein DA1 (AHRD V3.11 *** tr|A0A2G2XIJ6|A0A2G2XIJ6_CAPBA)	1.47777	0.000568188
Solyc04g010320.1	Cytochrome P450 (AHRD V3.3 *** A0A200R6R8_9MAGN)	8.80732	0.000569716
Solyc07g005460.4	RNA polymerase II C-terminal domain phosphatase-like 4 (AHRD V3.3 *** A0A2G2WAZ5_CAPBA)	1.71833	0.000584288
Solyc10g017960.2	F-box protein PP2-A15 (AHRD V3.3 *** A0A2G3AGV7_CAPAN)	6.83389	0.000586052
Solyc05g012070.3	UDP-glucose:protein transglucosylase-like protein	1.86595	0.000586052
Solyc01g091950.5	Lysophospholipid acyltransferase LPEAT2 (AHRD V3.11 *** tr|A0A1U8GTY1|A0A1U8GTY1_CAPAN)	1.64766	0.000593005
Solyc07g052720.4	MADS-box transcription factor (AHRD V3.3 *-* A0A2K3PNN3_TRIPR)	2.66308	0.000593005
Solyc09g065700.3	BEACH domain (AHRD V3.3 *** A0A200Q4J4_9MAGN)	1.25254	0.000597394
Solyc08g068690.1	Tyramine n-hydroxycinnamoyl transferase (AHRD V3.3 *** Q5D8C0_CAPAN)	2.90842	0.000609174
Solyc07g053000.1	Fasciclin domain-containing protein (AHRD V3.3 *** A0A1Q3BT83_CEPFO)	3.41232	0.000611166
Solyc09g065540.3	biotin-binding protein	1.27741	0.000611442
Solyc09g092750.3	Unknown protein	2.35069	0.000616134
Solyc02g086130.4	Zinc finger A20 and A.1	1.42515	0.000616134
Solyc07g005880.3	Replication factor C subunit.1	1.16018	0.000626835
Solyc04g074480.3	DAHP synthase 2 precursor	1.58568	0.00062742
Solyc01g102940.3	Methionine S-methyltransferase (AHRD V3.3 *** A0A2G2W8J7_CAPBA)	1.6971	0.00062742
Solyc05g010813.2	Phosphatidylinositol 4-kinase gamma 7 (AHRD V3.11 *** tr|A0A2G2YCT0|A0A2G2YCT0_CAPAN)	1.43925	0.000630145
Solyc09g019970.3	Ubiquitin carboxyl-terminal hydrolase (AHRD V3.3 *** S8E5A0_9LAMI)	1.25772	0.000635933
Solyc07g062570.3	Ubiquitin-conjugating enzyme (AHRD V3.3 *** H6VUT0_9FABA)	1.02786	0.000637969
Solyc03g033560.3	Zinc finger (Ran-binding) family protein (AHRD V3.3 *** A0A2U1KRR8_ARTAN)	1.27663	0.000638566
Solyc07g006480.4	Receptor-like kinase (AHRD V3.3 *** D4QD70_DIACA)	2.4822	0.000649584
Solyc01g099760.4	26S proteasome regulatory subunit (AHRD V3.11 *** tr|A8IIP7|A8IIP7_CHLRE)	1.57792	0.000654088
Solyc10g081980.2	Late embryogenesis abundant (LEA) hydroxyproline-rich glycoprotein family (AHRD V3.3 *** A0A2U1KP17_ARTAN)	2.5873	0.000654595
Solyc01g103460.2	Werner Syndrome-like exonuclease (AHRD V3.3 *** A0A2I4H4A1_9ROSI)	1.22667	0.00065878
Solyc01g090430.3	NRC1	2.02308	0.000667292
Solyc08g006320.5	WRKY11 (AHRD V3.11 *** tr|A0A1P8NTG0|A0A1P8NTG0_9SOLN)	1.5462	0.000667292
Solyc03g005860.4	ABC transporter B family member 12 (AHRD V3.3 *** A0A2G3CJR4_CAPCH)	5.96623	0.000674349
Solyc11g017300.2	JAB	1.80379	0.000682553
Solyc07g022760.5	Pre-mRNA-processing protein 40A (AHRD V3.11 *** tr|A0A2G2XIJ4|A0A2G2XIJ4_CAPBA)	1.40893	0.000690717
Solyc12g100270.2	Fatty acid hydroxylase superfamily (AHRD V3.3 *** A0A2U1L8N4_ARTAN)	4.78893	0.0006913
Solyc10g045630.2	plant/protein%2C putative (DUF3411) (AHRD V3.3 *** AT5G24690.1)	2.93238	0.00071157
Solyc04g053130.4	Stress enhanced protein 2, chloroplastic (AHRD V3.3 *** A0A1U8F0B2_CAPAN)	1.07761	0.00071157
Solyc12g096350.2	WRKY transcription factor 10	2.19116	0.00071157
Solyc07g006500.3	trehalose-6-phosphate synthase 1	3.44607	0.000717847
Solyc03g120280.1	Nuclear pore complex protein NUP50A (AHRD V3.3 *** A0A2G2WQ64_CAPBA)	2.07433	0.000739863
Solyc10g081570.3	Marmande	2.06162	0.000750308
Solyc12g094490.2	Polyadenylation and cleavage factor-like protein 4 (AHRD V3.3 *** A0A2G2VIC5_CAPBA)	1.85375	0.000763308
Solyc03g114140.3	RNA-dependent RNA polymerase2	1.83177	0.000765446
Solyc04g071730.3	Syntaxin-.1	1.5906	0.000765646
Solyc06g054685.1	Acyl-[acyl-carrier-protein] desaturase (AHRD V3.3 *-* A0A2I4GZ93_9ROSI)	8.39653	0.000772362
Solyc04g007970.3	Ubiquitin-conjugating enzyme variant (AHRD V3.3 *** V5KX13_SOLLC)	1.09556	0.00077513
Solyc05g046200.3	Unknown protein	5.30765	0.00077513
Solyc02g071610.3	GDSL esterase/lipase (AHRD V3.3 *** A0A2G2XF69_CAPBA)	2.4276	0.000775173
Solyc05g009310.3	Zinc finger protein CONSTANS-LIKE 7 (AHRD V3.3 *** A0A2G2VK65_CAPBA)	1.23945	0.000781612
Solyc02g091410.3	Protease Do-like 7 (AHRD V3.3 *** A0A2G2XH23_CAPBA)	1.34869	0.000831633
Solyc05g056477.1	NAC domain-containing protein (AHRD V3.3 *** A0A2K3LLY1_TRIPR)	3.1819	0.000847373
Solyc07g007170.3	RING/U-box superfamily protein (AHRD V3.3 *** AT2G15580.2)	1.75113	0.000849845
Solyc02g089630.3	Proline dehydrogenase (AHRD V3.3 *** A0A2G2XIU2_CAPBA)	1.51378	0.000850564
Solyc03g007360.3	Bidirectional sugar transporter SWEET (AHRD V3.3 *** A0A142DVG4_SOLTU)	1.60464	0.000901171
Solyc02g082460.3	Ribonuclease II family protein (AHRD V3.3 *** A0A2U1MGF5_ARTAN)	1.3958	0.00092654
Solyc11g010670.1	Unknown protein	2.37696	0.000932909
Solyc02g062180.3	2-oxoglutarate (2OG) and Fe(II)-dependent oxygenase superfamily protein (AHRD V3.3 *-* A0A2U1N614_ARTAN)	2.28948	0.000939602
Solyc07g008170.2	methyl-CpG-binding domain-containing protein 11-like (AHRD V3.3 *-* A0A2I4F545_9ROSI)	1.76137	0.000941351
Solyc06g005970.2	Glycosyl hydrolase family protein (AHRD V3.3 *** A0A2U1PL05_ARTAN)	2.07592	0.000941591
Solyc01g088410.3	Fatty acid hydroxylase superfamily (AHRD V3.3 *-* A0A2U1MHC5_ARTAN)	3.88766	0.000953046
Solyc11g010850.2	1-deoxy-d-xylulose-5-phosphate synthase.1	1.59456	0.000968372
Solyc01g005350.4	S-adenosyl-L-methionine-dependent methyltransferases superfamily protein (AHRD V3.3 *** A0A2U1QHF5_ARTAN)	4.63528	0.000979009
Solyc02g014180.2	Zinc finger C3HC4 type (RING finger) protein (AHRD V3.3 *-* A0A2K3NL88_TRIPR)	2.88708	0.00100188
Solyc06g005980.5	Anthranilate synthase (AHRD V3.11 *** tr|A0A2U1KR52|A0A2U1KR52_ARTAN)	2.35717	0.0010225
Solyc01g066430.3	RING-H2 finger protein ATL2-like (AHRD V3.3 *** A0A2I4E8K9_9ROSI)	2.10028	0.00103682
Solyc07g054870.4	2-oxoglutarate (2OG) and Fe(II)-dependent oxygenase superfamily protein (AHRD V3.3 *** A0A2U1MCV6_ARTAN)	5.84414	0.00103949
Solyc05g015420.5	F-box protein (AHRD V3.11 *** tr|A0A2G2YF26|A0A2G2YF26_CAPAN)	1.3455	0.0010475
Solyc04g050720.5	RING/FYVE/PHD zinc finger superfamily protein (AHRD V3.11 *-* tr|B3H578|B3H578_ARATH)	2.16308	0.00105372
Solyc05g056320.3	Smr (Small MutS-related) domain protein (AHRD V3.3 *** A0A2K3NNB3_TRIPR)	1.05759	0.00107282
Solyc10g076740.3	GDSL esterase/lipase CPRD49 (AHRD V3.3 *-* A0A1U8E6E5_CAPAN)	1.63893	0.00110306
Solyc01g111800.4	Polyamine transporter PU.1	2.70483	0.00110306
Solyc12g100363.1	Unknown protein	7.19027	0.00111784
Solyc09g014450.4	Clathrin light chain (AHRD V3.3 *** A0A2G3BKE5_CAPCH)	2.26997	0.00112247
Solyc11g065930.4	Xanthine dehydrogenase (AHRD V3.11 *** tr|A0A2G2VNZ2|A0A2G2VNZ2_CAPBA)	1.21989	0.00113703
Solyc09g072580.3	histone acetyltransferase subunit NuA4-domain protein (AHRD V3.3 *** AT4G14385.8)	3.95161	0.00114857
Solyc07g056500.4	glutathione S-transferase T5	2.4581	0.0011486
Solyc08g068770.3	Tyramine n-hydroxycinnamoyl transferase (AHRD V3.3 *** Q5D8C0_CAPAN)	2.47681	0.00116429
Solyc01g108900.5	Leucine-rich repeat (AHRD V3.11 *-* tr|A0A200R9L9|A0A200R9L9_9MAGN)	1.50276	0.00121107
Solyc01g110120.3	V-type proton ATPase subunit a (AHRD V3.3 *** A0A2G2XNJ6_CAPBA)	1.31057	0.00123996
Solyc09g009990.5	GATA zinc finger protein Chr3:19510513-19512547 FORWARD LENGTH=475 201606 (AHRD V3.11 *** AT3G52610.1)	2.08715	0.00124828
Solyc07g066570.5	Filamentous hemagglutinin transporter (AHRD V3.11 *** tr|Q84JL6|Q84JL6_ARATH)	2.05463	0.00126307
Solyc01g006430.3	Fatty acid desaturase (AHRD V3.3 *** E7CCC0_9BRAS)	1.83819	0.00126466
Solyc01g056570.3	Regulator of chromosome condensation (AHRD V3.3 *** A0A200PRS6_9MAGN)	1.44192	0.00127298
Solyc03g118010.4	Nuclease domain-containing protein 1-like (AHRD V3.3 *** A0A2K3NZ95_TRIPR)	1.44054	0.0012767
Solyc05g006380.1	F-box domain, Leucine-rich repeat domain, L domain-like protein (AHRD V3.3 *-* A0A2U1PDH8_ARTAN)	1.73552	0.00128321
Solyc11g044310.2	Proline iminopeptidase (AHRD V3.3 *** A0A1U8GCK3_CAPAN)	1.15116	0.00128399
Solyc01g098170.3	Protein HASTY.1	1.24862	0.00133445
Solyc09g055590.3	Heat-inducible transcription repressor (AHRD V3.3 *** Q9LZN4_ARATH)	1.38929	0.00133774
Solyc08g079700.3	Zinc finger A20 and A.1	2.37385	0.00133774
Solyc05g013700.4	Plant specific eukaryotic initiation factor 4B (AHRD V3.3 *** A0A1R3GQ54_COCAP)	1.52236	0.00135588
Solyc09g092760.2	glycine-rich cell wall structural protein-like (AHRD V3.3 *-* XP_010326879.1)	2.2864	0.00140286
Solyc01g067740.3	Superoxide dismutase [Cu-Zn] 1	1.22019	0.00141859
Solyc12g010820.2	Late embryogenesis abundant protein (AHRD V3.3 *-* A0A200QFG9_9MAGN)	1.88999	0.00143942
Solyc03g111950.3	Cytochrome P450 71A6 (AHRD V3.3 *** A0A2G2ZZF2_CAPAN)	4.27945	0.00145007
Solyc02g067420.3	Ubiquitin-conjugating enzyme (AHRD V3.3 *** Q5ZFS2_PLAMJ)	1.16296	0.00145553
Solyc01g111500.3	R2R3MYB transcription factor 7	2.19683	0.00146264
Solyc11g005770.2	Pectinesterase (AHRD V3.3 *** A0A2I4GT13_9ROSI)	2.33556	0.00147056
Solyc04g082960.1	Poly polymerase (AHRD V3.3 *** Q9C9J8_ARATH)	3.55924	0.00147238
Solyc10g051373.1	RNA-binding protein (AHRD V3.3 *-* O24106_NICGU)	1.16067	0.00148409
Solyc08g077530.4	Beta-amylase (AHRD V3.11 *** tr|Q94EU9|Q94EU9_SOLTU)	1.14242	0.00152696
Solyc08g076200.4	RNA helicase DEAD27	1.19064	0.00153012
Solyc08g081330.4	GPN-loop GTPase (AHRD V3.3 *** A0A1U8G689_CAPAN)	1.11477	0.00156249
Solyc11g065950.3	Protein kinase domain (AHRD V3.3 *** A0A200R6I6_9MAGN)	1.69327	0.00160746
Solyc07g042680.3	MAP kinase kinase kinase 46	1.00423	0.00163133
Solyc07g008440.3	Purine permease (AHRD V3.3 *** A0A2R6QYE6_ACTCH),Pfam:PF16913	3.13788	0.00163133
Solyc11g065750.2	Armadillo repeat-containing protein 8-like (AHRD V3.3 *** A0A2K3NUY2_TRIPR)	1.25525	0.0016417
Solyc05g021100.2	Pleckstrin homology (PH) domain-containing protein (AHRD V3.3 *** F4IPT2_ARATH)	1.30647	0.00165477
Solyc03g006620.3	Cotton fiber (DUF761) (AHRD V3.3 *** F4HTI9_ARATH)	2.15222	0.00166463
Solyc07g053170.4	MAP kinase kinase kinase 56	1.10433	0.00166553
Solyc06g068500.3	Chaperone protein DnaJ (AHRD V3.3 *** A0A2G2WQF7_CAPBA)	2.18903	0.00166771
Solyc08g065940.5	Zinc finger CCCH domain-containing protein 20 (AHRD V3.11 *** tr|A0A1U8E1G0|A0A1U8E1G0_CAPAN)	1.1781	0.00167104
Solyc10g007900.4	Cytochrome (AHRD V3.3 *** A0A2G3BCL0_CAPCH)	4.4097	0.00168694
Solyc09g075440.4	Never ripe-2	1.35108	0.00171055
Solyc03g098240.3	glutamate decarboxylase	3.8834	0.00173181
Solyc05g041200.5	4-hydroxyphenylpyruvate dioxygenase (AHRD V3.11 *** tr|A0A2G2WSP4|A0A2G2WSP4_CAPBA)	1.16302	0.00176724
Solyc12g019060.2	Ankyrin repeat-containing protein (AHRD V3.3 *** A0A1U8F3K5_CAPAN)	1.44131	0.00176724
Solyc06g074940.5	ATP-binding ABC transporter (AHRD V3.11 *** tr|X8JTB2|X8JTB2_9HOMO)	1.82205	0.00176724
Solyc04g005270.1	Phosphatidylinositol 4-kinase gamma 7 (AHRD V3.3 *** A0A1U8GNT8_CAPAN)	1.28093	0.00176724
Solyc12g088200.3	Inositol-tetrakisphosphate 1-kinase (AHRD V3.3 *** A0A2G2Y9E6_CAPAN)	1.25146	0.0017933
Solyc01g087860.2	Unknown protein	2.6627	0.00180363
Solyc07g043260.4	protein FAR1-RELATED SEQUENCE 2-like isoform .1	1.34145	0.00181511
Solyc09g098000.5	NAD(P)-linked oxidoreductase, aldo/keto reductase family protein (AHRD V3.11 *** tr|A0A1Y1HY98|A0A1Y1HY98_KLENI)	5.33877	0.00181832
Solyc12g006480.2	Nuclear pore complex protein (AHRD V3.3 *** A0A2G2X455_CAPBA)	1.25278	0.00185247
Solyc06g059740.4	Alcohol dehydrogenase (AHRD V3.3 *** A0A2U1MN94_ARTAN)	3.37607	0.00187057
Solyc03g117040.3	XH/XS domain-containing protein (AHRD V3.3 *** A0A2U1NJY3_ARTAN)	1.11145	0.00187999
Solyc01g103650.3	Alpha/beta-Hydrolases superfamily protein (AHRD V3.3 *** Q9XID7_ARATH)	1.4062	0.00188141
Solyc01g079710.3	Deoxyribose-phosphate aldolase (AHRD V3.3 *** A0A166YQY4_9PEZI)	1.68796	0.00188141
Solyc02g032660.3	Protein DETOXIFICATION (AHRD V3.3 *** A0A328DGG9_9ASTE)	2.32544	0.00188141
Solyc12g006840.2	Lectin protein kinase family protein (AHRD V3.3 *** A0A1I9LPL5_ARATH)	3.88916	0.00189837
Solyc02g092200.3	hypothetical protein (AHRD V3.3 *-* AT5G67640.1)	1.95739	0.00190387
Solyc01g009170.4	EIL-EIN3/EIL	1.70366	0.0019268
Solyc02g090820.3	Heat stress transcription factor B.1	1.17945	0.00194217
Solyc01g091590.4	BON1-associated protein 2-like (AHRD V3.11 *** tr|A0A2I4E3A5|A0A2I4E3A5_9ROSI)	3.3694	0.0019663
Solyc09g009920.1	F-box domain (AHRD V3.3 *** A0A200QKR6_9MAGN)	2.8101	0.00199062
Solyc03g059260.4	Carboxyl-terminal-processing protease (AHRD V3.3 *** B6T6L2_MAIZE)	1.16744	0.00200108
Solyc06g005310.3	Transcription factor MYB48 (AHRD V3.3 *** A0A2G2Z7N5_CAPAN)	2.9024	0.00201309
Solyc06g007440.4	Non-specific serine/threonine protein kinase (AHRD V3.3 *** A0A2G3C4Q5_CAPCH)	2.34175	0.00205425
Solyc11g068540.2	beta-alanine synthase	1.33032	0.0020974
Solyc03g026340.4	Calcium-dependent protein kinase 4 (AHRD V3.3 *** A0A2G2ZYX8_CAPAN)	2.22611	0.0020974
Solyc10g049600.3	3-oxo-Delta(4,5)-steroid 5-beta-reductase (AHRD V3.3 *** A0A2G3BY50_CAPCH)	2.5982	0.00212114
Solyc11g065920.2	Xanthine dehydrogenase (AHRD V3.3 *** A0A2G2VNZ2_CAPBA)	1.23989	0.0021319
Solyc07g055810.3	LRR.1	1.15366	0.00217596
Solyc08g066620.3	Cystathionine beta-lyase (AHRD V3.3 *-* A0A1U8EBG6_CAPAN)	1.51938	0.00217969
Solyc11g011060.3	hypothetical protein (AHRD V3.3 *-* AT5G16610.2)	1.62657	0.00217969
Solyc03g119530.3	LOB domain-containing protein .1	2.81326	0.00219232
Solyc07g005890.3	DEAD-box ATP-dependent RNA helicase.1	1.51811	0.00220516
Solyc04g076980.4	Receptor-like protein kinase (AHRD V3.11 *** tr|A0A2R6R357|A0A2R6R357_ACTCH)	6.06783	0.00221635
Solyc03g113640.4	Putative serine esterase family protein (AHRD V3.3 *** AT1G58350.4)	1.57824	0.00223632
Solyc12g006180.2	RNA-binding (RRM/RBD/RNP motifs) family protein (AHRD V3.3 *** F4JFN7_ARATH)	1.22066	0.002254
Solyc06g083150.3	U box domain (AHRD V3.3 *** A0A200Q5S3_9MAGN)	1.40863	0.00226399
Solyc09g090350.3	Long-chain-alcohol oxidase (AHRD V3.3 *** A0A1U8G4D7_CAPAN)	2.30486	0.00227217
Solyc06g053910.4	DUF506 domain-containing protein (AHRD V3.3 *** A0A1Q3BNU4_CEPFO)	1.27069	0.00227756
Solyc01g106060.3	Glutamine amidotransferase (AHRD V3.3 *** A0A200PUF5_9MAGN)	1.3721	0.00228092
Solyc10g079370.3	Transcription initiation factor IIB (AHRD V3.3 *** A0A1U8EBN6_CAPAN)	1.70067	0.00228192
Solyc05g012200.3	Asparagine synthase family protein (AHRD V3.3 *** A0A2U1NH55_ARTAN)	1.36281	0.00229746
Solyc04g009860.4	2-oxoglutarate (2OG) and Fe(II)-dependent oxygenase superfamily protein (AHRD V3.3 *** A0A2U1QA13_ARTAN)	2.2979	0.00230516
Solyc01g094100.2	Cytochrome P450 (AHRD V3.3 *** A0A200PMP8_9MAGN)	8.27518	0.00232259
Solyc10g085820.2	dnaJ homolog subfamily C member 28 (AHRD V3.3 *** A0A2I4E0W0_9ROSI)	2.83919	0.0023324
Solyc11g067010.2	Protein BUD31-like protein (AHRD V3.3 *** A0A1U8EQ97_CAPAN)	1.66956	0.00240262
Solyc01g091670.3	3-oxo-Delta(4,5)-steroid 5-beta-reductase (AHRD V3.3 *** A0A2G3DDY0_CAPCH)	2.97938	0.00241692
Solyc12g096710.2	probably inactive leucine-rich repeat receptor-like protein kinase At5g48380 (AHRD V3.3 *** A0A2G2YAQ0_CAPAN)	2.42804	0.00242749
Solyc07g025170.3	Exocyst complex component SEC3A (AHRD V3.3 *** A0A2G3C6V7_CAPCH)	1.22159	0.00247244
Solyc12g006570.2	Sesquiterpene synthase (AHRD V3.3 *** G5CV52_SOLLC)	6.25385	0.00253281
Solyc08g077930.3	Isocitrate dehydrogenase [NAD] subunit, mitochondrial (AHRD V3.3 *** O65852_TOBAC)	2.05046	0.00259497
Solyc08g014340.3	Cysteine synthase (AHRD V3.3 *** S6A7M4_NICAT)	1.32205	0.00259739
Solyc05g005150.1	F-box/Kelch repeat-containing F-box family protein (AHRD V3.3 *** C4PVT9_ARATH)	3.22519	0.00260745
Solyc02g062370.4	Zinc finger CCCH domain-containing protein 19 (AHRD V3.3 *** A0A2G2XGC4_CAPBA)	1.18029	0.00265593
Solyc00g500196.2	Protein TIC 214 (AHRD V3.11 *** tr|K4EQH9|K4EQH9_DATST)	2.35725	0.00273219
Solyc06g074410.4	Fatty acyl-CoA reductase (AHRD V3.3 *** A0A2G2ZDE3_CAPAN)	4.95967	0.00273607
Solyc12g009240.1	Ethylene-responsive transcription factor (AHRD V3.3 *-* A0A2G3BP26_CAPCH)	6.98888	0.00276964
Solyc01g095200.3	proteinase inhibitor 2	1.11374	0.00276964
Solyc05g047460.3	Auxin Response Factor 7B	1.28774	0.00279605
Solyc03g111740.3	WD40 repeat (AHRD V3.3 *** A0A200R4I2_9MAGN)	2.39411	0.00281877
Solyc01g108880.4	2-oxoglutarate (2OG) and Fe(II)-dependent oxygenase superfamily protein (AHRD V3.3 *** A0A2U1MKU7_ARTAN)	2.61162	0.0028612
Solyc01g111040.4	Calcium-binding EF-hand family protein (AHRD V3.3 *** A0A2U1MN65_ARTAN)	1.02877	0.00288357
Solyc11g069160.3	SUMO E3 ligase SI.1	1.0098	0.00289557
Solyc09g090560.2	plant viral-response family protein (DUF716) (AHRD V3.3 --* AT5G13890.3)	2.32968	0.00291331
Solyc08g068350.3	transmembrane protein (AHRD V3.3 *** AT4G32750.1)	2.069	0.00291854
Solyc08g008410.3	Plant regulator RWP-RK family protein (AHRD V3.3 *** G7IAL8_MEDTR)	2.27413	0.00292457
Solyc05g018490.3	hypothetical protein (AHRD V3.3 *** AT2G25670.2)	1.35791	0.00293853
Solyc09g075820.3	Sugar transporter protein 2	1.90455	0.00294429
Solyc06g083570.3	Thioredoxin-like protein 4B (AHRD V3.3 *** A0A1U8H1Y8_CAPAN)	2.20495	0.00296117
Solyc02g062970.3	Xaa-Pro aminopeptidase 2	1.17485	0.00298101
Solyc04g079780.4	RBR-type E3 ubiquitin transferase (AHRD V3.3 *** A0A2G2X0V0_CAPBA)	3.63298	0.00298158
Solyc05g023995.1	Unknown protein	1.04512	0.00300093
Solyc08g008305.1	Ethylene-responsive transcription factor (AHRD V3.3 *** A0A2G2W2X0_CAPBA)	5.84244	0.00301924
Solyc02g084740.4	Cytochrome P450 (AHRD V3.3 *** A0A200QE89_9MAGN)	1.35709	0.00309035
Solyc12g014100.2	homogentisate 1,2-dioxygenase	1.37398	0.00309769
Solyc01g022740.3	F-box/kelch-repeat protein (AHRD V3.3 *** A0A2G3DG30_CAPCH)	2.28379	0.00310044
Solyc11g032100.2	Tomato AGAMOUS 12	1.31688	0.00310044
Solyc10g049630.2	Protein phosphatase 2C family protein (AHRD V3.3 *** A0A2U1MLG3_ARTAN)	1.52101	0.00315086
Solyc11g045610.2	Cyclin-dependent kinase C.1	1.89174	0.00317593
Solyc11g005250.3	SNF2 domain-containing protein / helicase domain-containing protein / F-box family protein (AHRD V3.3 *** A0A1I9LN96_ARATH)	1.25515	0.00317711
Solyc04g071070.2	Unknown protein	2.87657	0.00320021
Solyc07g045180.4	Zinc finger protein CONSTANS-LIKE 9 (AHRD V3.3 *** A0A2G2WC44_CAPBA)	1.23003	0.0032099
Solyc04g074000.3	Receptor protein kinase, putative (AHRD V3.3 *** A0A061FG24_THECC)	1.31558	0.00328037
Solyc12g099465.1	senescence-associated gene .1	2.58559	0.00328833
Solyc06g073050.2	NAC domain-containing protein 14 (AHRD V3.3 *** A0A2G3CAD7_CAPCH)	1.4587	0.00333837
Solyc08g008370.3	DCD (Development and Cell Death) domain protein (AHRD V3.3 *-* A0A2U1P2J5_ARTAN)	1.73587	0.0033729
Solyc06g035920.3	Remorin (AHRD V3.3 *** A0A1U8F3B7_CAPAN)	1.09142	0.00340004
Solyc03g097870.4	Bidirectional sugar transporter SWEET (AHRD V3.3 *** M1D7G9_SOLTU)	1.2939	0.00342814
Solyc10g055620.2	heparan-alpha-glucosaminide N-acetyltransferase-like (AHRD V3.3 *** A0A2I4EWQ3_9ROSI)	1.19561	0.00348293
Solyc09g056450.4	RING-type E3 ubiquitin transferase (AHRD V3.3 *** A0A2G3BL85_CAPCH)	1.06439	0.00357495
Solyc07g065180.3	Cytokinin riboside 5'-monophosphate phosphoribohydrolase LOG (AHRD V3.3 *** A0A200RBG5_9MAGN)	2.27091	0.00362789
Solyc09g010460.3	Eukaryotic translation initiation factor 3 subunit A (AHRD V3.3 *** A0A2G2VY82_CAPBA)	1.02671	0.00362789
Solyc12g044940.2	NAD(P)-binding Rossmann-fold superfamily protein (AHRD V3.3 *** Q94AL3_ARATH)	1.03142	0.00362789
Solyc06g051810.5	XH/XS domain protein (AHRD V3.11 *** tr|A0A2K3NHW6|A0A2K3NHW6_TRIPR)	1.09257	0.00366601
Solyc03g083470.3	Receptor-like protein kinase (AHRD V3.3 *** A0A2K3NJB3_TRIPR)	2.99693	0.00367603
Solyc12g006530.2	Terpene cyclase/mutase family member (AHRD V3.3 *** A0A2G3BN05_CAPCH)	1.83824	0.00367603
Solyc11g062400.2	Protein kinase APK1B, chloroplastic (AHRD V3.3 *** A0A2G3B9K0_CAPCH)	2.24156	0.00370142
Solyc01g006720.4	ABC transporter G family member 27 (AHRD V3.3 *** A0A2G2VCM9_CAPBA)	1.21196	0.00373027
Solyc03g121140.4	protein CHUP1, chloroplastic (AHRD V3.3 *** A0A2I4DVC6_9ROSI)	4.68557	0.00376916
Solyc11g007480.1	Glycosyltransferase (AHRD V3.3 *** A0A2I4G8J4_9ROSI)	3.32543	0.00379235
Solyc02g090490.3	Patatin (AHRD V3.3 *** A0A059P1E3_CAPAN)	2.12056	0.00379854
Solyc12g162400.1	Plant/F18B13-26 protein (AHRD V3.11 *** tr|A0A072UGY9|A0A072UGY9_MEDTR)	2.73044	0.00379854
Solyc01g088060.3	NBS-LRR resistance protein (AHRD V3.3 *** A0A2K3NXD2_TRIPR)	1.92156	0.003873
Solyc09g064750.2	Unknown protein	3.11846	0.00387338
Solyc11g045120.3	Translation initiation factor SU.1	1.51144	0.00388553
Solyc03g118640.3	Ketose-bisphosphate aldolase class-II family protein (AHRD V3.3 *** Q8VYC5_ARATH)	1.07912	0.00390472
Solyc08g075810.3	AMP-dependent synthetase/ligase (AHRD V3.3 *** A0A200QNF3_9MAGN)	1.96889	0.00392942
Solyc03g095610.4	DUF3133 domain-containing protein (AHRD V3.3 *** A0A1Q3BII0_CEPFO)	1.15572	0.0039616
Solyc01g099370.3	Calcium-dependent lipid-binding (CaLB domain) family protein (AHRD V3.3 *-* F4JK83_ARATH)	1.6159	0.00397667
Solyc05g008920.3	DUF789 domain-containing protein (AHRD V3.3 *** A0A1Q3BM86_CEPFO)	1.42758	0.00398122
Solyc01g110990.3	ATP-dependent RNA helicase (AHRD V3.11 *** tr|A0A1Y1HQM9|A0A1Y1HQM9_KLENI)	1.31204	0.00399069
Solyc02g093450.3	cryptic loci regulator (AHRD V3.3 *** AT3G27520.1)	1.74722	0.00399125
Solyc10g009110.1	ethylene response factor F.5	1.78843	0.00412221
Solyc12g014350.3	LRR receptor-like serine/threonine-protein kinase (AHRD V3.3 *** A0A2U1L198_ARTAN)	1.20327	0.00412425
Solyc06g062780.4	Phospholipid-transporting ATPase (AHRD V3.3 *** A0A2G2WKW9_CAPBA)	1.65149	0.004145
Solyc06g053340.3	F-box protein SKIP16 (AHRD V3.3 *** A0A2G3C6E4_CAPCH)	1.87402	0.00422957
Solyc12g014060.2	RNA exonuclease 4 (AHRD V3.3 *** A0A1U8F956_CAPAN)	1.34695	0.00430182
Solyc08g082120.2	Methanol inducible protein (AHRD V3.3 *** D1MAX5_NICBE)	1.69388	0.00430542
Solyc06g053790.3	Polyketide cyclase/dehydrase and lipid transport superfamily protein (AHRD V3.3 *** F4J2V1_ARATH)	1.63489	0.00431177
Solyc07g044810.3	Endoplasmic reticulum-Golgi intermediate compartment protein 3 (AHRD V3.3 *** A0A1J3HP52_NOCCA)	1.28334	0.00438963
Solyc07g017520.4	conserved oligomeric Golgi complex subunit 3 (AHRD V3.3 *-* A0A2I4FHP6_9ROSI)	1.3551	0.00442664
Solyc10g086020.4	Ribosomal protein S23 (AHRD V3.11 *** tr|A8IJQ4|A8IJQ4_CHLRE)	1.73038	0.00442883
Solyc12g016220.3	Disease resistance protein (AHRD V3.3 *-* A0A2U1P003_ARTAN)	1.64579	0.00450056
Solyc06g072740.1	Inositol-tetrakisphosphate 1-kinase (AHRD V3.3 *** A0A1U8H3S2_CAPAN)	2.74682	0.00455225
Solyc08g075420.4	zinc knuckle (CCHC-type) family protein (AHRD V3.3 *-* AT4G19190.1)	1.26806	0.00464747
Solyc09g010850.4	Protein kinase APK1B, chloroplastic (AHRD V3.3 *** A0A2G2VY45_CAPBA)	1.22592	0.00465889
Solyc05g015950.3	Glucose-6-phosphate 1-dehydrogenase (AHRD V3.3 *** Q8H9C8_SOLTU)	1.15404	0.00467195
Solyc04g080900.3	GTPase OBG (AHRD V3.3 *-* A0A2K3KZU3_TRIPR)	1.39527	0.00470706
Solyc04g016210.4	Glycosyltransferase (AHRD V3.3 *** A0A0A1WCD6_NICAT)	1.55134	0.00471022
Solyc01g160340.1	ATP-dependent Clp protease ATP-binding subunit ClpX (AHRD V3.11 *-* tr|A0A2G3BUX0|A0A2G3BUX0_CAPCH)	2.06913	0.00477438
Solyc11g008470.2	SART.1	1.02005	0.00478936
Solyc04g081210.4	SUN-like protein 14	1.50127	0.00478936
Solyc12g005120.2	inositol-1%2C4%2C5-trisphosphate 5-phosphatase (AHRD V3.3 *-* AT5G54870.2)	1.06543	0.00486693
Solyc01g111150.2	Translocon-associated protein subunit alpha (AHRD V3.3 *** A0A1U8F1N5_CAPAN)	1.14042	0.00486693
Solyc06g071210.3	Non-specific serine/threonine protein kinase (AHRD V3.3 *** Q56R02_SOLLC)	1.03044	0.00489991
Solyc02g093920.3	COP9 signalosome complex subunit 3 (AHRD V3.11 *** tr|A0A2G3ACW7|A0A2G3ACW7_CAPAN)	1.52739	0.00490214
Solyc01g098350.3	L1_1	1.33322	0.0049178
Solyc03g025340.1	Calcium-dependent lipid-binding (CaLB domain) family protein (AHRD V3.3 *-* A0A2U1LCI8_ARTAN)	1.16045	0.00491967
Solyc05g051400.5	Mitochondrial uncoupling protein 6 (AHRD V3.11 *** tr|A0A2G3CG15|A0A2G3CG15_CAPCH)	1.76672	0.00492004
Solyc01g010570.5	Mucin-related protein (AHRD V3.11 *** tr|A0A2U1LU51|A0A2U1LU51_ARTAN)	1.2898	0.00492641
Solyc06g076360.5	Protein TOC75, chloroplastic (AHRD V3.11 *** tr|A0A2G2WNC7|A0A2G2WNC7_CAPBA)	1.20109	0.00493282
Solyc02g077760.2	Unknown protein	1.55275	0.00494193
Solyc06g068230.4	Tetratricopeptide repeat (TPR)-like superfamily protein (AHRD V3.3 *** A0A2U1MYN5_ARTAN)	1.17342	0.00495733
Solyc06g063170.3	Glutamate receptor (AHRD V3.3 *** A0A2G2WKQ6_CAPBA)	2.00165	0.00505597
Solyc07g045350.4	Acetyl-CoA C-acetyltransferase (AHRD V3.3 *** D9U856_BACMN)	1.88712	0.00506133
Solyc01g097980.3	CTR1-like protein kinase 2	1.22481	0.00508838
Solyc12g042380.2	Stress up-regulated Nod 19 (AHRD V3.3 *** A0A200R3S5_9MAGN)	1.14516	0.00511649
Solyc03g114710.4	Glycosyltransferase (AHRD V3.3 *** A0A328DB01_9ASTE)	1.89308	0.00513311
Solyc06g072845.1	hypothetical protein (AHRD V3.3 *** AT5G17165.1)	1.36677	0.00513311
Solyc07g006230.1	Unknown protein	1.50532	0.0051392
Solyc08g076490.2	MAP kinase kinase kinase 64	1.27207	0.00514898
Solyc02g079960.3	Thioredoxin (AHRD V3.3 *** A0A2G3D6G6_CAPCH)	1.49814	0.00515739
Solyc02g021760.3	Zinc finger transcription factor 16	1.26072	0.00515739
Solyc02g091930.3	Homeobox-leucine zipper protein HOX27 (AHRD V3.3 *** A0A2G3D8F8_CAPCH)	1.04722	0.00516915
Solyc01g014850.4	Zinc finger transcription factor 7	1.27938	0.00523374
Solyc11g069765.1	SNF1-related protein kinase regulatory subunit beta-3 (AHRD V3.3 *** A0A2G2YI64_CAPAN)	2.26416	0.00524863
Solyc03g119250.5	Calmodulin binding protein-like (AHRD V3.11 *** tr|A0A200Q136|A0A200Q136_9MAGN)	1.89125	0.00526117
Solyc10g007000.3	Ubiquitin-conjugating enzyme family protein (AHRD V3.3 *-* A0A178W4Y0_ARATH)	2.18146	0.00526117
Solyc06g061140.3	phospholipid hydroperoxide glutathione peroxidase (AHRD V3.3 *** AT4G17960.1)	1.59848	0.00537993
Solyc03g025800.3	Heavy metal-associated isoprenylated plant protein (AHRD V3.3 *-* A0A2R6RWA7_ACTCH)	1.29066	0.005411
Solyc12g094690.1	RING/U-box superfamily protein (AHRD V3.3 *** A0A2U1LI04_ARTAN)	2.16443	0.00556714
Solyc08g150148.1	Unknown protein	1.43657	0.00561091
Solyc01g091820.3	Flap endonuclease GEN-like.1	1.63169	0.00561504
Solyc02g083650.3	hypothetical protein (AHRD V3.3 *** AT4G35980.1)	1.11403	0.00566253
Solyc10g006850.4	Arf GTPase activating protein (AHRD V3.3 *** A0A200RBV9_9MAGN)	3.89844	0.00570445
Solyc05g050340.4	WRKY transcription factor 58	1.57725	0.00572305
Solyc08g007030.3	ubiquitin family protein (AHRD V3.3 *** AT2G35360.1)	1.28922	0.00578364
Solyc00g500190.1	30S ribosomal protein S2, chloroplastic (AHRD V3.3 *** I6N946_DATST)	4.75291	0.00582512
Solyc06g008057.1	Unknown protein	5.22247	0.00588165
Solyc09g091660.3	Pleiotropic drug resistance protein (AHRD V3.3 *** C8CA13_CUCSA)	1.34424	0.00592426
Solyc01g109250.3	Mitochondrial fission regulator like (AHRD V3.11 *** tr|A0A2R6RH96|A0A2R6RH96_ACTCH)	1.44092	0.00594117
Solyc04g009600.3	TRAF-like superfamily protein (AHRD V3.3 *** AT3G11950.5)	2.04839	0.00596417
Solyc07g007370.3	Ubiquitin-associated (UBA)/TS-N domain-containing protein (AHRD V3.3 *** A0A2U1MD44_ARTAN)	1.35686	0.00606723
Solyc09g031600.2	Sorting nexin 2A (AHRD V3.3 *** A0A2G3BLH8_CAPCH)	1.6375	0.00611342
Solyc01g096420.3	NADPH quinone oxidoreductase (AHRD V3.3 *** A0A2K3LWY2_TRIPR)	2.21805	0.00612818
Solyc06g068460.3	WRKY transcription factor 40	1.78795	0.00616746
Solyc12g098310.2	Cyclin-dependent kinase inhibitor (AHRD V3.3 *** A0A2G2VID6_CAPBA)	1.11161	0.00617289
Solyc04g072000.5	Chitinase (AHRD V3.11 *** tr|A0A2U1LR12|A0A2U1LR12_ARTAN)	3.26275	0.00629301
Solyc05g013750.3	Protein-tyrosine-phosphatase MK.1	1.25866	0.00629301
Solyc06g066370.5	WRKY-type transcription factor (AHRD V3.11 *** tr|A3QR50|A3QR50_CAPAN)	1.59294	0.00629376
Solyc04g081290.3	Cytokinin riboside 5'-monophosphate phosphoribohydrolase (AHRD V3.3 *** A0A2G2X1Q5_CAPBA)	1.19518	0.00631323
Solyc02g032950.3	WRKY transcription factor 16	1.50984	0.00637953
Solyc08g005260.2	Homeodomain-like superfamily protein (AHRD V3.3 *** A0A2U1QD82_ARTAN)	1.43428	0.0064773
Solyc06g069120.3	BnaA05g33450D protein (AHRD V3.3 *** A0A078J4B8_BRANA)	1.07495	0.00653407
Solyc02g077840.2	Ethylene-responsive transcription factor 4 (AHRD V3.3 *-* A0A2G3D5H4_CAPCH)	2.08536	0.00653407
Solyc01g087170.3	Zinc finger transcription factor 11	2.8758	0.00653407
Solyc10g078480.2	Chitobiosyldiphosphodolichol beta-mannosyltransferase-like protein (AHRD V3.3 *** A0A2K3NQ36_TRIPR)	1.32359	0.00658834
Solyc06g076150.3	Eukaryotic translation initiation factor 3 subunit C (AHRD V3.3 *** A0A2G3CBM0_CAPCH)	1.16374	0.00662205
Solyc10g046930.3	AdoMet-dependent rRNA methyltransferase SP.1	1.01273	0.00663444
Solyc03g042560.3	Phenylalanine ammonia-lyase (AHRD V3.3 *** A0A2G2YQ27_CAPAN)	4.913	0.00664782
Solyc08g016210.3	LOW QUALITY PROTEIN: LRR receptor-like serine/threonine-protein kinase GS.1	2.34779	0.0066707
Solyc01g104110.5	11-S seed storage protein (AHRD V3.11 *** tr|A0A2U1KM33|A0A2U1KM33_ARTAN)	5.69653	0.00667638
Solyc08g076540.3	Syntaxin (AHRD V3.3 *** A0A2G3DCS8_CAPCH)	1.18136	0.00667638
Solyc11g069940.1	Glutaredoxin (AHRD V3.3 *** A0A118JSL8_CYNCS)	1.28154	0.00673293
Solyc06g065520.3	T-complex protein.1	1.1458	0.00674094
Solyc04g081530.1	Chaperone protein DnaJ (AHRD V3.3 *** A0A2G3CQH5_CAPCH)	2.04519	0.00679028
Solyc05g007730.4	Mitochondrial carrier protein (AHRD V3.3 *** A0A200QP40_9MAGN)	1.65869	0.00679074
Solyc02g082900.3	Protein STRICTOSIDINE SYNTHASE-LIKE 6 (AHRD V3.3 *** A0A2G2XFW5_CAPBA)	1.2223	0.00679314
Solyc04g077810.1	ZCF37 (AHRD V3.3 *** A0A2U1NT51_ARTAN)	5.0646	0.00695539
Solyc08g082280.4	Long chain acyl-CoA synthetase 2 (AHRD V3.3 *** A0A2G3DB06_CAPCH)	1.04921	0.00699023
Solyc08g015870.3	MLO-like protein (AHRD V3.3 *** K4CJB5_SOLLC)	1.15112	0.00705275
Solyc08g076880.3	Succinate dehydrogenase [ubiquinone] iron-sulfur subunit, mitochondrial (AHRD V3.3 *-* A0A2G2XLC0_CAPBA)	1.04025	0.00708642
Solyc01g101060.4	S-adenosyl-L-methionine synthetase	1.16807	0.00713929
Solyc11g020630.1	Benzyl alcohol O-benzoyltransferase (AHRD V3.3 *-* A0A2U1M7U4_ARTAN)	6.03099	0.00714262
Solyc03g096100.2	Protein yippee-like (AHRD V3.3 *** A0A1U8GAE4_CAPAN)	8.32927	0.00714262
Solyc05g008000.3	RNA pyrophosphohydrolase (AHRD V3.3 *** A0A2G2VK41_CAPBA)	2.35082	0.00714262
Solyc12g088940.3	MAP kinase kinase kinase 87	2.77141	0.00715745
Solyc05g054630.4	Elongator complex protein.1	1.61225	0.00729839
Solyc04g040180.3	S-adenosyl-L-methionine-dependent methyltransferases superfamily protein (AHRD V3.3 *** A0A1Y1ICE6_KLENI)	2.34338	0.00733978
Solyc07g053740.1	Ethylene Response Factor F.4	1.75203	0.0073891
Solyc11g008730.2	U11/U12 small nuclear ribonucleoprotein 25 kDa protein (AHRD V3.3 *** A0A2G2VEB7_CAPBA)	1.42092	0.00741433
Solyc04g016220.5	Glycosyltransferase (AHRD V3.11 *-* tr|A0A0A1WC49|A0A0A1WC49_NICAT)	1.25896	0.00755334
Solyc01g058390.3	Galactokinase (AHRD V3.3 *** A0A2G3AJ57_CAPAN)	2.01295	0.00756654
Solyc07g018000.3	DNA ligase 4 (AHRD V3.3 *** A0A2G2Y445_CAPAN)	1.18883	0.0075682
Solyc12g037980.2	actin-related protein 4-like (AHRD V3.3 *** A0A2I4G8E9_9ROSI)	1.06443	0.00760968
Solyc08g005673.1	Alkyl transferase (AHRD V3.3 *** R9R6P8_SOLLC)	5.06177	0.00760969
Solyc05g011970.3	Cytochrome (AHRD V3.3 *** A0A1U8EZV2_CAPAN)	1.43125	0.00766176
Solyc03g025570.2	DNA-directed RNA polymerase, RPB5 subunit (AHRD V3.3 *** A0A2U1MFI7_ARTAN)	6.40859	0.00769603
Solyc10g055760.2	NAC domain-containing protein 2 (AHRD V3.3 *** A0A1U8EDX1_CAPAN)	1.44803	0.00769603
Solyc05g007640.3	Non-specific serine/threonine protein kinase (AHRD V3.3 *** A0A1U8EVK9_CAPAN)	8.32023	0.00769603
Solyc07g052700.3	MADS-box transcription factor (AHRD V3.3 *** A0A2K3PNN3_TRIPR)	4.57199	0.00785688
Solyc06g076040.3	RING-type E3 ubiquitin transferase (AHRD V3.3 *** A0A2G2WNK7_CAPBA)	1.3169	0.00796588
Solyc09g030370.3	GDSL esterase/lipase (AHRD V3.3 *** A0A1U8E6M9_CAPAN)	5.91502	0.00807526
Solyc02g082930.3	acidic extracellular 27 kD chitinase	1.54872	0.00808253
Solyc09g064900.1	Tetratricopeptide repeat (TPR)-like superfamily protein (AHRD V3.3 *-* AT3G63095.1)	2.39016	0.00808829
Solyc07g008710.3	MLP-like protein 43 (AHRD V3.3 *** A0A2U1L1Z2_ARTAN)	2.0929	0.00810895
Solyc06g053300.3	Polyadenylate-binding protein (AHRD V3.3 *** A0A2K3NXT2_TRIPR)	1.56828	0.00810895
Solyc04g071510.3	Protein ABSCISIC ACID-INSENSITIVE 5 (AHRD V3.3 *** A0A2G3CMZ5_CAPCH)	1.2095	0.00811539
Solyc03g007310.3	Abscisic acid receptor PYL8 (AHRD V3.3 *** A0A2G3CWW8_CAPCH)	1.40802	0.00812174
Solyc02g082920.5	Class II chitinase (AHRD V3.11 *** tr|Q43834|Q43834_SOLTU)	1.57392	0.00815293
Solyc04g076520.3	F-box protein (AHRD V3.3 *** A0A2I0XAX9_9ASPA)	1.90519	0.00820477
Solyc11g008780.3	Acetolactate synthase small subunit 1, chloroplastic (AHRD V3.3 *** A0A1U8ET50_CAPAN)	1.92218	0.00821285
Solyc03g044930.3	Unknown protein	8.29573	0.00823629
Solyc07g150120.1	Unknown protein	1.35924	0.00825677
Solyc05g046225.1	protein PELP.1	8.33075	0.00834452
Solyc12g017690.3	Queuine tRNA-ribosyltransferase accessory subunit 2 (AHRD V3.3 *** A0A328DYD0_9ASTE)	1.74541	0.00839508
Solyc12g036380.1	Unknown protein	1.61185	0.00851106
Solyc09g091940.2	Unknown protein	1.1537	0.00867369
Solyc06g075350.3	tRNA-splicing endonuclease subunit Sen2-2 (AHRD V3.3 *** A0A2G2V1D0_CAPBA)	2.18118	0.00886051
Solyc09g014990.4	WRKY transcription factor 33	2.10777	0.00886605
Solyc12g006420.2	protein PA.1	1.63092	0.00891608
Solyc02g094260.1	Protein SMG9-like (AHRD V3.3 *** A0A2K3P1Q2_TRIPR)	1.6945	0.00897008
Solyc03g117440.3	RNA helicase DEAD14	1.46829	0.00898225
Solyc09g007860.4	Calcium-dependent lipid-binding (CaLB domain) family protein (AHRD V3.3 *** A0A1P8BD17_ARATH)	3.93815	0.00900224
Solyc02g087440.5	DUF761 domain-containing protein (AHRD V3.11 *** tr|A0A1Q3BYY0|A0A1Q3BYY0_CEPFO)	1.6264	0.00900828
Solyc08g079170.3	Hsp70-Hsp90 organizing protein.1	1.10362	0.00902697
Solyc07g063010.3	3-hydroxybutyryl-CoA dehydrogenase (AHRD V3.3 *** A0A2G2WF04_CAPBA)	1.50061	0.00908281
Solyc03g113940.4	Calmodulin binding protein-like (AHRD V3.3 *-* A0A200QLB3_9MAGN)	2.90294	0.00919379
Solyc03g025770.5	O-glucosyltransferase rumi homolog (AHRD V3.11 *** tr|A0A2I4FGK6|A0A2I4FGK6_9ROSI)	5.85896	0.00924263
Solyc05g005260.3	DNA ligase 1-like (AHRD V3.3 *** A0A1U7VHC8_NICSY)	1.46426	0.00933724
Solyc12g027540.3	Unknown protein	3.1165	0.00944544
Solyc03g033500.4	Cold-shock protein (AHRD V3.3 *-* A0A200RAC1_9MAGN)	1.99931	0.00944789
Solyc05g026070.1	glycine-rich protein (AHRD V3.3 *-* AT4G32920.3)	2.23578	0.00970034
Solyc07g005930.4	DNA-directed RNA polymerase (AHRD V3.3 *** A0A2G3BXA8_CAPCH)	1.25821	0.00978691
Solyc08g066330.3	LEY17225 cyclin-dependent protein kinase A-1	2.06912	0.00978691
Solyc01g005290.4	Sec14p-like phosphatidylinositol transfer family protein (AHRD V3.3 *** A0A1Y1I4L4_KLENI)	1.24908	0.00979762
Solyc05g018405.1	Unknown protein	2.33155	0.00979765
Solyc01g108050.3	Dynamin-related protein 3B (AHRD V3.3 *-* A0A2G2Y090_CAPAN)	2.08483	0.00987418
Solyc02g067820.4	Gaa1-like, GPI transamidase component (AHRD V3.3 *** A0A2U1KP79_ARTAN)	1.29131	0.00990592
Solyc01g096110.3	Transducin family protein / WD-40 repeat family protein (AHRD V3.3 *** A0A2U1M7G0_ARTAN)	1.05643	0.00993985
Solyc03g118870.5	Octicosapeptide/Phox/Bem1p family protein (AHRD V3.11 *** tr|A0A2K3L5A6|A0A2K3L5A6_TRIPR)	4.47683	0.00999563
Solyc09g008470.5	Splicing factor 3A subunit 2 (AHRD V3.11 *** tr|A0A2G2VXV2|A0A2G2VXV2_CAPBA)	1.62825	0.0100614
Solyc05g006390.1	CDP-diacylglycerol-glycerol-3-phosphate 3-phosphatidyltransferase (AHRD V3.3 *** Q8VYY6_ARATH)	1.74989	0.0100666
Solyc09g007310.3	E3 ubiquitin-protein ligase UPL4 (AHRD V3.3 *** A0A2G2YQF0_CAPAN)	1.33585	0.010073
Solyc01g068080.4	NAD(P)-binding Rossmann-fold superfamily protein (AHRD V3.3 *** A0A2U1PJA8_ARTAN)	1.85508	0.010073
Solyc03g122020.4	Transcription initiation factor TFIID subunit 12 (AHRD V3.3 *** A0A1U8G3D7_CAPAN)	1.0687	0.0101632
Solyc01g099970.4	F-box family protein (AHRD V3.3 *** A0A2U1M1I9_ARTAN)	1.057	0.0102309
Solyc06g050720.3	staphylococcal-like nuclease CAN2 (AHRD V3.3 *** A0A2I4EQZ2_9ROSI)	1.07672	0.0102309
Solyc07g056010.3	Conserved oligomeric Golgi complex subunit 4 (AHRD V3.3 *** A0A2G2WMR4_CAPBA)	1.31836	0.0103352
Solyc12g070100.2	Mediator of RNA polymerase II transcription subunit 25 (AHRD V3.3 *** A0A2G3CLS9_CAPCH)	1.14328	0.0103541
Solyc04g054170.5	Protein CPR-5 (AHRD V3.11 *** tr|A0A2I0WW63|A0A2I0WW63_9ASPA)	1.47708	0.0103541
Solyc01g103340.4	Zinc finger CCCH domain-containing protein (AHRD V3.3 *-* A0A2K3NPU7_TRIPR)	1.11541	0.0103541
Solyc01g094050.1	WD-40 repeat family protein / beige-like protein (AHRD V3.3 *-* AT2G45540.6)	4.30904	0.0105054
Solyc09g074330.3	Sequence-specific DNA binding transcription factor ATNDX (AHRD V3.3 *** A0A1P8B7M0_ARATH)	1.46977	0.0105525
Solyc09g005730.4	Plant protein 1589 of Uncharacterized protein function (AHRD V3.3 *** A0A061EZD3_THECC)	1.47543	0.0105932
Solyc08g074440.5	Pre-mRNA-splicing factor (AHRD V3.11 *-* tr|B3H6J5|B3H6J5_ARATH)	1.45108	0.0105932
Solyc03g026020.3	Heat shock transcription factor (AHRD V3.3 *** E1U3C8_CICAR)	1.32864	0.0106057
Solyc01g089980.4	ELMO/CED-12 family protein (AHRD V3.3 *** Q8VZ78_ARATH)	1.21224	0.0106299
Solyc08g007130.5	Beta-amylase (AHRD V3.11 *** tr|A0A1U8GIP3|A0A1U8GIP3_CAPAN)	1.59156	0.0106937
Solyc01g080250.3	BTB/POZ and MATH domain-containing protein 2-like (AHRD V3.3 *** A0A1S3ZJG5_TOBAC)	1.65025	0.0107031
Solyc04g063380.3	F-box protein SKP2A (AHRD V3.3 *** A0A1U8F5B3_CAPAN)	1.10453	0.0107544
Solyc01g091030.3	Small auxin up-regulated RNA1	1.26569	0.0109283
Solyc06g067970.3	DUF1644 domain-containing protein (AHRD V3.3 *-* A0A1Q3BXX3_CEPFO)	2.41486	0.0110161
Solyc10g044900.3	Ion channel DM.1	1.07407	0.011017
Solyc04g071780.3	Cytochrome P450 (AHRD V3.3 *-* A0A200Q069_9MAGN)	2.23382	0.0111253
Solyc02g067230.3	Dof zinc finger protein3	1.87453	0.0111253
Solyc03g113990.4	Thiol-disulfide oxidoreductase DCC (AHRD V3.11 *** tr|A0A2U1Q887|A0A2U1Q887_ARTAN)	1.17	0.0112054
Solyc01g094840.3	RING/U-box superfamily protein (AHRD V3.3 *** A0A2U1M4T4_ARTAN)	1.13427	0.0112776
Solyc06g060760.3	tonoplast intrinsic protein 2.3	2.16582	0.0112864
Solyc12g096830.2	Glycosyltransferase (AHRD V3.3 *** A0A2I4H5B3_9ROSI)	1.0757	0.0115544
Solyc02g086590.3	Cysteine-rich receptor-like protein kinase 42 (AHRD V3.3 *** A0A2G2XIU5_CAPBA)	1.33267	0.011704
Solyc09g074460.3	RING/U-box superfamily protein (AHRD V3.3 *-* A0A2U1PFG2_ARTAN)	1.48595	0.0117211
Solyc07g016080.5	Arginine decarboxylase-like protein (AHRD V3.11 *** tr|A0A2K3PMD3|A0A2K3PMD3_TRIPR)	2.23957	0.0118275
Solyc03g124010.3	p-loop containing nucleoside triphosphate hydrolases superfamily protein (AHRD V3.3 *** A0A1P8AT95_ARATH)	1.14607	0.0118275
Solyc01g094080.4	Cytochrome P450 (AHRD V3.3 *** A0A200PMP8_9MAGN)	1.08581	0.0119249
Solyc11g010660.2	Protein SGT1-like protein (AHRD V3.3 *** A0A2G3B092_CAPCH)	1.09272	0.0120143
Solyc10g050170.3	RING/U-box superfamily protein (AHRD V3.3 *-* A0A1P8B1Z6_ARATH)	1.16524	0.0120181
Solyc11g068760.2	hyaluronan mediated motility receptor-like protein (AHRD V3.3 *** AT5G06265.9)	1.27681	0.0120302
Solyc03g093430.3	Small G protein family protein / RhoGAP family protein (AHRD V3.3 *** A0A2U1Q0F6_ARTAN)	1.15768	0.0121913
Solyc11g006770.3	AMMEC.1	1.13666	0.0122798
Solyc03g116890.3	WRKY transcription factor 39	2.47409	0.0123089
Solyc05g009540.3	Serine/threonine-protein kinase PRP4-like protein (AHRD V3.3 *-* A0A2G2VK52_CAPBA)	1.16878	0.0123421
Solyc12g089150.2	Syntaxin-.1	1.17698	0.0124342
Solyc08g065610.3	Vacuolar-processing enzyme (AHRD V3.3 *** A0A2G2VI36_CAPBA)	1.62412	0.0124529
Solyc01g065720.4	Phospholipase (AHRD V3.3 *** A0A2I4F1X9_9ROSI)	1.15779	0.0124763
Solyc04g077630.4	Serine carboxypeptidase (AHRD V3.11 *** tr|A0A2K3MSK4|A0A2K3MSK4_TRIPR)	3.07815	0.0124828
Solyc01g112210.3	Hexosyltransferase (AHRD V3.3 *** A0A2G2XVL2_CAPAN)	1.71904	0.0125004
Solyc06g073120.4	Ribosomal RNA processing protein 36 (AHRD V3.3 *** A0A2U1LXL6_ARTAN)	1.35183	0.0125281
Solyc04g008580.3	Ankyrin repeat (AHRD V3.3 *** A0A200R764_9MAGN)	1.17293	0.0126484
Solyc11g005450.3	Transcription elongation factor (TFIIS) family protein (AHRD V3.3 *** A0A2U1PD57_ARTAN)	1.40364	0.0126692
Solyc04g080450.1	3-ketoacyl-CoA synthase (AHRD V3.3 *** A0A2G2V5U9_CAPBA)	1.63124	0.0126783
Solyc04g077930.4	Activating signal cointegrator.1	1.70249	0.0128037
Solyc03g044150.4	Subtilisin-like protease (AHRD V3.3 *** A9XG40_TOBAC)	1.56672	0.0128159
Solyc03g006770.5	Receptor protein kinase (AHRD V3.11 *** tr|Q40096|Q40096_IPOTF)	4.12743	0.0128198
Solyc09g059040.3	Oxidoreductase, zinc-binding dehydrogenase family protein (AHRD V3.3 *** A0A2U1PT68_ARTAN)	1.24565	0.0129227
Solyc02g036380.3	Autophagy protein 5 (AHRD V3.3 *** A0A2G2XBD3_CAPBA)	1.29594	0.0129761
Solyc01g106900.3	Magnesium transporter MRS2-F (AHRD V3.3 *** A0A2G2V1P4_CAPBA)	1.12313	0.0130337
Solyc03g034050.3	MIP18 family protein (AHRD V3.3 *** A0A2G3CL79_CAPCH)	1.2521	0.013047
Solyc10g009550.3	WRKY transcription factor 42	1.80035	0.0130825
Solyc10g085030.1	Heme-binding-like protein (AHRD V3.3 *** A0A2I0X8X3_9ASPA)	1.65766	0.0132439
Solyc12g056950.2	FCS-Like Zinc finger 6 (AHRD V3.3 *** FLZ6_ARATH)	1.36305	0.01329
Solyc03g123960.3	Mediator of rna polymerase ii transcription subunit 8 (AHRD V3.3 *** A0A314KGT5_NICAT)	1.16915	0.0134056
Solyc07g032740.4	Aspartate aminotransferase (AHRD V3.3 *** A0A0J8BGE0_BETVU)	2.09647	0.0134229
Solyc02g083380.3	Bi.1	1.04388	0.0135214
Solyc04g076200.3	Adenine nucleotide alpha hydrolases-like superfamily protein (AHRD V3.3 *** Q84TF6_ARATH)	1.26547	0.0135578
Solyc12g097000.2	Disease resistance protein (TIR-NBS-LRR class) family (AHRD V3.3 *-* A0A2U1MRL7_ARTAN)	2.14275	0.0135914
Solyc08g005210.3	Dolichol phosphate-mannose biosynthesis regulatory protein (AHRD V3.3 *** A0A1U8F412_CAPAN)	1.88059	0.0136971
Solyc04g081440.3	beta-fructofuranosidase	1.21237	0.014122
Solyc02g087200.2	RING-type E3 ubiquitin transferase (AHRD V3.3 *** A0A2G2XIC9_CAPBA)	1.39288	0.0142036
Solyc06g075440.3	protein NRT1/ PTR FAMILY 2.7-like (AHRD V3.3 *** A0A2I4HW78_9ROSI)	4.25061	0.0142536
Solyc01g097890.2	DNA-binding storekeeper transcriptional regulator (AHRD V3.3 *-* A0A2K3LQD1_TRIPR)	1.10391	0.014348
Solyc07g018100.2	Protein CLEC16A-like protein (AHRD V3.3 *** A0A1J3E733_NOCCA)	3.43814	0.0143612
Solyc11g066590.2	Serine carboxypeptidase S28 family protein (AHRD V3.3 *** A0A2U1Q514_ARTAN)	1.12894	0.0143612
Solyc09g075920.1	Receptor-like protein kinase (AHRD V3.3 *** A0A2U1PPA0_ARTAN)	2.24158	0.0143928
Solyc09g065290.4	WD40 repeat (AHRD V3.3 *** A0A200QQ89_9MAGN)	1.38777	0.0144249
Solyc07g049490.3	Ethylene Response Factor F.3	1.68415	0.0144295
Solyc06g069480.3	Helicase (AHRD V3.3 *** A0A200R859_9MAGN)	1.11204	0.0145406
Solyc12g035670.3	SAC3/GANP/Nin1/mts3/eIF-3 p25 (AHRD V3.3 *** A0A200QLU7_9MAGN)	1.08294	0.0145998
Solyc06g069190.4	Eukaryotic aspartyl protease family protein (AHRD V3.3 *** A0A2U1MGD4_ARTAN)	1.2224	0.0146371
Solyc03g120110.3	Lectin protein kinase family protein (AHRD V3.3 *** A0A1I9LPL5_ARATH)	4.51689	0.0146679
Solyc04g006970.4	Phosphoenolpyruvate carboxylase (AHRD V3.3 *** A6YM33_RICCO)	2.44348	0.0146679
Solyc04g014210.3	RNA helicase DEAH-box12	1.00765	0.0146679
Solyc08g022080.4	BZIP transcription factor (AHRD V3.3 *-* A0A1Y0JYZ6_WHEAT)	1.00609	0.0147068
Solyc05g046300.3	Ethanolamine-phosphate cytidylyltransferase (AHRD V3.3 *** A0A2G3BYY5_CAPCH)	1.1855	0.0147081
Solyc04g024420.3	Proteasome subunit beta (AHRD V3.3 *** A0A2G2VMP0_CAPBA)	1.21862	0.0147081
Solyc02g031730.1	Histone-lysine N-methyltransferase ATXR2 (AHRD V3.3 *-* A0A2G2Z378_CAPAN)	4.25926	0.014783
Solyc01g101260.2	hypothetical protein (AHRD V3.3 --* AT5G26620.1)	1.36168	0.0149072
Solyc03g119640.5	Aluminum-activated malate transporter-like (AHRD V3.11 *** tr|K4BMB3|K4BMB3_SOLLC)	1.27278	0.0149307
Solyc04g009510.4	RNA binding (RRM/RBD/RNP motifs) family protein (AHRD V3.3 *-* Q9M1E4_ARATH)	1.03164	0.0153512
Solyc03g078630.3	Polyubiquitin (AHRD V3.3 *-* A0A2G3B1S8_CAPCH)	1.23575	0.0154129
Solyc01g089857.1	histone-lysine N-methyltransferase SETD1B (AHRD V3.3 *-* XP_010325181.1)	1.24099	0.015479
Solyc06g064490.2	Exostosin-like protein (AHRD V3.3 *** A0A2U1NB73_ARTAN)	1.77664	0.015504
Solyc10g008660.3	HXXXD-type acyl-transferase family protein (AHRD V3.11 *** tr|A0A2U1NMZ6|A0A2U1NMZ6_ARTAN)	1.53225	0.0155373
Solyc08g082610.4	DCD (Development and Cell Death) domain protein (AHRD V3.3 *** A0A2U1P2J5_ARTAN)	1.04711	0.0155827
Solyc12g027580.3	Exportin-4 (AHRD V3.3 *** A0A1J3GJA6_NOCCA)	1.29537	0.0155827
Solyc03g063320.3	Metal tolerance protein C2 (AHRD V3.3 *** A0A2G2X5Q6_CAPBA)	1.54457	0.0155827
Solyc02g077630.3	Receptor-like protein kinase (AHRD V3.3 *** A0A2R6QLC9_ACTCH)	1.77145	0.0155827
Solyc02g031980.3	urease accessory protein D	2.30898	0.0156266
Solyc04g005520.3	Amino acid kinase family protein (AHRD V3.3 *** A0A2U1KEH8_ARTAN)	1.72938	0.0159316
Solyc08g068390.3	Glyoxysomal fatty acid beta-oxidation multifunctional protein MFP-a (AHRD V3.3 *** A0A2G2YXE3_CAPAN)	1.16163	0.0159717
Solyc08g068070.3	Two-on-two hemoglobin-3 (AHRD V3.3 *** A0A2G3BSD0_CAPCH)	1.4831	0.0159717
Solyc02g092440.3	Mitochondrial outer membrane protein porin 2 (AHRD V3.3 *** A0A1U8FWW1_CAPAN)	1.26461	0.0160219
Solyc12g088370.2	Interferon-related developmental regulator (AHRD V3.3 *** A0A200QG19_9MAGN)	1.25948	0.0161348
Solyc06g008350.3	Serine-threonine protein kinase (AHRD V3.3 *** A0A2U1MEB6_ARTAN)	1.73303	0.0165464
Solyc03g007870.3	heavy metal-associated isoprenylated plant protein 3-like (AHRD V3.3 *** A0A1U8G733_CAPAN)	1.3253	0.0166404
Solyc04g007540.3	Protein DETOXIFICATION (AHRD V3.3 *** A0A218W6C6_PUNGR)	1.37238	0.0167081
Solyc09g005330.3	HEAT repeat-containing protein (AHRD V3.3 *** A0A2U1QKL7_ARTAN)	4.39072	0.0168398
Solyc01g005410.5	Caleosin (AHRD V3.11 *** tr|A0A200QL80|A0A200QL80_9MAGN)	1.54979	0.0168812
Solyc01g090220.4	Phospholipase .1	1.17355	0.0170665
Solyc01g067100.4	Cullin (AHRD V3.3 *** A0A200Q1J8_9MAGN)	1.14936	0.0171111
Solyc07g041900.4	Cysteine protease (AHRD V3.11 *** tr|Q9LRI2|Q9LRI2_TOBAC)	1.39723	0.0171338
Solyc01g080360.3	AP-5 complex subunit mu (AHRD V3.3 *** A0A2G2XRL3_CAPBA)	2.04119	0.0173046
Solyc04g007610.3	Sulfhydryl oxidase (AHRD V3.3 *** A0A2G2ZHI0_CAPAN)	1.43634	0.0173226
Solyc03g098780.2	Aspartic protease inhibitor.1	1.44665	0.0175272
Solyc07g049150.2	Dicer-like 3 (AHRD V3.3 *-* B3SRQ0_PHYPA)	1.07571	0.0177064
Solyc03g005480.4	WAT1-related protein (AHRD V3.3 *** K4BDX2_SOLLC)	3.21864	0.0178162
Solyc01g111140.3	Protein XAP5 CIRCADIAN TIMEKEEPER (AHRD V3.3 *** A0A2G2Y2K1_CAPAN)	1.40571	0.0179277
Solyc06g050810.3	LURP-one-like protein (DUF567) (AHRD V3.3 *** A0A1I9LQL5_ARATH)	1.42672	0.0179383
Solyc12g008660.1	Zinc finger transcription factor 73	1.58146	0.0179844
Solyc01g111220.3	Amidase (AHRD V3.3 *** A0A200RAW3_9MAGN)	3.27369	0.0181261
Solyc07g017490.3	Suppressor of mec-8 and unc-52 protein-like protein 2 (AHRD V3.3 *** A0A2G2Z1E4_CAPAN)	1.19641	0.0181813
Solyc08g014380.3	Pectin acetylesterase (AHRD V3.3 *** K4CJ71_SOLLC)	5.50316	0.0182457
Solyc01g006550.4	Receptor-like protein Cf-9 homolog (AHRD V3.11 *** sp|O49879|CF0_SOLLC)	2.64249	0.0182869
Solyc09g150116.1	Unknown protein	2.53818	0.0183099
Solyc02g081580.3	LRAT domain-containing protein (AHRD V3.3 *** A0A1Q3B136_CEPFO)	1.74885	0.0183521
Solyc07g055160.4	phospholipase A1-IIdelta-like (AHRD V3.3 *** A0A2I4E0K6_9ROSI)	1.05973	0.0183521
Solyc01g080150.3	Adenylate isopentenyltransferase (AHRD V3.3 *** B3XZI4_IPONI)	1.52606	0.0183668
Solyc02g082470.4	Serine/threonine-protein kinase/endoribonuclease IRE1b (AHRD V3.3 *** A0A2G3D760_CAPCH)	1.00081	0.0184003
Solyc02g076800.1	Phosphatidylinositol 4-phosphate 5-kinase MSS4-like protein (AHRD V3.3 *** A0A2P5EP15_TREOI)	1.71482	0.0184367
Solyc08g008280.3	WRKY transcription factor 53	1.63289	0.0184651
Solyc03g005350.3	bHLH transcription factor 018	1.05903	0.0185951
Solyc12g099390.2	Protein DEHYDRATION-INDUCED 19-like protein 7 (AHRD V3.3 *** A0A2G3B5I9_CAPCH)	1.10765	0.0186248
Solyc02g067530.5	Oxoglutarate/iron-dependent oxygenase (AHRD V3.11 *** tr|A0A2U1MYZ7|A0A2U1MYZ7_ARTAN)	1.22904	0.0186673
Solyc06g082380.3	protein LURP-one-related 7-like (AHRD V3.3 *** A0A2I4F9W5_9ROSI)	1.64209	0.0186944
Solyc07g063260.4	MLO-like protein (AHRD V3.3 *** K4CH09_SOLLC)	1.30286	0.0187608
Solyc04g079210.3	Patatin (AHRD V3.3 *** A0A2G2X0P8_CAPBA)	1.66087	0.0187803
Solyc04g014670.3	Short-chain dehydrogenase/reductase SDR (AHRD V3.3 *** A0A200PSC0_9MAGN),Pfam:PF13561	1.76356	0.018929
Solyc02g024000.5	WPP domain-associated protein (AHRD V3.11 *** tr|A0A2G2XDL8|A0A2G2XDL8_CAPBA)	1.24664	0.0189805
Solyc12g098520.2	Heat stress transcription factor A-5 (AHRD V3.3 *** A0A2G3AV96_CAPCH)	1.62243	0.0189847
Solyc05g051750.3	TOMPRORNA prosystemin	1.0728	0.0190469
Solyc06g068120.4	DUF4050 family protein (AHRD V3.3 *** Q8L920_ARATH)	1.12886	0.0190709
Solyc02g084690.3	FG-GAP repeat-containing protein (AHRD V3.3 *** A0A2U1NP74_ARTAN)	1.48759	0.0192037
Solyc09g007270.3	Ascorbate peroxidase (AHRD V3.3 *** Q42941_TOBAC)	2.79153	0.0192401
Solyc07g056640.1	Unknown protein	1.73137	0.0192462
Solyc07g041010.3	60S ribosomal protein L18a-like protein (AHRD V3.3 *** A0A1J3E1C5_NOCCA)	1.57318	0.0192777
Solyc07g043580.4	bHLH transcription factor 052	1.11977	0.0192777
Solyc06g016750.3	Nuclear factor Y, subunit C10 (AHRD V3.3 *-* A0A1P8AN83_ARATH)	1.2057	0.0193326
Solyc11g071920.3	Serine/threonine-protein phosphatase (AHRD V3.3 *** A0A2G2VPQ2_CAPBA)	2.32147	0.0194214
Solyc07g022910.3	Protein WEAK CHLOROPLAST MOVEMENT UNDER BLUE LIGHT.1	1.01777	0.0194261
Solyc02g094280.4	Yellow stripe-like protein (AHRD V3.3 *** A0A2D1UXE7_ROSHC)	1.13842	0.0194261
Solyc04g017610.2	F-box protein (AHRD V3.3 *** A0A2I0VRX1_9ASPA)	2.47821	0.0196193
Solyc01g090780.3	CCR4-NOT transcription complex subunit.1	1.00846	0.019736
Solyc07g049645.1	Benzyl alcohol O-benzoyltransferase (AHRD V3.3 *** BEBT_TOBAC)	1.57773	0.0198293
Solyc08g080960.4	AT-hook motif nuclear-localized protein 10 (AHRD V3.3 *** A0A2G3AP54_CAPAN)	2.57941	0.0198359
Solyc01g107460.3	Neuronal PAS domain protein (AHRD V3.11 *** tr|A0A1P8BBZ0|A0A1P8BBZ0_ARATH)	1.24165	0.0198493
Solyc02g021250.1	Unknown protein	7.95438	0.0198493
Solyc03g113430.3	Protein NRT1/ PTR FAMILY 2.9 (AHRD V3.3 *** A0A2G2WRK6_CAPBA)	1.08953	0.0198693
Solyc02g091270.3	ELL-associated factor.1	1.28987	0.0200365
Solyc01g087450.3	Arm repeat superfamily protein (AHRD V3.3 *** A0A2K3NMK6_TRIPR)	2.19498	0.0200799
Solyc02g077040.4	phytophthora-inhibited protease 1	1.96517	0.0201805
Solyc03g007210.3	Receptor-like protein kinase (AHRD V3.3 *** A0A2K3PPP5_TRIPR)	1.2283	0.0203439
Solyc03g097230.1	AIG2-like (Avirulence induced gene) family protein (AHRD V3.3 *** Q9FIQ3_ARATH)	1.65594	0.020374
Solyc01g088730.3	DnaJ domain-containing protein (AHRD V3.3 *** A0A2U1Q731_ARTAN)	1.19369	0.020374
Solyc01g095530.2	hypothetical protein (AHRD V3.3 *-* AT5G41761.1)	1.03326	0.0205221
Solyc02g081810.5	H/ACA ribonucleoprotein complex subunit 4 (AHRD V3.11 *** tr|A0A2G3D6Q6|A0A2G3D6Q6_CAPCH)	1.12295	0.0205222
Solyc01g087820.2	Subtilisin-like protease (AHRD V3.3 *** O82777_SOLLC)	1.54031	0.0205222
Solyc08g008140.4	E4 SUMO-protein ligase PIAL2 isoform X2 (AHRD V3.11 *-* XP_010324635.1)	3.06597	0.0205914
Solyc04g012160.4	SNF1-related kinase	1.20253	0.0207096
Solyc03g044740.5	Methyl esterase 1 (AHRD V3.11 *** tr|A0A2U1LMY0|A0A2U1LMY0_ARTAN)	1.3382	0.0207461
Solyc11g073280.2	THO complex subunit 4A-like (AHRD V3.3 *** A0A2I4FWJ6_9ROSI)	1.14697	0.0207478
Solyc05g009610.1	Alpha/beta-Hydrolases superfamily protein (AHRD V3.3 *** A0A2U1PVQ0_ARTAN)	2.26514	0.0207853
Solyc02g094430.4	Acyltransferase-like protein, chloroplastic (AHRD V3.3 *** A0A2G3AD32_CAPAN)	1.27725	0.0207904
Solyc01g008270.3	Prefoldin subunit 5 (AHRD V3.3 *** B6TVU2_MAIZE)	1.45961	0.0210386
Solyc01g065550.3	Dehydration-induced 19-like protein (AHRD V3.3 *** E3T7S4_GOSHI)	1.0997	0.0212804
Solyc03g005570.3	Myb-related transcription factor LBM2 (AHRD V3.3 *** Q9SLT1_TOBAC)	1.84516	0.0213469
Solyc03g034020.4	RING-type E3 ubiquitin transferase (AHRD V3.3 *** A0A2G3CL67_CAPCH)	1.17059	0.0213469
Solyc05g008240.2	myb-related protein H.1	2.22468	0.0214526
Solyc02g071870.4	Protein kinase domain (AHRD V3.3 *** A0A200QV78_9MAGN)	1.17313	0.021523
Solyc10g084140.2	Ferrochelatase (AHRD V3.3 *** A0A2G3BRU7_CAPCH)	1.09358	0.0215671
Solyc02g087460.1	Inactive receptor kinase (AHRD V3.3 *** A0A2R6P9E5_ACTCH)	1.76045	0.0215774
Solyc10g049650.3	histone deacetylase 6 (AHRD V3.3 *** A0A2I4H7I2_9ROSI)	1.57855	0.0217247
Solyc01g067120.4	cullin-1-like (AHRD V3.3 *-* A0A2I4G9U1_9ROSI)	1.30389	0.0217396
Solyc03g007740.3	Reticulon-like protein (AHRD V3.3 *** A0A2G3CWR7_CAPCH)	1.07151	0.0217778
Solyc06g072750.3	Heat stress transcription factor A.1	1.76576	0.0218406
Solyc10g080610.1	F-box/kelch-repeat protein At1g15670-like (AHRD V3.3 *** A0A2I4E0A4_9ROSI)	1.34512	0.0220813
Solyc10g011910.5	WRKY transcription factor 22 (AHRD V3.11 *** tr|A0A2G2VST2|A0A2G2VST2_CAPBA)	2.28339	0.0221637
Solyc09g064860.3	ELKS/Rab6-interacting/CAST family protein (AHRD V3.3 *-* AT1G03290.4)	1.23277	0.0222146
Solyc01g097320.3	Mediator of RNA polymerase II transcription subunit 14 (AHRD V3.3 *** A0A2G2W775_CAPBA)	1.06282	0.0222146
Solyc08g008420.3	Mitochondrial pyruvate carrier (AHRD V3.3 *** A0A1U8GCA8_CAPAN)	1.34369	0.022216
Solyc01g057840.3	Nuclear export mediator factor Nemf (AHRD V3.3 *** A0A1J3J1R1_NOCCA)	1.47013	0.0223022
Solyc09g075500.3	DUF789 domain-containing protein (AHRD V3.3 *** A0A1Q3AMZ2_CEPFO)	1.58901	0.0223589
Solyc02g088230.3	Phosphate transporter PHO1-like protein 9 (AHRD V3.3 *** A0A2G2V9D0_CAPBA)	1.20527	0.0224657
Solyc06g073190.3	fructokinase 2	1.44	0.0225131
Solyc12g088510.1	Cytochrome P450 (AHRD V3.3 *** A0A200Q0W8_9MAGN)	3.63701	0.0228512
Solyc09g009590.1	Zinc finger A20 and A.1	3.64981	0.0228512
Solyc08g150109.1	Unknown protein	5.24682	0.0229179
Solyc01g160360.1	UDP-glucuronic acid decarboxylase (AHRD V3.11 *** tr|G5DXR5|G5DXR5_SILLA)	4.37035	0.0229275
Solyc07g054280.1	Tyrosine/DOPA decarboxylase 3 (AHRD V3.3 *** A0A2G2Z3G9_CAPAN)	1.5994	0.0229828
Solyc01g109200.4	RING/U-box superfamily protein (AHRD V3.3 *-* A0A2U1Q188_ARTAN)	1.04196	0.0230576
Solyc04g018085.1	Unknown protein	1.47351	0.023222
Solyc05g009550.3	Regulator of Vps4 activity in the MVB pathway protein (AHRD V3.3 *-* Q9FX63_ARATH)	1.745	0.023274
Solyc10g005850.4	WW domain-containing protein (AHRD V3.3 *-* A0A1Q3AV91_CEPFO)	1.06203	0.0233063
Solyc11g044340.3	Pre-mRNA-processing protein 40A (AHRD V3.3 *** A0A2U1LAQ9_ARTAN)	1.12139	0.0236268
Solyc01g080870.3	Protein NRT1/ PTR FAMILY 7.3 (AHRD V3.3 *** A0A2G3DJ73_CAPCH)	1.74383	0.0236268
Solyc06g082990.4	RNA-binding CR.1	1.31646	0.0236268
Solyc10g012370.3	Cysteine synthase (AHRD V3.3 *** A0A2I4HU78_9ROSI)	1.08033	0.0237071
Solyc06g083860.2	Protein LIGHT-DEPENDENT SHORT HYPOCOTYLS 3 (AHRD V3.3 *-* A0A2G3CCG9_CAPCH)	1.85119	0.0237071
Solyc05g010015.1	Nudix hydrolase.1	1.23406	0.0238323
Solyc09g005750.3	DUF37.1	1.03843	0.0239838
Solyc02g084700.3	Histidine kinase-, DNA gyrase B-, and HSP90-like ATPase family protein (AHRD V3.3 *** A0A1P8BEQ3_ARATH)	1.29409	0.0240618
Solyc08g077700.3	Eukaryotic translation initiation factor 4G (AHRD V3.3 *** A0A1J3IRB2_NOCCA)	7.89317	0.0241825
Solyc01g090500.5	transcription termination factor MTEF18, mitochondrial (AHRD V3.11 *** tr|A0A2I4HDY9|A0A2I4HDY9_9ROSI)	1.00176	0.0241825
Solyc12g088400.1	Zinc-finger protein (AHRD V3.3 *-* Q40899_PETHY)	3.39991	0.0242075
Solyc07g040990.4	Protein phosphatase 2C 77 (AHRD V3.3 *** A0A2G3BYZ4_CAPCH)	1.25701	0.0244792
Solyc03g007230.4	Protein phosphatase 2C (AHRD V3.3 *** A0A2U1KYU0_ARTAN)	1.90562	0.0247494
Solyc11g069450.1	Senescence regulator S40 (AHRD V3.3 *** A0A200QID2_9MAGN)	1.79874	0.0248791
Solyc08g082490.4	GDSL esterase/lipase-like (AHRD V3.11 *** tr|A0A2Z7BHU2|A0A2Z7BHU2_9LAMI)	5.3641	0.0249204
Solyc04g005080.3	Pyruvate dehydrogenase .1	1.00923	0.0250005
Solyc09g090290.3	RNA-binding (RRM/RBD/RNP motifs) family protein (AHRD V3.3 *-* AT3G23370.1)	1.85589	0.0250336
Solyc03g111815.1	Sieve element occlusion (AHRD V3.3 *** A0A200RCW8_9MAGN)	1.64158	0.0252009
Solyc04g018080.4	mediator of RNA polymerase II transcription subunit 15a (AHRD V3.3 --* XP_010319382.1)	1.547	0.0252254
Solyc04g056390.3	Isopentenyl-diphosphate Delta-isomerase (AHRD V3.3 *** A0A2L0V4K4_9APIA)	1.10296	0.0252409
Solyc03g093880.3	U6 snRNA phosphodiesterase (AHRD V3.3 *** A0A2G2YI60_CAPAN)	1.08556	0.0257542
Solyc09g082140.4	Protein OBERON.1	1.57343	0.0259019
Solyc08g068790.3	Tyramine N-feruloyltransferase 10/30 (AHRD V3.3 *-* A0A2G2YXB9_CAPAN)	2.9587	0.0260206
Solyc03g093550.1	Ethylene-responsive transcription factor 5 (AHRD V3.3 *** A0A2G3CVP7_CAPCH)	1.78659	0.0261147
Solyc11g065940.2	ENTH/VHS-like protein (AHRD V3.3 *** A0A2U1LWI0_ARTAN)	1.86942	0.0265701
Solyc04g078420.1	R2R3MYB transcription factor 70	1.2198	0.0266823
Solyc04g082470.3	WD40 repeat protein (AHRD V3.3 *** Q1JV02_IPONI)	1.64971	0.026745
Solyc08g029230.4	aspartic proteinase-like protein 2 (AHRD V3.3 *** A0A1U7VWJ9_NICSY)	1.39381	0.0268869
Solyc01g106390.3	Glutamyl-tRNA reductase (AHRD V3.3 *** A0A2G2Y3E1_CAPAN)	1.37283	0.0269368
Solyc07g062970.3	protein phosphatase 2C	1.20433	0.0269831
Solyc07g053130.4	G-type lectin S-receptor-like serine/threonine-protein kinase (AHRD V3.3 *** A0A2G2Z3R4_CAPAN)	1.20835	0.0269926
Solyc06g051790.4	Nucleotidyltransferase family protein (AHRD V3.3 *-* AT2G39740.3)	1.08937	0.0269926
Solyc06g008300.4	Hcr2-5D (AHRD V3.3 *** Q9ZTJ6_SOLLC)	1.70431	0.0271027
Solyc01g067295.1	Fruit-specific protein (AHRD V3.3 *** A0A2G2VKF4_CAPBA)	1.34529	0.0272266
Solyc01g091160.4	arginase 1	1.35742	0.0274035
Solyc07g052110.4	S-adenosyl-L-methionine-dependent methyltransferases superfamily protein (AHRD V3.3 *-* A0A1P8B458_ARATH)	1.48735	0.0275219
Solyc05g053970.3	Amino acid transporter (AHRD V3.11 *** tr|A0A200QES7|A0A200QES7_9MAGN)	2.15896	0.0276956
Solyc09g055765.2	transcription factor IBH1-like (AHRD V3.11 *** tr|A0A2I4G0N0|A0A2I4G0N0_9ROSI)	2.6836	0.0278219
Solyc03g098730.1	Kunitz-type protease inhibitor (AHRD V3.3 *** J9XUY3_TOBAC)	2.93976	0.0282171
Solyc07g007270.3	Unknown protein	1.24609	0.0282615
Solyc11g064840.1	Calcium-dependent lipid-binding domain-containing protein (AHRD V3.3 *** A0A2K3NHM7_TRIPR)	2.24285	0.0283672
Solyc11g068450.2	Biogenesis of lysosome-related organelles complex.1	1.61982	0.0284382
Solyc08g005680.4	Z,Z-farnesyl pyrophosphate synthase	1.79644	0.0285413
Solyc02g062550.3	P-loop containing nucleoside triphosphate hydrolases superfamily protein (AHRD V3.3 *** A0A2U1NGS8_ARTAN)	4.91713	0.0285581
Solyc01g095630.3	WRKY transcription factor 41	1.65307	0.0286194
Solyc03g121290.5	F-box domain, Leucine-rich repeat domain, L domain-like protein (AHRD V3.11 *** tr|A0A2U1PDJ8|A0A2U1PDJ8_ARTAN)	1.4897	0.0287087
Solyc02g072540.3	Non-specific serine/threonine protein kinase (AHRD V3.3 *** A0A2G2XE54_CAPBA)	1.62647	0.0287087
Solyc03g005700.1	mitochondrial import receptor subunit TOM9-2-like (AHRD V3.3 *** A0A1S3Y998_TOBAC)	1.80213	0.0287581
Solyc01g100010.3	F-box domain, Phloem protein 2-like protein (AHRD V3.3 *** A0A2U1MNC1_ARTAN)	1.47115	0.028979
Solyc02g085670.3	Major facilitator superfamily protein (AHRD V3.3 *** A0A2U1P386_ARTAN)	1.36229	0.0291797
Solyc07g007810.3	N-alpha-acetyltransferase 35, NatC auxiliary subunit (AHRD V3.3 *** A0A1J3EIH3_NOCCA)	1.33759	0.0294743
Solyc02g087810.3	Aldose 1-epimerase (AHRD V3.3 *** A0A2G3D9T3_CAPCH)	2.12814	0.0295711
Solyc04g009340.3	RING/U-box superfamily protein (AHRD V3.3 *** Q8GWB1_ARATH)	1.14256	0.0296722
Solyc11g007770.2	Glycosyltransferase family protein 64 protein C5 (AHRD V3.3 *** A0A2G2VEI7_CAPBA)	1.24315	0.0297911
Solyc09g010350.5	N-lysine methyltransferase (AHRD V3.11 *** tr|Q9FNA6|Q9FNA6_ARATH)	1.77839	0.0298458
Solyc03g121960.3	Phospholipid:diacylglycerol acyltransferase (AHRD V3.3 *** A0A2U1KQW5_ARTAN)	1.18782	0.0298899
Solyc10g081000.1	Unknown protein	1.16429	0.029892
Solyc02g068490.4	Copper-transporting ATPase RA.1	1.22	0.0299051
Solyc10g076780.1	Alpha 1,4-glycosyltransferase family protein (AHRD V3.3 *** F4IS00_ARATH)	2.94105	0.0302823
Solyc00g500339.1	Unknown protein	2.48834	0.0306483
Solyc06g069400.4	Isoaspartyl peptidase/L-asparaginase (AHRD V3.3 *** A0A1U8EDB4_CAPAN)	2.12279	0.0312099
Solyc07g150102.1	Unknown protein	1.263	0.0313521
Solyc10g008040.5	Seed biotin-containing protein SBP65 (AHRD V3.11 *-* sp|Q41060|SBP65_PEA)	5.47744	0.0315577
Solyc03g034380.1	Bifunctional inhibitor/lipid-transfer protein/seed storage 2S albumin superfamily protein (AHRD V3.3 *** Q9FF39_ARATH)	2.25386	0.0317017
Solyc11g008210.3	glycine-rich RNA-binding protein RZ1C-like (AHRD V3.3 *-* A0A2I4DY40_9ROSI)	1.12355	0.0317503
Solyc12g100190.2	Pleiotropic drug resistance protein (AHRD V3.3 *** C8CA13_CUCSA)	5.69682	0.0320154
Solyc06g084820.2	Cytochrome P450 (AHRD V3.3 *** A0A200PMP4_9MAGN)	3.27227	0.0321671
Solyc12g010830.2	hypothetical protein (AHRD V3.3 *-* AT2G31130.6)	1.18134	0.032467
Solyc01g096510.2	Sigma factor binding protein 1, chloroplastic (AHRD V3.3 *** A0A2G2W6X7_CAPBA)	3.05874	0.03259
Solyc12g049310.2	Ubiquitin-like protein ATG12 (AHRD V3.3 *** A0A2G3B3P3_CAPCH)	1.29628	0.0326025
Solyc01g080400.3	Protein phosphatase 2C family protein (AHRD V3.3 *** A0A2U1LBE2_ARTAN)	1.01956	0.0326853
Solyc12g099830.2	Protein kinase domain (AHRD V3.3 *** A0A200R4T5_9MAGN)	1.52924	0.0327699
Solyc02g092820.4	IAA-amido synthetase 3-4	3.8582	0.0328239
Solyc12g006997.1	Heavy metal transport/detoxification superfamily protein (AHRD V3.3 *** A0A2U1NJ85_ARTAN)	1.86793	0.0330812
Solyc01g104740.3	Multiprotein-bridging factor 1c (AHRD V3.3 *** A0A1U8F6N4_CAPAN)	1.38084	0.0330812
Solyc10g150102.1	Nucleic acid-binding, OB-fold protein (AHRD V3.3 *-* A0A2U1LWI4_ARTAN)	3.19551	0.0331609
Solyc02g089160.3	dwarf	1.34527	0.0335594
Solyc06g062490.3	Core-2 i-branching beta-n-acetylglucosaminyltransferase family protein (AHRD V3.3 *** A0A2K3MN76_TRIPR)	2.64066	0.0336156
Solyc06g060750.3	O-fucosyltransferase (AHRD V3.3 *** A0A2P5AVU2_PARAD)	1.355	0.0336156
Solyc04g076670.3	TRAF-type zinc finger domain-containing protein.1	1.17409	0.0336156
Solyc01g091090.5	tubulin-folding cofactor D (AHRD V3.11 *** tr|A0A2I4EM28|A0A2I4EM28_9ROSI)	3.70967	0.0336156
Solyc05g009350.4	Zinc finger transcription factor 37	2.07096	0.0339602
Solyc07g052320.3	Hexosyltransferase (AHRD V3.3 *** A0A2G2WDG1_CAPBA)	1.05944	0.0340883
Solyc01g087800.2	Subtilisin-like protease (AHRD V3.3 *** O82777_SOLLC)	1.73929	0.0340936
Solyc06g075550.3	Receptor-like cytoplasmic protein kinase.1	1.48695	0.0341076
Solyc08g080850.5	Serine/threonine-protein kinase RIO1 (AHRD V3.11 *** tr|A0A2G2XK91|A0A2G2XK91_CAPBA)	1.35218	0.0341877
Solyc12g035240.2	DUF14.1	1.13141	0.0343447
Solyc12g096280.2	Endonuclease V (AHRD V3.3 *** A0A2U1PD83_ARTAN)	1.84543	0.034995
Solyc08g081730.5	Reticulon-like protein (AHRD V3.11 *** tr|A0A2G3DAU6|A0A2G3DAU6_CAPCH)	1.01923	0.035152
Solyc04g015460.4	Protein kinase domain (AHRD V3.3 *** A0A200QIT5_9MAGN)	2.38436	0.0356233
Solyc03g007480.3	myosin IB heavy chain (AHRD V3.3 *** A0A2I4H7G9_9ROSI)	1.11609	0.0357871
Solyc12g038140.1	hypothetical protein (AHRD V3.3 *-* AT5G13620.1)	11.104	0.0357968
Solyc01g080340.4	BSD domain-containing protein (AHRD V3.11 *** tr|A0A1Q3B6E5|A0A1Q3B6E5_CEPFO)	1.12483	0.0358111
Solyc04g005250.4	cytosine-5 DNA methyltransferase1	1.3164	0.0360787
Solyc06g068350.2	Unknown protein	6.47612	0.0360787
Solyc05g054750.3	Plant protein 1589 of Uncharacterized protein function (AHRD V3.3 *** A0A061FM19_THECC)	1.82728	0.0361427
Solyc06g060690.3	Protein kinase superfamily protein (AHRD V3.3 *** Q9SVY4_ARATH)	1.48908	0.036196
Solyc12g042520.3	Gibberellin-regulated family protein (AHRD V3.3 *** A0A2U1P8W2_ARTAN)	3.90672	0.036439
Solyc11g069570.2	Cytokinin riboside 5'-monophosphate phosphoribohydrolase (AHRD V3.3 *** A0A2G2YHS4_CAPAN)	1.01802	0.0367312
Solyc11g007430.3	Receptor-like protein kinase (AHRD V3.3 *** A0A2K3L8M9_TRIPR)	1.78666	0.0367508
Solyc07g009520.2	WEB family protein At4g27595, chloroplastic-like (AHRD V3.3 *** A0A2I4GYN3_9ROSI)	3.24774	0.0368966
Solyc06g005170.3	mitogen-activated protein kinase 3	1.07417	0.0372159
Solyc04g063245.1	Cytochrome (AHRD V3.3 *** A0A1U8F0H8_CAPAN)	1.42412	0.0376479
Solyc08g067240.4	BRCT domain DNA repair protein (AHRD V3.3 *** F4ITP1_ARATH)	1.24791	0.037663
Solyc02g085450.1	F-box protein At5g07610-like (AHRD V3.3 *** A0A2I4F448_9ROSI)	2.59761	0.0376746
Solyc05g052610.3	Transcription factor DIVARICATA (AHRD V3.3 *** A0A1U8GX57_CAPAN)	1.80277	0.0377329
Solyc01g104600.4	COP9 signalosome complex subunit 8 (AHRD V3.3 *** A0A2I4GE15_9ROSI)	1.36175	0.0377519
Solyc10g085660.3	F-box protein SKIP24 (AHRD V3.3 *** A0A2G2YLS2_CAPAN)	1.41104	0.038058
Solyc05g052050.1	DNA-binding protein Pti4	1.42741	0.0380825
Solyc10g047763.1	Unknown protein	3.51824	0.0380825
Solyc10g080670.2	Transmembrane protein, putative (AHRD V3.3 *** A2Q5V9_MEDTR)	1.32673	0.0381289
Solyc10g006460.3	DDRGK domain-containing protein.1	1.15956	0.0381819
Solyc06g076960.2	Protein EARLY FLOWERING 4 (AHRD V3.3 *** A0A2G3CBN6_CAPCH)	2.10717	0.0382797
Solyc07g064560.4	AT hook motif-containing protein (AHRD V3.3 *-* A0A2K3PS21_TRIPR)	1.08508	0.0385891
Solyc12g011420.2	C2 domain-containing protein (AHRD V3.3 *** A0A2G2X5L7_CAPBA)	2.6322	0.0386271
Solyc01g099730.3	transmembrane protein (AHRD V3.3 *** AT2G41945.2)	1.12798	0.0388418
Solyc01g111860.5	Ddb1-and cul4-associated factor-like protein (AHRD V3.11 *** tr|A0A2K3PHM5|A0A2K3PHM5_TRIPR)	1.20357	0.0392441
Solyc12g009100.2	FRIGIDA interacting protein.1	1.22065	0.0393587
Solyc02g089210.4	MADS box transcription factor (AHRD V3.3 *** Q689E7_GENTR)	1.9575	0.0393587
Solyc01g112280.3	partialaminoacylase-1	1.18532	0.0394556
Solyc00g118690.1	NADH-ubiquinone oxidoreductase chain.1	5.81019	0.0395371
Solyc01g100370.3	Adenine nucleotide alpha hydrolases-like superfamily protein (AHRD V3.3 *** A0A2U1PDN0_ARTAN)	1.51429	0.0395623
Solyc01g088200.4	aldehyde oxidase 4 pseudogene	4.97532	0.039671
Solyc06g051440.4	Protein POLLEN DEFECTIVE IN GUIDANCE.1	1.51674	0.039798
Solyc01g104350.3	hypothetical protein (AHRD V3.3 *-* AT3G50040.4)	1.06885	0.0400502
Solyc10g008400.1	E3 ubiquitin-protein ligase RMA1.1	2.0544	0.0401605
Solyc01g090210.4	U-box domain-containing protein 35 (AHRD V3.3 *** A0A2I4F8Y4_9ROSI)	2.22802	0.0401965
Solyc02g070870.4	mitochondrial inner membrane protease subunit 1-like (AHRD V3.3 *** A0A2I4HRQ8_9ROSI)	2.34365	0.0402657
Solyc06g073850.1	hypothetical protein (AHRD V3.3 *** AT2G27180.1)	2.04051	0.0403218
Solyc03g114000.3	LIM domain-containing protein (AHRD V3.3 *** A0A1Q3BSR2_CEPFO)	1.60832	0.0403448
Solyc08g008070.1	BTB/POZ domain-containing protein (AHRD V3.3 *** A0A2G2W3D6_CAPBA)	1.30587	0.0407806
Solyc06g066340.5	Homeodomain-like superfamily protein (AHRD V3.11 *-* tr|A0A2U1QD82|A0A2U1QD82_ARTAN)	1.15883	0.0411312
Solyc06g076050.5	Ankyrin repeat family protein, putative, expressed (AHRD V3.11 *** tr|Q10NB7|Q10NB7_ORYSJ)	1.35254	0.0412015
Solyc02g005606.1	serine/threonine-protein phosphatase 7 long form homolog (AHRD V3.3 *-* XP_019069006.1)	1.31192	0.0415072
Solyc06g074030.1	Polynucleotidyl transferase, ribonuclease H-like superfamily protein (AHRD V3.3 *** A0A2U1M9A7_ARTAN)	3.40685	0.041671
Solyc08g006900.3	60S ribosomal protein L32 (AHRD V3.3 *** A0A2G3DDM0_CAPCH)	1.07518	0.0418447
Solyc11g013030.2	DIS3-like exonuclease 2 (AHRD V3.3 *** A0A2G2WY12_CAPBA)	1.13144	0.0418688
Solyc12g005950.2	CO.1	1.02029	0.0419258
Solyc05g005570.3	BURP domain (AHRD V3.3 *** A0A200QH65_9MAGN)	1.48922	0.041968
Solyc09g025220.2	11S globulin seed storage protein 2 (AHRD V3.3 *** A0A2G2X5V4_CAPBA)	7.64797	0.0422474
Solyc09g075470.2	DnaJ-like protein subfamily B member 6 (AHRD V3.3 *** A0A2G2W0L3_CAPBA)	1.66784	0.0422519
Solyc04g071630.3	hypothetical protein (AHRD V3.3 *** AT4G08330.1)	2.03706	0.0422724
Solyc01g106890.2	hypothetical protein (AHRD V3.3 *** AT3G19660.1)	1.19526	0.042318
Solyc03g094160.3	metacaspase-1-like (AHRD V3.3 *** A0A1U7W9C1_NICSY),Pfam:PF00656	1.65679	0.0423204
Solyc12g006050.2	Protein NRT1/ PTR FAMILY 6.4 (AHRD V3.3 *** A0A2G2X304_CAPBA)	1.84194	0.0424447
Solyc12g027850.3	Cyclin-dependent kinase E.1	1.14448	0.0424677
Solyc07g006820.4	Transcription initiation factor TFIID subunit.1	1.0111	0.0425287
Solyc01g095730.4	PAP/OA.1	1.98121	0.0429297
Solyc10g054030.2	RING/U-box superfamily protein (AHRD V3.3 *** Q8L7K7_ARATH)	1.04244	0.0429858
Solyc01g008220.3	UPF0664 stress-induced protein C29B12.11c (AHRD V3.3 *** A0A1J3H3L4_NOCCA)	4.07172	0.0429858
Solyc05g014790.3	Lipoxygenase (AHRD V3.3 *** K4BYJ7_SOLLC)	1.17576	0.043006
Solyc02g081500.3	Receptor kinase LRK10	1.04133	0.0431165
Solyc09g064530.3	auxin-regulated IAA12	1.45918	0.0433462
Solyc05g012180.3	Methyl esterase .1	5.75246	0.0434478
Solyc05g026217.1	40S ribosomal protein s14-like (AHRD V3.3 *-* A0A2K3LU38_TRIPR)	1.57069	0.0436195
Solyc06g061170.3	Mitochondrial carnitine/acylcarnitine carrier-like protein (AHRD V3.3 *** A0A2G2ZAG7_CAPAN)	1.77496	0.0440027
Solyc07g063465.2	S-adenosyl-L-methionine-dependent methyltransferases superfamily protein (AHRD V3.11 *** tr|A0A2U1LBB5|A0A2U1LBB5_ARTAN)	1.62985	0.0440027
Solyc06g064660.4	Cyclin-dependent kinase C.1	3.23887	0.0441607
Solyc03g045060.3	Proline-rich spliceosome-associated (PSP) family protein / zinc knuckle (CCHC-type) family protein (AHRD V3.3 *** Q93YW4_ARATH)	1.17084	0.0446861
Solyc02g150139.1	Unknown protein	2.01434	0.04474
Solyc09g059427.1	Unknown protein	5.52922	0.0447676
Solyc08g083290.4	PHD finger protein (AHRD V3.3 *-* A0A1J3I6U4_NOCCA)	1.17771	0.0447768
Solyc11g010630.4	Kinase-interacting protein.1	1.02174	0.0450425
Solyc12g037970.2	Peptidyl-tRNA hydrolase (AHRD V3.3 *** A0A200Q3I5_9MAGN)	1.06002	0.0454351
Solyc03g123860.4	Receptor-like protein kinase INRPK1c	1.36054	0.0454989
Solyc08g082460.4	Protein kinase domain (AHRD V3.3 *-* A0A200QL53_9MAGN)	4.52746	0.0460261
Solyc07g008280.5	cytochrome P450 family protein Chr3:5337734-5338219 FORWARD LENGTH=135 201606 (AHRD V3.11 -** AT3G15760.1)	1.21539	0.0462901
Solyc11g005060.2	NADH:ubiquinone oxidoreductase intermediate-associated protein 30 (AHRD V3.3 *** A0A2U1L3K2_ARTAN)	1.04628	0.0466088
Solyc11g044270.4	Major facilitator superfamily protein (AHRD V3.11 *-* tr|A0A2U1KFT1|A0A2U1KFT1_ARTAN)	1.01308	0.0467365
Solyc06g074210.3	mRNA-decapping enzyme-like protein (AHRD V3.3 *** A0A2G3CBG2_CAPCH)	1.09052	0.0467434
Solyc01g091910.4	phospholipase PLDb2	1.4747	0.0467434
Solyc01g044556.1	TPX2 (targeting protein for Xklp2) protein family (AHRD V3.3 --* AT4G32330.4)	1.34674	0.0467672
Solyc04g008310.3	Glycosyltransferase (AHRD V3.3 *** A0A0A1WCD6_NICAT)	1.05777	0.0467988
Solyc06g034255.1	Cytochrome 71D7 (AHRD V3.3 *-* A0A2G3C788_CAPCH)	3.17604	0.0468044
Solyc01g098000.3	Elongation factor 1-delta (AHRD V3.3 *** A0A2G2XZA6_CAPAN)	1.12333	0.0468044
Solyc07g053320.4	hypothetical protein (AHRD V3.3 *-* AT2G31130.6)	1.32441	0.0468044
Solyc06g018110.3	RNA-binding (RRM/RBD/RNP motifs) family protein (AHRD V3.3 *-* A0A2U1N2D5_ARTAN)	1.28314	0.0468044
Solyc05g050350.2	Cyclic nucleotide-gated ion channel.1	3.97448	0.0469549
Solyc04g054700.3	General transcription factor IIH subunit (AHRD V3.3 *** A0A2G2XQE2_CAPBA)	1.28996	0.0470753
Solyc01g086670.3	Unknown protein	1.72311	0.0475962
Solyc10g076360.1	PR.1	1.31863	0.0481462
Solyc04g077230.1	Unknown protein	1.10067	0.0482125
Solyc02g078270.3	LS.1	1.39451	0.0484845
Solyc06g074620.3	hypothetical protein (AHRD V3.3 *** AT2G27830.1)	2.63459	0.0486813
Solyc01g102840.3	Disease resistance protein (TIR-NBS-LRR class) (AHRD V3.3 *** A0A2U1NT16_ARTAN)	1.71806	0.04905
Solyc09g082230.1	N-acetyltransferase (AHRD V3.3 *** A0A2N9Z4V7_PAEPO)	2.00822	0.0493388
Solyc06g065300.5	Helicase (AHRD V3.11 *-* tr|A0A200PRA7|A0A200PRA7_9MAGN)	3.57473	0.0495329
Solyc01g104090.4	Pentatricopeptide repeat (AHRD V3.3 *** A0A200QR01_9MAGN)	3.7818	0.0495722
Solyc02g088090.1	Calmodulin-like protein 45 (AHRD V3.3 *** A0A2P0QD45_CAMSI)	1.61788	0.0498825

## Sheet: Shoestring vs. Healthy down
id	description	log2Foldchange	padj
Solyc09g092520.3	xyloglucan endotransglycosylase	-2.76664	2.0125e-22
Solyc02g070950.1	Chlorophyll a-b binding protein, chloroplastic (AHRD V3.3 *** A0A2G3A7J8_CAPAN)	-4.77003	3.65119e-19
Solyc02g086740.1	50S ribosomal protein L12, chloroplastic (AHRD V3.3 *** A0A2G3D9E1_CAPCH)	-2.00265	5.40952e-15
Solyc11g006250.2	GDSL-motif lipase/hydrolase family protein 2	-5.35579	6.15823e-15
Solyc02g070940.1	Chlorophyll a-b binding protein, chloroplastic (AHRD V3.3 *** A0A2G3A7J8_CAPAN)	-2.29691	8.62762e-15
Solyc05g013850.2	Sieve element occlusion b (AHRD V3.3 *** E2FKJ9_9SOLN)	-2.45417	2.94866e-14
Solyc07g053540.1	Fasciclin-like arabinogalactan protein 9 (AHRD V3.3 *** A0A1U8HBV4_CAPAN)	-3.17366	4.68946e-14
Solyc12g098890.2	50S ribosomal protein L18 (AHRD V3.3 *** A0A1U8F639_CAPAN)	-2.35975	4.89171e-14
Solyc04g082000.4	Phospholipase D (AHRD V3.3 *** K4BVS9_SOLLC)	-1.8378	4.97073e-14
Solyc07g041720.1	Germin-like protein (AHRD V3.3 *** S8E4K0_9LAMI)	-2.3738	6.15992e-13
Solyc10g005960.1	Fasciclin-like arabinogalactan protein (AHRD V3.3 *** A0A2R6P548_ACTCH)	-2.18514	8.99531e-13
Solyc12g087940.2	Eukaryotic aspartyl protease family protein (AHRD V3.3 *** F4K5B9_ARATH)	-3.74147	9.18221e-13
Solyc08g078020.1	Methionine rich arabinogalactan (AHRD V3.3 *-* Q52QJ6_SOLLC)	-1.91766	1.22648e-12
Solyc02g092790.4	Arabinogalactan (AHRD V3.11 *-* tr|Q43719|Q43719_SOLLC)	-2.99006	3.04877e-12
Solyc02g068090.3	30S ribosomal protein S.1	-1.67618	4.44943e-12
Solyc09g062970.1	Unknown protein	-4.16171	6.24749e-12
Solyc02g085933.1	Unknown protein	-3.52889	6.24749e-12
Solyc01g109690.1	Protein RADIALIS-like 6 (AHRD V3.3 *** A0A2G2XX78_CAPAN)	-6.40097	1.1239e-11
Solyc10g006030.3	30S ribosomal protein S10, chloroplastic (AHRD V3.3 *** A0A2G2VQX8_CAPBA)	-1.73911	1.12941e-11
Solyc12g044330.2	tonoplast intrinsic protein 2.1	-2.42783	1.46389e-11
Solyc11g017250.2	Dihydrolipoamide acetyltransferase component of pyruvate dehydrogenase complex (AHRD V3.3 *** A0A2G2WYT7_CAPBA)	-2.60393	1.59385e-11
Solyc06g074820.3	tonoplast intrinsic protein 1.1	-1.99265	3.33085e-11
Solyc04g082010.1	pre-plastocyanin	-4.19057	3.4529e-11
Solyc08g005960.2	Bifunctional inhibitor/lipid-transfer protein/seed storage 2S albumin superfamily protein (AHRD V3.3 *** A0A2U1PU47_ARTAN)	-4.40312	3.77176e-11
Solyc10g083650.1	Peroxiredoxin-2E, chloroplastic (AHRD V3.3 *** A0A2G2YMS7_CAPAN)	-1.7508	3.84601e-11
Solyc06g065970.1	Bifunctional inhibitor/lipid-transfer protein/seed storage 2S albumin superfamily protein (AHRD V3.3 *** A0A2U1PU47_ARTAN)	-4.1778	4.14432e-11
Solyc07g052180.1	glycine-rich cell wall structural protein 1-like (AHRD V3.3 *-* XP_010324095.1)	-8.57899	5.07364e-11
Solyc01g066680.3	Pollen Ole e.1	-2.19487	5.07364e-11
Solyc12g013710.2	light dependent NADH:protochlorophyllide oxidoreductase 1	-2.887	8.82558e-11
Solyc01g006400.4	Pistil extensin like protein, partial CDS only (AHRD V3.3 *-* Q7DLN2_TOBAC)	-2.76414	1.32071e-10
Solyc03g111840.3	RNA-binding protein (AHRD V3.3 *** Q40270_MESCR)	-1.96336	1.44553e-10
Solyc01g107730.3	D-type cyclin-2	-2.56652	1.4604e-10
Solyc02g080670.3	L-ascorbate oxidase-like protein (AHRD V3.3 *** A0A1U8FN33_CAPAN)	-6.67144	1.73215e-10
Solyc07g006000.3	50S ribosomal protein L35 (AHRD V3.3 *** A0A2G3BXF7_CAPCH)	-2.26691	2.28607e-10
Solyc09g008780.4	Sulfite exporter TauE/SafE family protein (AHRD V3.3 *** A0A2U1KFX4_ARTAN)	-1.46436	2.67768e-10
Solyc10g077040.2	Magnesium-protoporphyrin IX monomethyl ester [oxidative] cyclase, chloroplastic (AHRD V3.3 *** A0A1U8EC90_CAPAN)	-1.92858	2.78524e-10
Solyc12g009650.2	Sl proline-rich protein	-3.24793	3.50897e-10
Solyc09g090680.3	Cysteine-rich repeat secretory protein 3 (AHRD V3.3 *** A0A2G3CR65_CAPCH)	-3.24006	3.87068e-10
Solyc03g034220.3	Tomato RuBP carboxylase small subunit	-1.68127	5.9089e-10
Solyc04g050730.3	GDSL esterase/lipase (AHRD V3.3 *** A0A2R6PKD3_ACTCH)	-2.0933	9.23371e-10
Solyc02g080330.4	Cytochrome P450 (AHRD V3.3 *** A0A200QM51_9MAGN)	-7.54507	9.39208e-10
Solyc03g123410.1	Germin-like protein.1	-3.10251	1.08042e-09
Solyc03g113910.3	Gibberellin-regulated protein 14 (AHRD V3.3 *** A0A2G3AWC5_CAPCH)	-3.4605	2.09464e-09
Solyc06g072830.5	Tudor/PWWP/MBT superfamily protein (AHRD V3.11 *-* tr|A0A1I9LQC0|A0A1I9LQC0_ARATH)	-5.03057	2.1181e-09
Solyc10g074540.1	Protein EXORDIUM-like 3 (AHRD V3.3 *** A0A1U8DVK9_CAPAN)	-3.00864	3.7488e-09
Solyc06g069730.3	Chlorophyll a-b binding protein, chloroplastic (AHRD V3.3 *** A0A1U8GPF4_CAPAN)	-3.5204	4.03849e-09
Solyc12g006140.2	Cab-5 gene encoding chlorophyll a/b-binding protein	-3.47431	4.03849e-09
Solyc06g160050.1	protein PELPK1 (AHRD V3.11 *-* XP_004240704.2)	-1.77388	5.06456e-09
Solyc04g076870.4	Glutamyl-tRNA reductase (AHRD V3.3 *** A6Q0F0_TOBAC)	-1.71891	8.09458e-09
Solyc09g018010.3	Non-specific lipid-transfer protein (AHRD V3.3 *** M0ZNZ5_SOLTU)	-1.28448	9.18146e-09
Solyc06g054260.1	photosystem.1	-2.00416	9.78556e-09
Solyc06g063370.3	Chlorophyll a-b binding protein, chloroplastic (AHRD V3.3 *** A0A2G2V937_CAPBA)	-2.20952	1.33055e-08
Solyc01g096450.5	Eukaryotic aspartyl protease family protein (AHRD V3.11 *** tr|A0A2U1PLR1|A0A2U1PLR1_ARTAN)	-2.36601	1.33131e-08
Solyc07g054310.3	Cell wall protein (AHRD V3.3 *** I6QN83_HELAN)	-9.01445	1.53606e-08
Solyc01g111830.3	Methyltransferase (AHRD V3.3 *** O24154_TOBAC)	-1.35244	1.67969e-08
Solyc07g065530.1	flocculation protein FLO.1	-3.71878	1.85972e-08
Solyc10g008910.1	Histone H3 (AHRD V3.3 *** B3TM40_ELAGV)	-2.84344	2.13392e-08
Solyc12g011280.2	Chlorophyll a-b binding protein, chloroplastic (AHRD V3.3 *** A0A0F7H004_9ROSI)	-2.17155	2.87412e-08
Solyc06g060340.3	Photosystem II 22 kDa protein, chloroplastic (AHRD V3.3 *** A0A1U8GV91_CAPAN)	-1.7973	2.88432e-08
Solyc03g005760.1	Chlorophyll a-b binding protein, chloroplastic (AHRD V3.3 *** A0A2G2W7Q4_CAPBA)	-2.42613	3.26928e-08
Solyc01g088050.3	Serine/threonine-protein kinase-like protein (AHRD V3.3 *** A0A2G2XQK9_CAPBA)	-2.92676	3.48041e-08
Solyc04g011390.1	Histone H4 (AHRD V3.3 *-* F2E7L1_HORVV)	-2.21008	3.49705e-08
Solyc02g080540.1	ATP synthase gamma chain, chloroplastic (AHRD V3.3 *** A0A2G3D743_CAPCH)	-1.58425	3.76976e-08
Solyc11g068820.3	50S ribosomal protein L27 (AHRD V3.3 *** Q8LEF5_ARATH)	-1.3563	3.89599e-08
Solyc01g109040.4	Cytochrome b6-f complex subunit 7 (AHRD V3.3 *** A0A1U8DXD4_CAPAN)	-1.49482	4.03771e-08
Solyc09g083380.5	Histone H1 (AHRD V3.11 *-* tr|A0A2G3CST5|A0A2G3CST5_CAPCH)	-2.26185	5.48624e-08
Solyc02g071010.1	Chlorophyll a-b binding protein, chloroplastic (AHRD V3.3 *** A0A2G3A7J8_CAPAN)	-3.1222	6.07895e-08
Solyc02g083890.4	Chalcone-flavanone isomerase family protein (AHRD V3.3 *** AT5G66230.1)	-6.52188	6.29728e-08
Solyc07g052980.3	xyloglucan endotransglycosylase/hydrolase 16	-1.7704	6.49217e-08
Solyc01g080610.3	Pentatricopeptide repeat-containing protein (AHRD V3.3 *-* A0A2G3ALG8_CAPAN)	-4.44206	8.77289e-08
Solyc07g055050.3	ATP synthase protein I-related protein (AHRD V3.3 *** A0A2U1Q771_ARTAN)	-1.61417	8.77289e-08
Solyc03g120630.5	30S ribosomal protein S17, chloroplastic (AHRD V3.11 *** tr|A0A2G2WPB4|A0A2G2WPB4_CAPBA)	-1.27628	9.01152e-08
Solyc04g009030.3	Glyceraldehyde-3-phosphate dehydrogenase (AHRD V3.3 *** A0A0A8IBT8_NICBE)	-1.47004	1.06602e-07
Solyc02g088390.4	Lamin-like protein (AHRD V3.3 *** A0A2G2V9B8_CAPBA)	-2.67977	1.13005e-07
Solyc10g084840.2	Thaumatin-like protein (AHRD V3.3 *** A0A2G2VUW4_CAPBA)	-4.62673	1.13775e-07
Solyc02g070990.1	Chlorophyll a-b binding protein, chloroplastic (AHRD V3.3 *** A0A2G3A7J8_CAPAN)	-2.59014	1.14461e-07
Solyc09g065620.3	Chlorophyllase (AHRD V3.3 *** B6DX58_CITLI),Pfam:PF12740	-4.47794	1.18108e-07
Solyc10g008320.1	microtubule-associated protein (AHRD V3.3 *** AT4G28310.1)	-4.96974	1.21753e-07
Solyc01g091530.5	Fasciclin-like arabinogalactan protein (AHRD V3.11 *** tr|E3WHD6|E3WHD6_9ROSI)	-1.81635	1.21753e-07
Solyc01g110130.3	DNA helicase (AHRD V3.3 *** A0A2G3BW33_CAPCH)	-3.05586	1.23818e-07
Solyc03g111610.3	Haloacid dehalogenase-like hydrolase domain-containing protein (AHRD V3.3 *** A0A2G3CCT0_CAPCH),Pfam:PF13419	-1.33545	1.33247e-07
Solyc10g085550.3	Enolase (AHRD V3.3 *** A0A200Q2G1_9MAGN)	-2.32089	1.34887e-07
Solyc10g005110.3	Oxygen-dependent coproporphyrinogen-III oxidase, chloroplastic (AHRD V3.3 *** A0A1U8EMR2_CAPAN)	-1.33853	1.40661e-07
Solyc07g042440.3	Peroxiredoxin Q (AHRD V3.3 *** D7TCA6_VITVI)	-2.05776	1.61656e-07
Solyc03g118240.5	Magnesium-protoporphyrin IX methyltransferase (AHRD V3.11 *** tr|A0A1P8B4G1|A0A1P8B4G1_ARATH)	-1.96274	1.73546e-07
Solyc10g011770.4	Protein CURVATURE THYLAKOID 1A, chloroplastic (AHRD V3.3 *** A0A2G3BDI0_CAPCH)	-1.55022	1.91277e-07
Solyc03g118510.3	Ovary receptor kinase 27 (AHRD V3.3 *** S4WIQ7_SOLCH)	-2.01653	2.18428e-07
Solyc07g054290.1	Photosystem II Psb27 protein (AHRD V3.3 *-* A0A1Y1IAK8_KLENI)	-1.70547	2.18428e-07
Solyc04g063240.3	Protein STAY-GREEN, chloroplastic (AHRD V3.3 *** A0A2G2WYV6_CAPBA)	-2.08603	2.1884e-07
Solyc10g086150.2	RNA-binding protein (AHRD V3.3 *** A0A2U1PI86_ARTAN)	-1.41588	2.38594e-07
Solyc01g007810.1	ovate family protein 3	-5.37592	2.66188e-07
Solyc10g006900.3	light dependent NADH:protochlorophyllide oxidoreductase 3 s2	-2.44331	2.72358e-07
Solyc12g055840.2	Glucan endo-1,3-beta-glucosidase 10 (AHRD V3.3 *** A0A1U8F6Q1_CAPAN)	-1.58923	2.85732e-07
Solyc08g076290.4	Plastidal glycolate/glycerate translocator 1, chloroplastic (AHRD V3.11 *** tr|A0A2G2XLX5|A0A2G2XLX5_CAPBA)	-1.656	2.87276e-07
Solyc10g078580.1	arabinogalactan protein 14 (AHRD V3.3 *** XP_004249150.1)	-2.17958	3.0378e-07
Solyc05g005540.5	Polygalacturonase-1 non-catalytic subunit beta (AHRD V3.11 *** sp|Q40161|GP1_SOLLC)	-3.8157	3.36334e-07
Solyc07g061900.3	50S ribosomal protein L4 (AHRD V3.3 *** B6TG27_MAIZE)	-1.58722	3.64996e-07
Solyc04g014510.3	glutamine synthase	-1.71621	3.93094e-07
Solyc08g082690.2	Ribosomal protein S6 (AHRD V3.3 *** A0A200QWA6_9MAGN)	-1.45526	4.25248e-07
Solyc07g048090.2	Fasciclin-like arabinogalactan protein 7 (AHRD V3.3 *** A0A2G2Z2X7_CAPAN)	-2.02991	5.3682e-07
Solyc02g085020.4	dihydroflavonol 4-reductase	-3.12423	5.53765e-07
Solyc03g112150.1	Elongation factor Tu (AHRD V3.3 *** A0A2G3CY71_CAPCH)	-1.90779	5.53765e-07
Solyc03g111810.2	Sieve element occlusion a (AHRD V3.3 *** E2FKJ8_9SOLN)	-1.74862	5.53765e-07
Solyc03g113240.3	Transmembrane protein, putative (DUF1118) (AHRD V3.3 *** Q94F10_ARATH)	-1.26545	5.53765e-07
Solyc03g060510.5	Keratin-associated protein, putative (DUF819) (AHRD V3.11 *** tr|Q9LTG3|Q9LTG3_ARATH)	-3.16757	5.59238e-07
Solyc08g078010.3	50S ribosomal protein L19 (AHRD V3.3 *-* B6T8M1_MAIZE)	-1.7528	5.59238e-07
Solyc04g008730.3	Alpha-galactosidase (AHRD V3.3 *** K4BP29_SOLLC)	-2.7629	6.43831e-07
Solyc08g076220.3	Phosphoribulokinase (AHRD V3.3 *** A0A1U8GUA7_CAPAN)	-1.40539	6.4582e-07
Solyc07g007860.1	Bifunctional inhibitor/plant lipid transfer protein/seed storage helical domain (AHRD V3.3 *-* A0A200PNR4_9MAGN)	-7.84608	7.09515e-07
Solyc04g015040.3	Peptidylprolyl isomerase (AHRD V3.3 *** A0A2G2XYE0_CAPAN)	-1.98967	7.51412e-07
Solyc12g044280.2	Photosystem I reaction center subunit VI, chloroplastic (AHRD V3.3 *** A0A2G3D0C1_CAPCH)	-1.88064	8.08993e-07
Solyc10g008740.3	Mg-protoporphyrin IX chelatase (AHRD V3.3 *** A0A2G2YJA3_CAPAN)	-1.38963	8.25447e-07
Solyc10g047530.2	Phototropic-responsive NPH3 family protein (AHRD V3.3 *** A0A2U1PJR6_ARTAN)	-8.41197	8.32872e-07
Solyc06g048730.3	Uroporphyrinogen decarboxylase (AHRD V3.3 *** A0A2G3CAB7_CAPCH)	-1.6638	8.51105e-07
Solyc01g099410.3	Histone H2A (AHRD V3.3 *** A0A0H5QLQ1_9EUKA)	-2.52744	8.75944e-07
Solyc02g070210.3	Patellin-4 (AHRD V3.3 *** A0A2G2XDH3_CAPBA)	-3.649	8.94178e-07
Solyc01g090965.1	Bifunctional inhibitor/lipid-transfer protein/seed storage 2S albumin superfamily protein (AHRD V3.3 *** Q9FJS1_ARATH)	-1.95777	8.98091e-07
Solyc05g009990.4	Leucine-rich repeat (AHRD V3.3 *** A0A200R8J0_9MAGN)	-2.93618	9.23222e-07
Solyc03g005770.4	Chlorophyll a-b binding protein, chloroplastic (AHRD V3.11 *** tr|A0A2G2W7Q4|A0A2G2W7Q4_CAPBA)	-2.10056	9.54611e-07
Solyc01g066910.3	Bifunctional inhibitor/plant lipid transfer protein/seed storage helical domain containing protein (AHRD V3.3 *** A0A2P5CY45_TREOI)	-6.64867	1.13623e-06
Solyc08g075990.3	protein LOW PSII ACCUMULATION 3, chloroplastic (AHRD V3.3 *** A0A2I4H7S7_9ROSI)	-1.8532	1.20347e-06
Solyc08g074480.1	Bifunctional inhibitor/lipid-transfer protein/seed storage 2S albumin superfamily protein (AHRD V3.3 *** A0A2U1PU47_ARTAN)	-1.85773	1.25539e-06
Solyc12g099650.2	Photosystem II 5 kDa protein, chloroplastic (AHRD V3.3 *** A0A2G3B5K3_CAPCH)	-1.41842	1.36439e-06
Solyc01g105050.3	Chlorophyll a-b binding protein, chloroplastic (AHRD V3.3 *** A0A2G3AWK5_CAPCH)	-2.2588	1.41603e-06
Solyc12g042760.1	Leucine-rich repeat receptor-like protein kinase family protein (AHRD V3.3 *-* A0A2U1PY75_ARTAN)	-7.74513	1.48634e-06
Solyc02g081980.3	Apyrase (AHRD V3.3 *** A0A2G2XFE6_CAPBA)	-2.83187	1.51168e-06
Solyc05g008450.3	Phenol hydroxylase reductase (AHRD V3.3 *** A0A200QUX1_9MAGN)	-1.35583	1.53296e-06
Solyc02g077990.3	30S ribosomal protein S5, chloroplastic (AHRD V3.3 *** A0A1U8FKT3_CAPAN)	-1.42847	1.61445e-06
Solyc07g064950.3	Trigger factor (AHRD V3.3 *** A0A200RBE3_9MAGN)	-1.68739	1.64583e-06
Solyc04g009540.1	50S ribosomal protein L10 (AHRD V3.3 *** B6SUJ0_MAIZE)	-1.3671	1.7425e-06
Solyc06g066640.3	Photosystem I reaction center subunit VI, chloroplastic (AHRD V3.3 *** A0A2G2WLH8_CAPBA)	-1.8716	2.1341e-06
Solyc05g053810.3	Serine hydroxymethyltransferase (AHRD V3.3 *** A0A2G3CI35_CAPCH)	-1.50644	2.19113e-06
Solyc10g006400.3	Tryptophan synthase beta chain (AHRD V3.3 *** B2J8R2_NOSP7)	-2.12641	2.24077e-06
Solyc03g115820.3	Ribulose-phosphate 3-epimerase-like (AHRD V3.3 *** A0A200QP25_9MAGN)	-1.38959	2.28579e-06
Solyc07g062680.3	cycloidea	-3.36815	2.29215e-06
Solyc03g007030.3	CDGSH iron-sulfur domain-containing protein NEET (AHRD V3.3 *** A0A1U8HGA0_CAPAN)	-1.7001	2.36e-06
Solyc03g005190.3	Unknown protein	-1.31576	2.72926e-06
Solyc02g077330.3	GDSL esterase/lipase (AHRD V3.3 *** A0A2G3D5Q8_CAPCH)	-3.21603	2.91321e-06
Solyc11g007920.1	Histone H2B (AHRD V3.3 *-* A0A200PZ88_9MAGN)	-1.32966	3.04952e-06
Solyc06g005610.1	ROTUNDIFOLIA like 2 (AHRD V3.3 --* AT2G29125.1)	-7.57582	3.64686e-06
Solyc10g086190.3	Adenosine kinase (AHRD V3.3 *** A0A1U8FGB1_CAPAN)	-1.65889	3.78322e-06
Solyc10g052490.2	Isoflavone reductase homolog (AHRD V3.3 *** IFRH_SOLTU)	-3.72568	3.78687e-06
Solyc05g010320.4	Chalcone-flavonone isomerase family protein (AHRD V3.3 *** A0A193AUW5_SOLME)	-2.42907	3.83356e-06
Solyc01g081570.3	DUF239 domain-containing protein/DUF4409 domain-containing protein (AHRD V3.3 *** A0A1Q3BKR6_CEPFO)	-1.4193	3.85432e-06
Solyc07g063600.3	Chlorophyll a-b binding protein, chloroplastic (AHRD V3.3 *** A0A2G3C388_CAPCH)	-2.60171	3.8598e-06
Solyc09g091390.3	glycine-rich protein 5-like (AHRD V3.3 *-* XP_004247821.1)	-8.25178	3.87699e-06
Solyc07g062870.3	30S ribosomal protein S20, chloroplastic (AHRD V3.3 *** A0A2G3C1Q1_CAPCH)	-1.39184	3.87699e-06
Solyc02g087400.1	Ankyrin repeat-containing protein (AHRD V3.3 *** A0A2U1KW09_ARTAN)	-1.44497	3.90125e-06
Solyc01g095450.5	GDSL esterase/lipase (AHRD V3.11 *** tr|A0A2G2W6L9|A0A2G2W6L9_CAPBA)	-4.07164	3.90889e-06
Solyc04g025120.2	P-loop containing nucleoside triphosphate hydrolases superfamily protein (AHRD V3.3 *-* A0A2U1NZV9_ARTAN)	-4.76588	4.21658e-06
Solyc03g118770.4	WUSCHEL-related homeobox 6 (AHRD V3.3 *** A0A2G3A315_CAPAN)	-7.79356	4.34237e-06
Solyc03g065250.4	Fatty acid hydroxylase superfamily (AHRD V3.3 *** A0A2U1L8N4_ARTAN)	-1.54086	4.34237e-06
Solyc03g111670.3	Protein kinase (AHRD V3.3 *** D6N3G3_MALDO)	-2.0293	4.51805e-06
Solyc12g011450.2	Chlorophyll a-b binding protein, chloroplastic (AHRD V3.3 *** A0A1U8G201_CAPAN)	-2.17117	4.52706e-06
Solyc07g005440.1	Non-specific serine/threonine protein kinase (AHRD V3.3 *** A0A2G2WAR5_CAPBA)	-2.14605	4.63675e-06
Solyc06g069790.5	Gibberellin-regulated protein (AHRD V3.11 *** tr|S8CK34|S8CK34_9LAMI)	-3.71325	5.20138e-06
Solyc01g074000.4	Histone H3 (AHRD V3.11 *** tr|B3TM40|B3TM40_ELAGV)	-2.9182	5.91919e-06
Solyc02g069460.3	Photosystem I reaction center subunit III, chloroplastic (AHRD V3.3 *** A0A1U8FJA0_CAPAN)	-1.70697	6.32729e-06
Solyc03g005470.3	HR-like lesion-inducing protein-related (AHRD V3.3 *** B6SJ11_MAIZE)	-1.93027	6.49582e-06
Solyc09g014520.3	Chlorophyll a-b binding protein, chloroplastic (AHRD V3.3 *** A0A2G3BKI1_CAPCH)	-1.7891	6.51966e-06
Solyc06g074790.3	Histone H2B (AHRD V3.11 *-* tr|A0A2G3CAQ8|A0A2G3CAQ8_CAPCH)	-2.20196	6.52055e-06
Solyc08g075240.3	Long-chain-alcohol oxidase (AHRD V3.3 *** A0A2G3C0E1_CAPCH)	-4.15199	6.52996e-06
Solyc01g103790.3	Protein kinase superfamily protein (AHRD V3.3 *-* A0A2U1PSD3_ARTAN)	-6.18483	6.75811e-06
Solyc12g014390.3	50S ribosomal protein L13 (AHRD V3.3 *** A0A1U8E5A8_CAPAN)	-1.22559	6.76452e-06
Solyc05g009570.3	30S ribosomal protein 3, chloroplastic (AHRD V3.3 *** A0A2G2VK36_CAPBA)	-1.59566	7.07562e-06
Solyc07g005540.1	Protein kinase domain (AHRD V3.3 *** A0A200QFM8_9MAGN)	-1.85552	7.89295e-06
Solyc04g014260.2	Zinc-finger homeodomain protein.1	-8.0282	8.89497e-06
Solyc01g097460.3	Ribose 5-phosphate isomerase A (AHRD V3.3 *** A0A1Y1IHK3_KLENI)	-1.41334	8.93494e-06
Solyc07g066470.3	Porphobilinogen deaminase, chloroplastic (AHRD V3.3 *** A0A2G2Z6B1_CAPAN)	-1.60472	9.18774e-06
Solyc12g013900.3	Early nodulin-like protein.1	-1.64407	9.46599e-06
Solyc12g056220.2	plasma membrane intrinsic protein 1.3	-1.25408	9.71536e-06
Solyc11g073260.2	Histone H2A (AHRD V3.3 *** Q9ST30_SOLME)	-2.36222	1.05868e-05
Solyc06g075800.1	Histone H2B (AHRD V3.3 *-* A0A1Q3BKM6_CEPFO)	-2.10135	1.08644e-05
Solyc10g055630.2	plasma membrane intrinsic protein 2.9	-1.71172	1.1156e-05
Solyc10g085020.3	Tubulin beta chain (AHRD V3.3 *** A0A1U8EHY4_CAPAN)	-1.48244	1.1156e-05
Solyc02g063150.3	RuBP carboxylase small subunit	-1.20598	1.19693e-05
Solyc10g044520.3	Ferredoxin (AHRD V3.3 *** A0A0K0PWX6_SOLLC)	-1.15855	1.21344e-05
Solyc12g010980.3	HXXXD-type acyl-transferase family protein (AHRD V3.3 *** F4JBC7_ARATH)	-3.4644	1.23978e-05
Solyc04g009200.3	glutamate 1-semialdehyde 2,1-aminomutase	-1.46568	1.24283e-05
Solyc08g067320.3	Chlorophyll a-b binding protein, chloroplastic (AHRD V3.3 *-* A0A2G3D4H8_CAPCH)	-2.4895	1.29823e-05
Solyc11g072860.2	Histone H4 (AHRD V3.3 *-* F2E7L1_HORVV)	-2.32516	1.30894e-05
Solyc11g010410.2	2-oxoglutarate (2OG) and Fe(II)-dependent oxygenase superfamily protein (AHRD V3.3 *** A0A2U1NR61_ARTAN)	-8.02489	1.35073e-05
Solyc04g077830.2	tetratricopeptide repeat protein 7B (AHRD V3.3 *** A0A2I4H060_9ROSI)	-8.09727	1.36734e-05
Solyc07g061750.4	Ankyrin repeat (AHRD V3.3 *** A0A200Q4D4_9MAGN)	-6.87328	1.38631e-05
Solyc07g006380.3	Defensin-like protein (AHRD V3.3 *** A0A1U8HFN5_CAPAN)	-8.13578	1.7172e-05
Solyc07g052350.3	Aconitate hydratase (AHRD V3.3 *** A0A200Q7Z0_9MAGN)	-1.11924	1.72414e-05
Solyc10g081470.2	lutescent-2	-1.43769	1.79268e-05
Solyc10g084040.2	Thylakoid lumenal 15.0 kDa protein 2, chloroplastic (AHRD V3.3 *** A0A2G2YMG0_CAPAN)	-1.76673	1.81001e-05
Solyc03g112870.3	Phosphoenolpyruvate/phosphate translocator 1, chloroplastic (AHRD V3.3 *** A0A2G2X8M1_CAPBA)	-1.34159	1.85323e-05
Solyc06g082940.3	Photosystem I reaction center subunit XI protein (AHRD V3.3 *** A0A2U1MVK5_ARTAN)	-1.37035	1.85479e-05
Solyc01g087040.2	Photosystem II PsbP (AHRD V3.3 *** A0A200Q959_9MAGN)	-1.27749	1.87918e-05
Solyc03g111680.3	DNA polymerase III subunit gamma/tau (AHRD V3.3 *** A0A2K3PCP8_TRIPR)	-7.32517	1.88801e-05
Solyc12g089100.2	Outer envelope pore protein 24A, chloroplastic (AHRD V3.3 *** A0A2G3B427_CAPCH)	-3.97437	1.93396e-05
Solyc07g005510.3	Omega-6 fatty acid desaturase, chloroplastic (AHRD V3.3 *** A0A2G3BXG4_CAPCH)	-1.55171	1.9603e-05
Solyc03g118310.4	bHLH transcription factor 083	-4.85249	1.9778e-05
Solyc10g006530.4	Photosynthetic NDH subcomplex L 3 (AHRD V3.3 *-* A0A0F7CYJ0_9ROSI)	-2.19839	2.12503e-05
Solyc09g090510.3	Cyclopropane-fatty-acyl-phospholipid synthase (AHRD V3.3 *** A0A2U1QM01_ARTAN)	-1.60474	2.13426e-05
Solyc12g014140.3	SlTCP3	-2.92255	2.19955e-05
Solyc04g081320.4	Protein disulfide-isomerase LQY1, chloroplastic (AHRD V3.3 *** LQY1_ARATH)	-1.31631	2.21235e-05
Solyc01g079570.3	Beta-D-xylosidase.1	-4.61186	2.34322e-05
Solyc07g006370.1	cation/calcium exchanger.1	-3.94622	2.41875e-05
Solyc02g093460.4	tRNA pseudouridine synthase B (AHRD V3.3 *** A0A1J3DSQ2_NOCCA)	-2.03004	2.43015e-05
Solyc03g118120.3	Transferring glycosyl group transferase (AHRD V3.3 *** A0A2K3L539_TRIPR)	-1.2886	2.43015e-05
Solyc05g054610.1	Histone H4 (AHRD V3.3 *-* F2E7L1_HORVV)	-3.31604	2.44845e-05
Solyc03g120640.3	Photosystem I reaction center subunit VI, chloroplastic (AHRD V3.3 *** A0A2G3D0C1_CAPCH)	-1.32335	2.4683e-05
Solyc03g117740.3	nuclear protein (AHRD V3.3 *** AT1G16080.1)	-1.39453	2.46952e-05
Solyc05g005170.5	Pectin lyase-like superfamily protein (AHRD V3.11 *** tr|O22699|O22699_ARATH)	-4.36938	2.57689e-05
Solyc06g051300.3	Chromosome transmission fidelity-like protein (AHRD V3.3 *** F4KEU4_ARATH)	-7.8568	2.64494e-05
Solyc03g115900.5	Chlorophyll a-b binding protein, chloroplastic (AHRD V3.11 *** tr|A0A1U8G3I4|A0A1U8G3I4_CAPAN)	-2.03633	2.65507e-05
Solyc06g071790.3	Elongation factor Tu (AHRD V3.3 *** A0A2G2WM97_CAPBA)	-1.12672	2.80359e-05
Solyc07g047850.3	Chlorophyll a-b binding protein, chloroplastic (AHRD V3.3 *** A0A1U8HAX7_CAPAN)	-1.83418	2.98057e-05
Solyc01g111100.6	Neutral/alkaline invertase (AHRD V3.11 *** tr|I0CL53|I0CL53_MANES)	-4.81884	3.20651e-05
Solyc12g019550.2	hypothetical protein (AHRD V3.3 *-* AT1G21500.1)	-1.99633	3.25185e-05
Solyc07g006710.3	Pathogenesis-related protein PR-1 (AHRD V3.11 *** tr|A0A2G3BX31|A0A2G3BX31_CAPCH)	-6.57666	3.34827e-05
Solyc10g011820.5	Delta(8)-fatty-acid desaturase (AHRD V3.11 *** tr|A0A2G3BES8|A0A2G3BES8_CAPCH)	-1.77705	3.5169e-05
Solyc06g068910.3	Receptor-like kinase.1	-3.1948	4.5804e-05
Solyc07g056530.3	Nucleotide/sugar transporter family protein (AHRD V3.3 *** A0A2U1N0V9_ARTAN)	-4.17417	4.59854e-05
Solyc06g082750.3	50S ribosomal protein L17 (AHRD V3.3 *** A0A1U8H2A3_CAPAN)	-1.36719	4.65234e-05
Solyc07g052240.3	L-ascorbate oxidase-like protein (AHRD V3.3 *** A0A2G2V9R9_CAPBA)	-4.38563	4.99014e-05
Solyc03g116060.5	Gibberellin-regulated protein 6 (AHRD V3.11 *** tr|A0A2G3CZG9|A0A2G3CZG9_CAPCH)	-2.38179	5.24009e-05
Solyc09g063130.3	Photosystem I reaction center subunit IV (AHRD V3.3 *-* A0A2P6U4S6_CHLSO)	-1.09678	5.31836e-05
Solyc04g081970.3	Thioredoxin (AHRD V3.3 *** A0A200QEF8_9MAGN)	-1.2267	5.32236e-05
Solyc08g074683.1	Polyphenol oxidase (AHRD V3.3 *** Q41428_SOLTU)	-6.60388	5.6067e-05
Solyc03g121600.4	Glucose-methanol-choline (GMC) oxidoreductase family protein (AHRD V3.3 *** A0A2U1MMK8_ARTAN)	-3.44892	5.6067e-05
Solyc02g065400.3	33kDa precursor protein of oxygen-evolving complex	-1.38145	5.62672e-05
Solyc09g090550.3	Arp2/3 complex 34 kDa subunit (AHRD V3.3 *** A0A2G2W1L9_CAPBA)	-7.69795	5.70349e-05
Solyc04g078750.3	Late embryogenesis abundant protein (AHRD V3.3 *** A0A200QZD5_9MAGN)	-1.86473	5.74081e-05
Solyc03g006240.3	GDSL esterase/lipase (AHRD V3.3 *** A0A2G2ZLG9_CAPAN)	-4.24335	5.75651e-05
Solyc06g083820.3	Ribosomal protein L14 (AHRD V3.3 *** A0A200PVX1_9MAGN)	-1.43682	6.00294e-05
Solyc12g095750.2	Auxin efflux carrier (AHRD V3.3 *** A0A200PR79_9MAGN)	-4.07908	6.01562e-05
Solyc12g009200.2	Chlorophyll a-b binding protein, chloroplastic (AHRD V3.3 *** A0A2G3BP51_CAPCH)	-1.81383	6.05089e-05
Solyc01g107330.5	SWIB domain-containing protein (AHRD V3.11 *** tr|A0A1Q3C0F4|A0A1Q3C0F4_CEPFO)	-1.48379	6.44178e-05
Solyc02g083810.4	Ferredoxin--NADP reductase, chloroplastic (AHRD V3.3 *** K4BAP9_SOLLC)	-1.2214	6.58617e-05
Solyc01g066760.2	Unknown protein	-4.06489	7.06809e-05
Solyc10g011760.3	Glucose-6-phosphate 1-epimerase (AHRD V3.3 *** A0A1U8EEQ4_CAPAN)	-7.72511	7.26857e-05
Solyc12g005400.3	cyclic nucleotide-gated ion channel 4 (AHRD V3.3 *** A0A2I4H6P7_9ROSI)	-2.0696	7.36858e-05
Solyc01g079240.3	Long chain acyl-CoA synthetase.1	-1.5211	7.38873e-05
Solyc03g046340.3	ATP-dependent zinc metalloprotease FtsH (AHRD V3.3 *** A0A2G2ZNV8_CAPAN)	-1.4833	7.63368e-05
Solyc06g035580.3	Glucose-methanol-choline (GMC) oxidoreductase family protein (AHRD V3.3 *** A0A1P8BHC1_ARATH)	-3.69061	7.95527e-05
Solyc09g014970.5	Methylketone synthase Ib (AHRD V3.11 *** tr|E0YCS5|E0YCS5_SOLLC)	-7.7888	8.25873e-05
Solyc01g111200.3	eukaryotic translation initiation factor 4B3 (AHRD V3.3 *** A0A2I4EWR0_9ROSI)	-1.29861	8.26914e-05
Solyc02g086050.3	Abscisic acid (Aba)-deficient 4 (AHRD V3.3 *** A0A1P8AQ81_ARATH)	-2.75167	8.31045e-05
Solyc06g076790.1	Thylakoid soluble phosphoprotein TSP9 (AHRD V3.3 *-* A0A200Q7Q2_9MAGN)	-1.417	8.65477e-05
Solyc07g066540.1	transmembrane protein (AHRD V3.3 *** AT3G12870.1)	-7.0282	8.71025e-05
Solyc12g005630.2	Cytochrome b6-f complex iron-sulfur subunit (AHRD V3.3 *** A0A1U8G0H9_CAPAN)	-1.22298	9.27067e-05
Solyc07g066150.1	Photosystem I reaction center subunit V, chloroplastic (AHRD V3.3 *** A0A1U8HDK9_CAPAN)	-1.54003	9.28192e-05
Solyc05g053850.3	Protein FLOWERING LOCUS T (AHRD V3.3 *** A0A2G3CJ17_CAPCH)	-1.98692	9.55672e-05
Solyc02g070970.1	Chlorophyll a-b binding protein, chloroplastic (AHRD V3.3 *** A0A2G3A7J8_CAPAN)	-4.20839	9.81851e-05
Solyc01g009990.3	Peptidyl-prolyl cis-trans isomerase (AHRD V3.3 *** A0A2G3DGA1_CAPCH)	-1.31573	9.95923e-05
Solyc01g094720.3	Phosphate transporter (AHRD V3.3 *** A0A2H4H6T0_MALDO)	-1.44553	0.000104833
Solyc07g008820.3	Protein trichome birefringence-like 15 (AHRD V3.3 *** A0A1U8ETR8_CAPAN)	-5.64853	0.000106958
Solyc11g008830.2	LOB domain-containing protein 6 (AHRD V3.3 *** A0A2G3B0H5_CAPCH)	-7.6014	0.000117189
Solyc02g089750.4	Proline-rich receptor-like protein kinase PERK9 (AHRD V3.3 *-* A0A2G3D983_CAPCH)	-7.56211	0.000120503
Solyc07g062580.4	TPR repeat-containing thioredoxin TT.1	-1.61251	0.000120503
Solyc08g069010.4	Pentatricopeptide repeat-containing protein (AHRD V3.3 *** A0A2G3DE83_CAPCH)	-1.85716	0.000122513
Solyc04g074730.1	classical arabinogalactan protein 5 (AHRD V3.3 --* XP_004237948.1)	-1.18925	0.000127769
Solyc01g095800.3	F-box protein (AHRD V3.3 *** A0A2G2XT66_CAPBA)	-1.94903	0.000135376
Solyc05g005480.2	Quinone oxidoreductase-like protein (AHRD V3.3 *** Q8LEB8_ARATH)	-1.35736	0.000136361
Solyc12g043020.2	Dihydroxy-acid dehydratase (AHRD V3.3 *** A0A2G3CHU1_CAPCH)	-1.449	0.000139175
Solyc03g123700.4	muscle M-line assembly protein (AHRD V3.3 *** AT1G53800.3)	-1.64887	0.000140568
Solyc02g070980.1	Chlorophyll a-b binding protein, chloroplastic (AHRD V3.3 *-* A0A2G3A7J8_CAPAN)	-5.09394	0.000146144
Solyc02g085770.5	AWPM-19-like protein (AHRD V3.11 *-* tr|A0A2U1MYT9|A0A2U1MYT9_ARTAN)	-2.40631	0.000146144
Solyc06g064820.3	GDSL esterase/lipase (AHRD V3.3 *** A0A2G3DGI0_CAPCH)	-4.47978	0.000147145
Solyc01g094020.3	Receptor-like serine/threonine-protein kinase (AHRD V3.3 *** A0A2G3DE20_CAPCH)	-2.4128	0.000150245
Solyc10g006230.4	Chlorophyll a-b binding protein, chloroplastic (AHRD V3.11 *** tr|A0A2G3BCB0|A0A2G3BCB0_CAPCH)	-1.73294	0.000164938
Solyc10g075160.1	Ferredoxin (AHRD V3.3 *** K4D1V7_SOLLC)	-1.43149	0.000171572
Solyc10g007320.3	Uroporphyrinogen decarboxylase (AHRD V3.3 *** A0A1U8EDS3_CAPAN)	-1.56153	0.000174821
Solyc02g093950.3	Ankyrin repeat (AHRD V3.3 *** A0A200QY43_9MAGN)	-5.21092	0.00018155
Solyc01g107660.3	Stress enhanced protein 1, chloroplastic (AHRD V3.3 *** A0A2G2W962_CAPBA)	-1.11883	0.00018155
Solyc10g077120.3	Photosystem II core complex proteins psbY, chloroplastic (AHRD V3.3 *-* A0A1U8E9S9_CAPAN)	-1.03554	0.000182727
Solyc06g066800.2	Nucleotide-diphospho-sugar transferases superfamily protein (AHRD V3.3 *** AT1G64980.3)	-2.48693	0.000183156
Solyc06g050590.3	Biotin/lipoyl attachment (AHRD V3.3 *** A0A200QBF2_9MAGN)	-1.60516	0.000184588
Solyc01g006940.5	RNA-binding protein CP33, chloroplastic (AHRD V3.11 *-* tr|A0A1J3GQ27|A0A1J3GQ27_NOCCA)	-1.31717	0.000190928
Solyc10g008440.3	Expansin-B3 (AHRD V3.3 *** A0A2G3BCT4_CAPCH)	-4.35586	0.000197388
Solyc07g062190.5	50S ribosomal protein L13 (AHRD V3.11 *** tr|A0A1U8HCH6|A0A1U8HCH6_CAPAN)	-1.05002	0.000198466
Solyc10g076350.2	Macrophage migration inhibitory factor (AHRD V3.3 *** A0A2U1PAA1_ARTAN)	-1.31663	0.000217217
Solyc03g071620.2	Histone H2B (AHRD V3.3 *-* A0A328DBY2_9ASTE)	-1.16454	0.000217458
Solyc01g056780.3	50S ribosomal protein L34 (AHRD V3.3 *** A0A1U8FLP5_CAPAN)	-1.35608	0.000224597
Solyc12g096770.1	HXXXD-type acyl-transferase family protein (AHRD V3.3 *** F4JBC7_ARATH)	-3.03242	0.000231969
Solyc05g056050.3	Chlorophyll a-b binding protein, chloroplastic (AHRD V3.3 *** A0A2G3CJ50_CAPCH)	-1.86535	0.000236334
Solyc01g087750.5	protein RETICULATA-RELATED 4, chloroplastic-like (AHRD V3.11 *** tr|A0A2I4G748|A0A2I4G748_9ROSI)	-1.535	0.000236334
Solyc08g079090.4	Monocopper oxidase-like protein sku5 (AHRD V3.3 *** A0A1J6IJ65_NICAT)	-2.82984	0.000238972
Solyc04g008900.4	Transmembrane protein, putative (DUF247) (AHRD V3.3 *** Q9SN03_ARATH)	-5.19365	0.000239209
Solyc09g090840.3	Aspartyl/glutamyl-tRNA(Asn/Gln) amidotransferase subunit B (AHRD V3.3 *** A0A2Z4MCS0_BREBE)	-1.44592	0.000268795
Solyc09g098540.3	Chitinase-like protein (AHRD V3.3 *** Q6JX03_GOSHI)	-2.15788	0.000288658
Solyc08g005980.3	High-affinity nickel-transport family protein (AHRD V3.3 *** F4JM82_ARATH)	-1.89157	0.000297207
Solyc08g006930.3	photosystem I reaction center subunit psaK, chloroplastic (AHRD V3.3 *** A0A2G3AN63_CAPAN)	-1.59306	0.000297683
Solyc05g008370.3	Ribose 5-phosphate isomerase A (AHRD V3.11 *** tr|A0A1Y1IHK3|A0A1Y1IHK3_KLENI)	-1.15087	0.000303755
Solyc05g050500.1	ATP synthase delta chain chloroplastic-like (AHRD V3.3 *** A0A2K3N7F4_TRIPR)	-1.30496	0.000304245
Solyc02g081390.3	Lysine-specific histone demethylase.1	-1.33959	0.000310117
Solyc02g078040.3	Pistil-specific extensin-like protein (AHRD V3.3 *-* A0A2G3A881_CAPAN)	-1.7887	0.000310132
Solyc10g074860.2	Unknown protein	-1.30492	0.000322855
Solyc12g009070.1	Unknown protein	-1.57157	0.000325925
Solyc03g115980.1	Geranylgeranyl diphosphate reductase, chloroplastic (AHRD V3.3 *** A0A2G2WR46_CAPBA)	-1.63879	0.000331496
Solyc12g044630.2	Profilin (AHRD V3.3 *** A0A1U8F126_CAPAN)	-4.76296	0.000333974
Solyc08g081940.3	Leucine-rich repeat protein kinase family protein (AHRD V3.3 *** A0A2U1NUU3_ARTAN)	-1.62041	0.00033722
Solyc09g090960.4	RNA-binding (RRM/RBD/RNP motifs) family protein (AHRD V3.3 *** A0A2U1N2D5_ARTAN)	-1.2917	0.000341664
Solyc04g074640.5	Ascorbate peroxidase (AHRD V3.11 *** tr|A0A0K2SS60|A0A0K2SS60_CITUN)	-1.77375	0.00034454
Solyc02g089870.3	E3 ubiquitin-protein ligase (AHRD V3.3 *** A0A2G3D341_CAPCH)	-2.25216	0.00035127
Solyc06g073260.3	Chloroplast stem-loop binding protein of .1	-1.55144	0.00035127
Solyc01g099830.3	60S ribosomal protein L22 (AHRD V3.3 *** A0A1Y1HUA2_KLENI)	-1.00113	0.000378648
Solyc03g082890.4	Thylakoid lumenal 17.4 kDa protein, chloroplastic (AHRD V3.11 *** tr|A0A2G3CX11|A0A2G3CX11_CAPCH)	-1.25509	0.000379145
Solyc04g081020.3	B-box zinc finger protein 24 (AHRD V3.3 *** A0A2G3CQV9_CAPCH)	-5.11884	0.000384311
Solyc01g081490.3	RNA polymerase sigma factor (AHRD V3.3 *** A0A1U8EM77_CAPAN)	-1.46009	0.00038691
Solyc02g091880.4	Cytochrome c oxidase subunit 6a, mitochondrial (AHRD V3.3 *** A0A1U8FNT4_CAPAN)	-1.13824	0.000403794
Solyc09g074450.1	Classical arabinogalactan protein 26 (AHRD V3.3 *-* A0A2G3CCP4_CAPCH)	-1.67331	0.000406514
Solyc06g009190.5	Pectinesterase (AHRD V3.11 *** tr|A0A2G3C3P4|A0A2G3C3P4_CAPCH)	-1.82189	0.000408451
Solyc06g050840.4	Transcription factor SCREAM2 (AHRD V3.11 *** tr|A0A2I0WJV6|A0A2I0WJV6_9ASPA)	-2.491	0.000409073
Solyc04g007150.3	Glycoside hydrolase family .1	-7.36257	0.000422519
Solyc01g005460.4	Dynein light chain (AHRD V3.3 *** A0A1U8EJW7_CAPAN)	-2.9293	0.00042278
Solyc12g056830.1	ATP synthase subunit delta, chloroplastic-like (AHRD V3.3 *** A0A2I4F0A5_9ROSI)	-1.20348	0.000426451
Solyc06g051320.3	HXXXD-type acyl-transferase family protein (AHRD V3.3 *** A0A2U1NYH9_ARTAN)	-4.7665	0.000431028
Solyc11g012640.1	transmembrane protein (AHRD V3.3 *-* AT4G16410.1)	-1.68975	0.00044252
Solyc03g116730.5	Palmitoyl-monogalactosyldiacylglycerol delta-7 desaturase, chloroplastic (AHRD V3.11 *** tr|A0A2G2WQQ5|A0A2G2WQQ5_CAPBA)	-1.71494	0.000455366
Solyc04g008570.4	Pentatricopeptide repeat-containing protein, chloroplastic (AHRD V3.3 *** A0A2G3CF28_CAPCH)	-1.64448	0.000480725
Solyc01g087520.3	Ferredoxin-thioredoxin reductase, variable chain (AHRD V3.3 *** A0A2G2XSR5_CAPBA)	-1.17205	0.000487085
Solyc03g115200.3	Carbohydrate-binding X8 domain superfamily protein (AHRD V3.3 *-* A0A1P8AZV6_ARATH)	-1.10671	0.000487085
Solyc03g110960.3	Nucleoside diphosphate kinase (AHRD V3.3 *** A0A1U8FXC0_CAPAN)	-2.09807	0.000487178
Solyc06g082650.4	60S ribosomal protein L10 (AHRD V3.3 *** A0A2G2Z7S9_CAPAN)	-1.19722	0.000507156
Solyc07g065200.3	Mitochondrial import inner membrane translocase subunit TIM22-3 (AHRD V3.3 *** A0A1U8HD72_CAPAN)	-1.57765	0.00050963
Solyc09g010210.3	endo-1,4-beta-glucanase precursor (Cel2)	-2.34988	0.000513625
Solyc07g005390.3	Aldehyde dehydrogenase 11A3 (AHRD V3.3 *** A0A2H1ZE23_ARATH)	-1.39334	0.000516149
Solyc08g076150.5	Pentatricopeptide repeat-containing protein (AHRD V3.11 *** tr|A0A1U8GS04|A0A1U8GS04_CAPAN)	-4.08712	0.000517362
Solyc01g103510.4	60S ribosomal protein L3 (AHRD V3.3 *** A0A2G3AWH4_CAPCH)	-2.10027	0.000517362
Solyc10g006370.3	Protein LHCP TRANSLOCATION DEFECT (AHRD V3.3 *** A0A1U8ENV2_CAPAN)	-1.57915	0.000517362
Solyc06g074890.1	bacterial trigger factor (AHRD V3.3 *** AT2G30695.3)	-1.50373	0.000523064
Solyc06g068270.3	2-oxoglutarate (2OG) and Fe(II)-dependent oxygenase superfamily protein (AHRD V3.3 *** Q9XIA5_ARATH)	-4.30538	0.000532044
Solyc03g033720.5	HECT-like ubiquitin-conjugating enzyme (E2)-binding protein Chr3:9840139-9841719 REVERSE LENGTH=526 201606 (AHRD V3.11 *** AT3G26750.1)	-7.29051	0.000542793
Solyc03g053110.3	Rhodanese-like domain-containing protein 9, chloroplastic (AHRD V3.3 *** A0A1U8G2H7_CAPAN)	-1.17275	0.000551199
Solyc05g045670.4	Glucose-6-phosphate/phosphate-translocator (AHRD V3.3 *** O64911_SOLTU)	-4.29016	0.000563057
Solyc08g069020.1	RNA polymerase II degradation factor 1-like (AHRD V3.3 *** XP_004245429.1)	-6.60962	0.000566552
Solyc12g088530.2	cyclin A3.1	-5.51015	0.00058208
Solyc07g006490.3	hypothetical protein (AHRD V3.3 *** AT4G28025.2)	-2.12999	0.000588245
Solyc07g014730.3	Phospholipase A2-alpha (AHRD V3.3 *** A0A2G2WBQ3_CAPBA)	-2.06297	0.000596091
Solyc01g005985.2	Bifunctional inhibitor/lipid-transfer protein/seed storage 2S albumin superfamily protein, putative (AHRD V3.11 *** tr|A0A061GSH0|A0A061GSH0_THECC)	-1.59556	0.000597532
Solyc10g084230.2	hypothetical protein (DUF1685) (AHRD V3.3 *** AT1G05870.9)	-4.03533	0.000606925
Solyc08g016170.3	3-oxoacyl-[acyl-carrier-protein] synthase (AHRD V3.3 *** A0A1J7GJV4_LUPAN)	-1.42536	0.000606925
Solyc03g118780.3	Thaumatin-like protein (AHRD V3.3 *** A0A2G2WQ90_CAPBA)	-3.38101	0.000617058
Solyc06g035430.3	AT-hook motif nuclear-localized protein 3 (AHRD V3.3 *** A0A1U8GWV0_CAPAN)	-6.63441	0.00063945
Solyc06g083680.3	Photosystem I reaction center subunit IV (AHRD V3.3 *-* A0A2P6U4S6_CHLSO)	-1.30445	0.000661746
Solyc01g099020.3	GDSL esterase/lipase (AHRD V3.3 *** A0A199UFA2_ANACO)	-2.34158	0.000667621
Solyc02g087150.3	Heavy metal transport/detoxification superfamily protein (AHRD V3.3 *-* AT5G14910.2)	-1.29561	0.000676295
Solyc08g079010.1	C2H2-like zinc finger protein (AHRD V3.3 *-* A0A2U1KP34_ARTAN)	-1.45825	0.000676325
Solyc12g098350.1	Translation initiation factor IF-1, chloroplastic (AHRD V3.3 *** A0A1U8EWV2_CAPAN)	-1.20146	0.000694159
Solyc06g074200.4	Photosystem I subunit O (AHRD V3.3 *** A0A1U8H3A3_CAPAN)	-1.70907	0.000709582
Solyc01g106430.3	Inorganic pyrophosphatase (AHRD V3.3 *** A0A2G2W8Z5_CAPBA)	-1.06734	0.000711118
Solyc03g098060.3	zinc-finger homeodomain protein 11-like (AHRD V3.3 *** A0A2I4EVI3_9ROSI)	-1.39051	0.00071157
Solyc06g075830.2	Histone H4 (AHRD V3.3 *-* F2E7L1_HORVV)	-1.12089	0.00071157
Solyc03g034190.3	30S ribosomal protein 3, chloroplastic (AHRD V3.3 *** A0A2G3CKY6_CAPCH)	-1.60717	0.000728896
Solyc04g077130.1	50S ribosomal protein 6, chloroplastic (AHRD V3.3 *** A0A2G3CPG8_CAPCH)	-1.28406	0.000728896
Solyc02g036260.5	ERD (Early-responsive to dehydration stress) family protein (AHRD V3.11 *** tr|A0A2U1NFB6|A0A2U1NFB6_ARTAN)	-7.48527	0.000735269
Solyc01g060410.4	GPI-anchored adhesin-like protein (AHRD V3.3 *** Q9M2F2_ARATH)	-4.82522	0.000757064
Solyc11g011260.1	GAI	-1.11256	0.000758623
Solyc08g077880.3	Chlorophyll A-B binding protein (AHRD V3.3 *** A0A200RAS0_9MAGN)	-1.18479	0.000760433
Solyc02g069450.3	Photosystem I reaction center subunit III, chloroplastic (AHRD V3.3 *** A0A1U8FJA0_CAPAN)	-1.35878	0.000772362
Solyc06g072060.1	Transmembrane protein, putative (DUF 3339) (AHRD V3.3 *** Q8LBX6_ARATH)	-7.24976	0.000775173
Solyc11g056680.1	Leucine-rich repeat receptor-like protein (AHRD V3.3 *** H6V788_MALDO)	-2.71999	0.000781985
Solyc11g066130.1	osmotin	-1.79427	0.000783296
Solyc02g089480.1	protein GLUTAMINE DUMPER 4-like (AHRD V3.3 *** A0A2I4EBB2_9ROSI)	-7.22293	0.000831633
Solyc01g010910.2	MYB transcription factor (AHRD V3.3 *-* A0A0U3IU11_MESCR)	-7.21862	0.000863036
Solyc04g073970.4	PUF domain-containing protein/DUF4057 domain-containing protein (AHRD V3.3 *-* A0A1Q3AUK4_CEPFO)	-1.99919	0.000867995
Solyc12g056660.4	Mitochondrial carrier protein (AHRD V3.11 *** tr|A0A200QJI9|A0A200QJI9_9MAGN)	-2.05702	0.000869901
Solyc05g025890.3	Acyl-CoA N-acyltransferases (NAT) superfamily protein (AHRD V3.3 *** Q8GUT5_ARATH)	-2.81693	0.000873245
Solyc10g079730.4	Condensin complex subunit 1 (AHRD V3.11 *** tr|A0A2G2YP95|A0A2G2YP95_CAPAN)	-6.59659	0.000897555
Solyc06g060310.3	Chlorophyllide a oxygenase, chloroplastic (AHRD V3.3 *** A0A2G3C7C2_CAPCH)	-1.66255	0.000898934
Solyc04g047885.1	Unknown protein	-5.90769	0.000899847
Solyc06g083440.3	Cytochrome b5 (AHRD V3.3 *** A0A2G3CCB6_CAPCH)	-2.23994	0.000899847
Solyc08g074450.3	DUF1997 family protein, putative (DUF1997) (AHRD V3.3 *** B3H5W4_ARATH)	-1.64641	0.000907603
Solyc11g073250.2	Histone H2A (AHRD V3.3 *** Q9ST30_SOLME)	-1.20413	0.000919764
Solyc05g005880.2	30S ribosomal protein S13, putative, expressed (AHRD V3.3 *** Q75IA5_ORYSJ)	-1.18921	0.000937306
Solyc03g118410.3	Acyl carrier protein (AHRD V3.3 *** A0A1U8G884_CAPAN)	-1.0457	0.000953046
Solyc09g065670.3	Protein indeterminate-domain 12 (AHRD V3.3 *** A0A2G2X5Z0_CAPBA)	-5.4737	0.000955336
Solyc12g099800.2	Isomerase (AHRD V3.3 *** B6SS56_MAIZE)	-3.48443	0.000956437
Solyc08g078100.1	Polyamine transporter PU.1	-4.60474	0.000961508
Solyc09g074230.4	SlSFP7	-1.69922	0.000977505
Solyc03g005160.5	Amine oxidase (AHRD V3.11 *** tr|A0A1U8GHQ9|A0A1U8GHQ9_CAPAN)	-7.2096	0.001008
Solyc03g121070.3	hexokinase	-1.39841	0.00101284
Solyc01g106540.5	neurofilament heavy protein Chr4:9567046-9569913 REVERSE LENGTH=661 201606 (AHRD V3.11 *-* AT4G17000.3)	-5.97005	0.00103159
Solyc04g055160.3	Alpha-ketoglutarate-dependent dioxygenase alkB-like protein 2 (AHRD V3.3 *** A0A2G2X511_CAPBA)	-2.4867	0.00103446
Solyc02g067460.3	Mitochondrial outer membrane protein porin (AHRD V3.3 *** A0A2K3KY08_TRIPR)	-1.16252	0.00104141
Solyc08g083350.5	50S ribosomal protein L11, chloroplastic (AHRD V3.11 *** tr|A0A2G3AD25|A0A2G3AD25_CAPAN)	-1.25021	0.0010475
Solyc01g099650.3	Formin-like protein (AHRD V3.3 *** A0A2G3AXK0_CAPCH)	-3.97974	0.0010516
Solyc01g073690.2	V-type proton ATPase subunit D (AHRD V3.3 *** A0A2G2WYU9_CAPBA)	-1.12383	0.00105221
Solyc06g060520.1	DUF11.1	-1.94201	0.00105372
Solyc07g053820.3	Mitotic checkpoint serine/threonine-protein kinase BU.1	-7.34759	0.00108045
Solyc11g065670.1	60S ribosomal protein L12 (AHRD V3.3 *** Q6RJY1_CAPAN)	-1.24609	0.00110306
Solyc06g036340.4	Pentatricopeptide repeat (PPR) superfamily protein (AHRD V3.3 *-* A0A2U1LU47_ARTAN)	-1.83572	0.00110368
Solyc12g100160.3	50S ribosomal protein L6 (AHRD V3.3 *** A0A2G2YBF1_CAPAN)	-1.26749	0.00111709
Solyc03g046590.3	AUGMIN subunit 5 (AHRD V3.3 *** AUG5_ARATH)	-2.44903	0.00112247
Solyc01g091360.5	DUF1499 family protein Chr3:22470579-22471756 FORWARD LENGTH=214 201606 (AHRD V3.11 *** AT3G60810.1)	-1.63277	0.00112247
Solyc09g010120.2	hypothetical protein (AHRD V3.3 *** AT2G36145.1)	-1.27699	0.00112605
Solyc12g008680.4	Meiotic nuclear division protein 1-like protein (AHRD V3.11 *** tr|A0A2G2YUY6|A0A2G2YUY6_CAPAN)	-1.98998	0.00113703
Solyc06g053600.4	Aldo/keto reductase (AHRD V3.3 *** A0A200QWT0_9MAGN)	-1.61913	0.00113703
Solyc05g008540.3	Origin of replication complex subunit 4 (AHRD V3.3 *** A0A2G2VJZ3_CAPBA)	-6.5693	0.00113758
Solyc07g007750.3	Defensin protein (AHRD V3.3 *** B1N678_SOLLC),Pfam:PF00304	-5.35399	0.0011486
Solyc06g083720.2	Subtilisin-like protease SBT1.2 (AHRD V3.3 *** A0A2G3CC46_CAPCH)	-6.47926	0.00116429
Solyc02g069560.3	Protein CHUP1, chloroplastic (AHRD V3.3 *** A0A2G3D453_CAPCH)	-5.48323	0.00116429
Solyc06g005230.3	Receptor-like protein kinase THESEUS.1	-2.05473	0.00116429
Solyc08g065850.1	Unknown protein	-1.23274	0.00116429
Solyc05g008860.4	Receptor protein kinase-like protein (AHRD V3.3 *** A0A2R6P9S7_ACTCH)	-2.26305	0.00118882
Solyc03g117560.3	Plastocyanin-like (AHRD V3.3 *** A0A200PSX2_9MAGN)	-1.80217	0.00119547
Solyc03g007775.2	membrane-associated kinase regulator (AHRD V3.3 *** AT5G52900.1)	-1.62528	0.00120598
Solyc08g076840.3	RNA-binding protein (AHRD V3.3 *** Q40270_MESCR)	-1.31965	0.00120625
Solyc06g083170.3	bHLH transcription factor 049	-5.72106	0.00120675
Solyc05g056080.4	zinc finger B-box protein (AHRD V3.3 *-* AT5G45410.5)	-1.20899	0.00121452
Solyc09g098490.5	clathrin interactor EPSIN 2-like (AHRD V3.11 *** tr|A0A2I4ETK3|A0A2I4ETK3_9ROSI)	-5.14901	0.00121469
Solyc05g055410.3	Glucomannan 4-beta-mannosyltransferase 9 (AHRD V3.3 *** A0A2G3B0Z3_CAPCH)	-7.27367	0.0012282
Solyc04g011350.3	2-oxoglutarate dehydrogenase, .1	-1.74949	0.00122875
Solyc11g044330.3	Zinc finger SWIM domain protein (AHRD V3.3 *** F4JJV9_ARATH)	-5.3583	0.00123699
Solyc05g007910.3	50S ribosomal protein L18, chloroplastic (AHRD V3.3 *** A0A1J3I4E4_NOCCA)	-1.80515	0.00123996
Solyc02g077400.4	Rac-like GTP binding protein (AHRD V3.3 *** Q9S821_PHYPA)	-5.21542	0.00125093
Solyc01g008600.5	Zinc finger CCCH domain-containing protein 55 (AHRD V3.11 *** tr|A0A2G3DF68|A0A2G3DF68_CAPCH)	-3.44791	0.00125688
Solyc01g096360.3	Rho GTPase-activating protein 3 (AHRD V3.3 *** A0A2G2YYE8_CAPAN)	-1.10517	0.00126466
Solyc04g081490.3	beta-tubulin	-1.08226	0.00126466
Solyc05g052350.3	Leucine-rich repeat receptor-like protein kinase (AHRD V3.3 *** A0A2R6PLL3_ACTCH)	-1.25634	0.00127298
Solyc04g150111.1	ozone-responsive stress-like protein (DUF1138) (AHRD V3.3 *** AT1G01170.2)	-1.26123	0.00128011
Solyc03g110860.3	Nuclear transcription factor Y subunit C-4 (AHRD V3.3 *** A0A2G3CY59_CAPCH)	-1.44704	0.00130768
Solyc02g065060.3	Short-chain dehydrogenase/reductase SDR (AHRD V3.3 *** A0A200PU74_9MAGN)	-4.46169	0.00133774
Solyc02g093550.3	S-adenosyl-L-methionine-dependent methyltransferases superfamily protein (AHRD V3.3 *** A0A2U1MAR1_ARTAN)	-1.32377	0.00133774
Solyc02g083980.3	Endoglucanase (AHRD V3.3 *** A0A2G3D7Z9_CAPCH)	-1.07587	0.00133774
Solyc02g085100.3	Glucose-6-phosphate 1-epimerase (AHRD V3.3 *** A0A2G3AQU6_CAPCH)	-2.72347	0.00135074
Solyc02g089250.4	Pollen Ole e.1	-1.42173	0.00137182
Solyc01g091230.3	Receptor-like kinase (AHRD V3.3 *** A0A191UPW4_CASSA)	-1.92625	0.00138638
Solyc05g026480.2	Transcriptional corepressor LEUNIG (AHRD V3.3 *** A0A2I0VVE3_9ASPA)	-7.07772	0.00139039
Solyc01g080280.3	chloroplast glutamine synthetase	-1.22818	0.00139579
Solyc03g062720.3	Photosynthetic NDH subcomplex B 2 (AHRD V3.3 *** A0A0F7GZL7_9ROSI)	-1.52307	0.00139964
Solyc02g094160.1	Ribonucleoside-diphosphate reductase small chain (AHRD V3.3 *** A0A1U8FR86_CAPAN)	-3.16214	0.00141483
Solyc04g082140.3	pectinesterase	-1.31252	0.00145007
Solyc11g072580.2	Protein NRT1/ PTR FAMILY 2.7 (AHRD V3.3 *** A0A1U8EMW8_CAPAN)	-4.59763	0.00146264
Solyc04g050570.3	GDSL esterase/lipase (AHRD V3.3 *** A0A1U8GR17_CAPAN)	-7.16878	0.00146392
Solyc02g085490.2	DUF620 domain-containing protein (AHRD V3.3 *** A0A1Q3DK00_CEPFO)	-7.11727	0.00148409
Solyc03g119220.3	Kinesin-like protein (AHRD V3.3 *** A0A2G3CZZ7_CAPCH)	-4.41851	0.00152151
Solyc08g075750.5	ATP-dependent Clp protease proteolytic subunit (AHRD V3.11 *** tr|A0A2G3DD48|A0A2G3DD48_CAPCH)	-1.05116	0.00152406
Solyc01g008930.4	AUREA phytochromobilin synthase	-1.39228	0.00153012
Solyc10g083310.2	Kinesin-like protein (AHRD V3.3 *** A0A2G2YN20_CAPAN)	-7.16809	0.00154685
Solyc02g067480.3	FAD/NAD(P)-binding oxidoreductase family protein (AHRD V3.3 *** A0A2U1MZ38_ARTAN),Pfam:PF03486	-2.42332	0.00155258
Solyc03g034250.4	peptidase M50B-like protein (AHRD V3.3 *** AT1G67060.1),Pfam:PF13398	-2.63831	0.00156739
Solyc03g113090.3	microtubule-associated futsch-like protein (AHRD V3.3 *** AT5G62550.1)	-2.99077	0.0015727
Solyc02g081270.4	NAC domain-containing protein 53 (AHRD V3.3 *** A0A2G2XFS7_CAPBA)	-1.88073	0.00158357
Solyc04g077140.3	DUF1005 domain-containing protein (AHRD V3.3 *** A0A1Q3BZI1_CEPFO)	-2.34652	0.00162463
Solyc09g097890.2	Cytochrome b5.1	-2.11116	0.00162463
Solyc10g162760.1	Lysine-specific histone demethylase-like protein (AHRD V3.11 *-* tr|A0A2K3PA68|A0A2K3PA68_TRIPR)	-7.64108	0.00162818
Solyc02g092770.3	Sigma-B regulation protein RsbQ (AHRD V3.3 *** A0A2V2Z439_9BACL)	-4.47497	0.00163656
Solyc04g008330.1	Glycosyltransferase (AHRD V3.3 *** A0A0A1WCD6_NICAT)	-2.27415	0.00166409
Solyc04g078810.4	Remorin family protein (AHRD V3.3 *** A0A2U1MLE0_ARTAN)	-1.88768	0.00166409
Solyc01g096660.3	proline-rich family protein (AHRD V3.3 *** AT5G07020.1)	-1.25852	0.00171104
Solyc08g067940.3	thionin-like protein 2 (AHRD V3.3 -** XP_021609289.1)	-3.03686	0.00173181
Solyc06g084040.3	E3 ubiquitin protein ligase DRIP2 (AHRD V3.3 *** A0A2G2X5V3_CAPBA)	-6.46203	0.00177329
Solyc12g005240.1	plant/protein (DUF1995) (AHRD V3.3 *** AT3G20680.1)	-1.71181	0.00177329
Solyc09g075350.5	Pectinesterase (AHRD V3.11 *** tr|A0A2G2W0I1|A0A2G2W0I1_CAPBA)	-3.434	0.00177787
Solyc11g066410.2	50S ribosomal protein L9 (AHRD V3.3 *** B4FU53_MAIZE)	-1.28045	0.00179433
Solyc04g011700.2	Mitochondrial transcription termination factor family protein (AHRD V3.3 *** Q9SD94_ARATH)	-2.40415	0.00180148
Solyc11g011020.2	Ovary receptor kinase .1	-1.29287	0.00184449
Solyc08g080080.5	Cell division cycle 20-like protein cofactor-apc complex (AHRD V3.11 *-* tr|A0A167D797|A0A167D797_9PEZI)	-2.51954	0.00187258
Solyc01g066860.3	hypothetical protein (AHRD V3.3 *** AT1G63310.1)	-1.65094	0.00188141
Solyc02g082120.3	DNA-3-methyladenine glycosylase I (AHRD V3.3 *** B6TPB7_MAIZE)	-1.25883	0.00192119
Solyc10g080360.1	Unknown protein	-2.23682	0.00194513
Solyc12g088320.2	LIM domain-containing protein (AHRD V3.3 *** A0A1Q3ALK2_CEPFO)	-1.82027	0.00197756
Solyc10g055420.2	Unknown protein	-7.1121	0.00198026
Solyc05g009470.4	Glycoside hydrolase family .1	-1.1409	0.00199062
Solyc06g082760.4	50S ribosomal protein L17 (AHRD V3.3 *** A0A1U8H2A3_CAPAN)	-1.50558	0.00200949
Solyc02g089620.3	proline dehydrogenase	-1.00511	0.00201838
Solyc02g092220.1	Unknown protein	-7.10207	0.00208141
Solyc10g054440.3	arginine decarboxylase 1	-1.36081	0.00212571
Solyc04g078540.5	Cysteine proteinase RD21a (AHRD V3.11 *** tr|A0A2G3CPV2|A0A2G3CPV2_CAPCH)	-1.47359	0.00213392
Solyc01g079090.4	Protoporphyrinogen oxidase (AHRD V3.3 *** O64384_SOLTU)	-1.05985	0.0021834
Solyc04g008260.3	Purple acid phosphatase (AHRD V3.3 *** Q6J5M7_SOLTU)	-2.52819	0.00220516
Solyc11g006040.2	Receptor protein kinase (AHRD V3.3 *** A0A2R6RJ70_ACTCH)	-1.81287	0.00224302
Solyc10g086710.3	PA.1	-5.85607	0.00228359
Solyc03g093790.3	cyclinU4_2	-4.88012	0.00229359
Solyc05g053520.3	DNA polymerase delta subunit 4 (AHRD V3.3 *** A0A2G3C5T1_CAPCH)	-7.04787	0.00232259
Solyc07g007755.2	Defensin protein (AHRD V3.11 *** tr|B1N681|B1N681_SOLPI)	-1.17637	0.0023725
Solyc07g005860.3	QWRF motif protein (DUF566) (AHRD V3.3 *-* A0A1P8B957_ARATH)	-1.36955	0.00237541
Solyc12g057140.1	Unknown protein	-2.29216	0.00242881
Solyc06g008120.1	mitochondrial import receptor subunit TOM9-2 (AHRD V3.3 *** A0A1S4DGA3_TOBAC)	-1.2997	0.00244068
Solyc05g056450.3	Eukaryotic aspartyl protease family protein (AHRD V3.3 *** A0A061DK44_THECC)	-6.36198	0.00244162
Solyc04g080190.3	Outer envelope pore protein 24, chloroplastic (AHRD V3.3 *** A0A2G3AX36_CAPCH)	-1.51896	0.00246472
Solyc11g065830.2	Dicarboxylate transporter 1, chloroplastic (AHRD V3.3 *** A0A2G2VN77_CAPBA)	-1.31415	0.00247475
Solyc12g088170.2	HXXXD-type acyl-transferase family protein (AHRD V3.3 *** F4JBC7_ARATH)	-3.37751	0.00247813
Solyc02g081180.2	RING/U-box superfamily protein (AHRD V3.3 *** Q5XV87_ARATH)	-7.02139	0.00247907
Solyc03g116250.2	Unknown protein	-5.05123	0.00252187
Solyc09g011840.1	Lectin_legB domain-containing protein (AHRD V3.3 *** A0A1Q3BCE3_CEPFO)	-1.25838	0.00252325
Solyc03g097470.3	3-oxoacyl-[acyl-carrier-protein] synthase 3 (AHRD V3.3 *** A0A2U1LL37_ARTAN)	-1.45693	0.00252809
Solyc07g006200.3	HD domain-containing protein 2 (AHRD V3.3 *** A0A1U8F7V0_CAPAN)	-1.39853	0.00252809
Solyc03g119110.5	GPI-anchored protein Chr3:6180931-6182593 FORWARD LENGTH=335 201606 (AHRD V3.11 *** AT3G18050.1)	-1.32209	0.00254265
Solyc07g061790.3	Heme-binding protein 2-like (AHRD V3.3 *** A0A2K3NGA7_TRIPR)	-1.00242	0.00256626
Solyc06g082950.5	Photosystem I reaction center subunit XI protein (AHRD V3.11 *** tr|A0A2U1MVK5|A0A2U1MVK5_ARTAN)	-1.31604	0.00257846
Solyc06g071910.3	3-oxoacyl-[acyl-carrier-protein] reductase, chloroplastic (AHRD V3.3 *** A0A2G2ZCU2_CAPAN),Pfam:PF13561	-1.07637	0.00258493
Solyc07g055950.3	Protodermal factor.1	-4.8525	0.00259497
Solyc01g110340.5	Endoglucanase (AHRD V3.11 *** tr|A0A2G3BW02|A0A2G3BW02_CAPCH)	-2.03593	0.00259497
Solyc12g006200.1	calcium ion-binding protein (AHRD V3.3 *** AT4G12700.1)	-2.91728	0.00260745
Solyc06g005450.1	Unknown protein	-3.97438	0.00261392
Solyc07g042250.3	chaperonin .1	-1.29823	0.00265593
Solyc09g007110.3	Leucine-rich receptor-like protein kinase family protein (AHRD V3.3 *** A0A0K9PPV4_ZOSMR)	-1.23676	0.00268515
Solyc04g015620.3	DUF642 domain-containing protein (AHRD V3.3 *** A0A1Q3AUQ6_CEPFO)	-2.04903	0.00269373
Solyc01g067890.4	1-D-deoxyxylulose 5-phosphate synthase	-1.04136	0.00269665
Solyc09g065640.3	ethylene overproducer-like 1	-1.25904	0.0027164
Solyc04g007480.1	Unknown protein	-2.98494	0.00277539
Solyc01g108330.2	transmembrane protein (AHRD V3.3 *-* AT2G26520.1)	-2.46196	0.00279269
Solyc08g066150.1	Unknown protein	-5.78152	0.00281877
Solyc08g081780.1	Dirigent protein (AHRD V3.3 *** K4CPH4_SOLLC)	-6.91263	0.00282136
Solyc02g086910.5	Peptidyl-prolyl cis-trans isomerase protein (AHRD V3.11 *** tr|A0A2U1LHJ7|A0A2U1LHJ7_ARTAN)	-1.39898	0.00285954
Solyc01g005530.3	nuclear polyadenylated RNA-binding protein (AHRD V3.3 *** AT3G13480.2)	-3.97618	0.0028612
Solyc08g066610.3	EPIDERMAL PATTERNING FACTOR-like protein 9 (AHRD V3.3 *** A0A2G2WD44_CAPBA)	-1.17174	0.00291575
Solyc11g071200.4	T9SS C-terminal target domain-containing (AHRD V3.11 *-* tr|A0A2P6VCF4|A0A2P6VCF4_9CHLO)	-6.91025	0.0029254
Solyc04g074310.4	RNA-binding protein 38-like (AHRD V3.3 *** A0A2I4HAQ4_9ROSI)	-2.27887	0.00293853
Solyc02g085190.2	GATA transcription factor 19-like (AHRD V3.3 *** A0A2I4FCM7_9ROSI)	-6.96177	0.00294429
Solyc06g074040.3	Late embryogenesis abundant (LEA) hydroxyproline-rich glycoprotein family (AHRD V3.11 *** tr|Q9SVC8|Q9SVC8_ARATH)	-2.78103	0.00294429
Solyc03g032190.3	cyclinB2_7	-4.56444	0.00296117
Solyc03g095970.3	Short-chain dehydrogenase reductase 4 (AHRD V3.3 *** A0A2G3DIE1_CAPCH),Pfam:PF13561	-1.12736	0.00296117
Solyc04g077780.3	LIM domain-containing protein (AHRD V3.3 *** A0A1Q3ALK2_CEPFO)	-1.09902	0.00296117
Solyc12g008690.3	IAA-amino acid hydrolase ILR1-like protein (AHRD V3.3 *** A0A2K3NR96_TRIPR)	-1.91803	0.00301924
Solyc12g008980.3	Delta,Pfam:PF05834	-2.03484	0.00302448
Solyc10g054870.3	Triosephosphate isomerase (AHRD V3.3 *** B6UG30_MAIZE)	-1.45635	0.00311221
Solyc07g021710.3	Inorganic pyrophosphatase.1	-2.48301	0.00319001
Solyc10g086500.1	steroid 5 alpha reductase DET2	-1.67821	0.00320335
Solyc06g008210.5	Protein BREAST CANCER SUSCEPTIBILITY 1-like protein (AHRD V3.11 *** tr|A0A1J3HZN2|A0A1J3HZN2_NOCCA)	-4.47114	0.00320344
Solyc01g102520.5	MLO-like protein (AHRD V3.11 *** tr|K4B1I0|K4B1I0_SOLLC)	-6.88068	0.00323638
Solyc09g091970.5	Epimerase family protein SDR39U1-like protein, chloroplastic (AHRD V3.11 *** tr|A0A2G3CRJ5|A0A2G3CRJ5_CAPCH)	-1.21326	0.0032562
Solyc11g009060.2	ATP synthase subunit B (AHRD V3.3 *** AT5G10320.1)	-1.41346	0.00328037
Solyc02g072240.3	Cellulose synthase (AHRD V3.3 *** K4B8J8_SOLLC)	-2.53123	0.00331466
Solyc08g079600.3	hypothetical protein (AHRD V3.3 *-* AT2G27830.1)	-2.40394	0.00337491
Solyc02g021430.1	Mitochondrial transcription termination factor family protein (AHRD V3.3 *** O64685_ARATH)	-1.21133	0.00338099
Solyc06g053140.3	Rhodanese-like domain-containing protein 14, chloroplastic (AHRD V3.3 *** A0A2G2WIJ1_CAPBA)	-1.10972	0.00338366
Solyc01g107370.3	Gibberellin-regulated protein (AHRD V3.3 *** K0E174_POPTO)	-7.01182	0.00340004
Solyc03g079960.5	Thaumatin-like protein 1 (AHRD V3.11 *** tr|A0A1U8FYI6|A0A1U8FYI6_CAPAN)	-6.89453	0.00343462
Solyc05g008620.4	GINS complex (AHRD V3.3 *** A0A2U1Q9H5_ARTAN)	-6.25573	0.0034363
Solyc02g079950.3	photosystem II oxygen-evolving complex protein 3	-1.23408	0.00350255
Solyc03g031560.4	UDP-3-O-acylglucosamine N-acyltransferase (AHRD V3.3 *** A0A2S4MKT6_9BRAD)	-3.20246	0.00355177
Solyc01g108840.3	Receptor protein kinase (AHRD V3.3 *** A0A2R6PGK7_ACTCH)	-1.19148	0.00356494
Solyc10g079200.2	Mitochondrial carnitine/acylcarnitine carrier-like protein (AHRD V3.3 *** A0A2G2VW73_CAPBA)	-1.17781	0.00362803
Solyc01g102290.3	Low temperature and salt responsive protein (AHRD V3.3 *** Q8H9B8_SOLTU)	-1.05453	0.00365786
Solyc03g005780.3	Chlorophyll a-b binding protein, chloroplastic (AHRD V3.3 *** A0A2G2W7Q4_CAPBA)	-3.10325	0.00367603
Solyc11g069730.1	BnaA04g16200D protein (AHRD V3.3 *-* A0A078H164_BRANA)	-4.71121	0.00371205
Solyc04g074990.3	Zinc-finger homeodomain protein.1	-1.63312	0.00371205
Solyc02g088190.5	MYB transcription factor (AHRD V3.11 *-* tr|A0A0U3IU11|A0A0U3IU11_MESCR)	-1.29386	0.00371205
Solyc08g080470.3	SUN-like protein 23	-2.95929	0.00376916
Solyc06g065820.3	Ethylene Response Factor H.1	-7.06429	0.00379854
Solyc01g073970.3	Histone H3 (AHRD V3.3 *** B3TM40_ELAGV)	-2.40745	0.00382844
Solyc04g077470.3	Cellulose synthase-like C4, glycosyltransferase family 2 (AHRD V3.3 *** A9TYJ5_PHYPA)	-1.41947	0.00390036
Solyc08g013670.3	Photosystem I reaction center subunit N, chloroplastic (AHRD V3.3 *** A0A1U8EZE3_CAPAN)	-1.30705	0.00391017
Solyc08g076830.1	RING/U-box superfamily protein (AHRD V3.3 *** A0A2U1LC40_ARTAN)	-3.58205	0.0039279
Solyc01g095430.3	Protein CURVATURE THYLAKOID 1A, chloroplastic (AHRD V3.3 *** A0A2G2YXY1_CAPAN)	-1.15915	0.00397241
Solyc10g005050.3	Protein CURVATURE THYLAKOID 1B, chloroplastic (AHRD V3.3 *** A0A2G3BDB1_CAPCH)	-1.12059	0.00397667
Solyc09g072820.5	Cellulose synthase (AHRD V3.11 *** tr|K4CUV8|K4CUV8_SOLLC)	-4.21573	0.00399909
Solyc07g009320.3	Mitochondrial outer membrane import complex protein METAXIN (AHRD V3.3 *** A0A2G2XVX3_CAPAN)	-1.70675	0.00400199
Solyc07g066100.3	GPI-anchored protein LORELEI (AHRD V3.3 *** A0A2I4E3L7_9ROSI)	-1.19194	0.00404923
Solyc02g079750.4	Quinone reductase (AHRD V3.3 *** F8WQS4_NICBE)	-1.56673	0.0040591
Solyc01g010640.3	NAD(P)-linked oxidoreductase superfamily protein (AHRD V3.3 *** Q949S6_ARATH)	-1.01199	0.00407056
Solyc05g009490.3	Unknown protein	-2.00878	0.00407401
Solyc09g064500.3	Photosystem II reaction center Psb28 protein (AHRD V3.3 *** A0A1U8EF03_CAPAN)	-1.41882	0.00407401
Solyc12g062250.2	Phosphoglucan phosphatase LSF1, chloroplastic (AHRD V3.3 *** A0A1U8GMC0_CAPAN)	-1.5103	0.00409131
Solyc12g096100.3	Protein PAM68, chloroplastic (AHRD V3.11 *** tr|A0A2G2YAA0|A0A2G2YAA0_CAPAN)	-1.40077	0.00409131
Solyc07g061760.4	Ankyrin repeat (AHRD V3.11 *** tr|A0A200Q4D4|A0A200Q4D4_9MAGN)	-6.84666	0.00414013
Solyc04g015750.3	CobN/magnesium chelatase (AHRD V3.3 *** A0A200PZ28_9MAGN)	-1.36304	0.00414346
Solyc02g085760.2	Rhomboid domain-containing protein (AHRD V3.3 *** A0A1Q3C608_CEPFO)	-1.36048	0.004145
Solyc01g087140.5	Late embryogenesis abundant protein (AHRD V3.11 *-* tr|A0A200QZY3|A0A200QZY3_9MAGN)	-3.78688	0.00416725
Solyc04g071660.3	hypothetical protein (AHRD V3.3 *-* AT1G76740.1)	-1.94993	0.00421651
Solyc10g084180.2	Protein indeterminate-domain 2 (AHRD V3.3 *** A0A2G3BGA0_CAPCH)	-1.4099	0.00423449
Solyc02g080560.1	Unknown protein	-6.81332	0.00428568
Solyc12g098490.2	Serine hydroxymethyltransferase (AHRD V3.3 *** A0A2G3CI35_CAPCH)	-2.45947	0.00431177
Solyc03g119990.4	Alpha/beta-Hydrolases superfamily protein (AHRD V3.3 *** A0A2U1NI49_ARTAN)	-2.02656	0.00431304
Solyc10g082030.2	Peroxiredoxin (AHRD V3.3 *** Q9FE12_PHAVU)	-1.02785	0.00438493
Solyc09g011810.3	Fructose-1,6-bisphosphatase (AHRD V3.3 *** B6TSK5_MAIZE)	-1.33405	0.00442883
Solyc02g071000.1	Chlorophyll a-b binding protein, chloroplastic (AHRD V3.3 *** A0A2G3A7J8_CAPAN)	-3.71242	0.00448668
Solyc09g098510.4	extensin-2-like (AHRD V3.11 *-* tr|A0A1U8G7P3|A0A1U8G7P3_CAPAN)	-1.18453	0.00449505
Solyc06g072120.3	40S ribosomal protein SA (AHRD V3.3 *** A0A1U8H4B1_CAPAN)	-1.15651	0.00450549
Solyc12g096170.2	embryo defective 3006 (AHRD V3.3 *** AT4G19350.1)	-5.69539	0.00452371
Solyc12g005030.3	Calcium-dependent protein kinase (AHRD V3.3 *** Q9XER6_SOLTU)	-6.80721	0.00453265
Solyc12g088220.2	SlBCAT1	-6.86749	0.00455332
Solyc07g045470.3	alpha-1,6-mannosyl-glycoprotein 2-beta-N-acetylglucosaminyltransferase (AHRD V3.3 *** A0A2I4EZ32_9ROSI)	-2.14338	0.00455332
Solyc09g018650.3	bifunctional bis(5'-adenosyl)-triphosphatase/adenylylsulfatase FHIT (AHRD V3.3 *-* A0A2I4EFS8_9ROSI)	-3.28045	0.00459431
Solyc03g005320.3	3-ketoacyl-CoA synthase (AHRD V3.3 *** A0A2G2WWC0_CAPBA)	-2.79606	0.00465889
Solyc01g086920.3	Leucine-rich repeat receptor-like protein (AHRD V3.3 *** H6V789_MALDO)	-1.62022	0.00467121
Solyc10g083490.3	Cell division protein FtsZ (AHRD V3.3 *** A0A2G2VUU5_CAPBA)	-1.04101	0.00469617
Solyc01g095360.2	Calcium-dependent lipid-binding (CaLB domain) family protein (AHRD V3.3 *-* Q9M148_ARATH)	-6.7847	0.004697
Solyc05g050530.3	Pyridoxine/pyridoxamine 5'-phosphate oxidase 2 (AHRD V3.3 *** A0A1U8GPA2_CAPAN)	-6.81039	0.00477438
Solyc10g008200.4	Tyrosine aminotransferase (AHRD V3.3 *** A0A2G2XHT7_CAPBA)	-2.33326	0.00478936
Solyc04g082900.5	Mitotic spindle checkpoint protein BUBR1 (AHRD V3.11 *** tr|A0A2G2ZSY7|A0A2G2ZSY7_CAPAN)	-2.41765	0.00480834
Solyc04g079960.1	geranylgeranyl pyrophosphate synthase 2	-2.05369	0.00482479
Solyc10g084620.4	hypothetical protein Chr3:19883986-19885192 FORWARD LENGTH=226 201606 (AHRD V3.11 *** AT3G53630.2)	-1.69952	0.00490557
Solyc07g054470.1	hypothetical protein (AHRD V3.3 *** AT1G52855.1)	-4.20927	0.00491785
Solyc09g009500.3	Alpha/beta-Hydrolases superfamily protein (AHRD V3.3 *** A0A2U1QP59_ARTAN)	-2.16406	0.00491967
Solyc05g055990.4	plasma membrane intrinsic protein 2.12	-1.33379	0.00491967
Solyc04g080390.5	plasma membrane fusion protein Chr5:17150505-17151641 REVERSE LENGTH=229 201606 (AHRD V3.11 *** AT5G42765.1)	-1.37886	0.00507313
Solyc01g105030.3	Chlorophyll a-b binding protein, chloroplastic (AHRD V3.3 *** A0A2G3AWK5_CAPCH)	-1.51403	0.00508838
Solyc09g074300.1	Histone H2A (AHRD V3.3 *** A0A1U8GAC7_CAPAN)	-2.37058	0.00509894
Solyc09g075180.3	DNA photolyase (AHRD V3.3 *** A0A200PWN3_9MAGN)	-1.11888	0.00513311
Solyc01g101160.2	hypothetical protein (AHRD V3.3 *-* AT1G09520.1)	-1.00398	0.00513311
Solyc06g074280.2	Ankyrin repeat-containing protein (AHRD V3.3 *** A0A1J3I9U6_NOCCA)	-5.41217	0.00516744
Solyc06g009760.1	leucine-rich repeat extensin-like protein 3 (AHRD V3.3 --* XP_010321923.1)	-7.09058	0.00520207
Solyc08g067180.5	Zinc finger protein (AHRD V3.11 *** tr|A0A200PQI4|A0A200PQI4_9MAGN)	-1.20256	0.00520526
Solyc08g076610.4	Cell cycle checkpoint protein RA.1	-4.17271	0.00523158
Solyc07g018240.1	elongation of fatty acids protein 3-like (AHRD V3.3 *** A0A2I4E461_9ROSI)	-2.32663	0.00523158
Solyc01g094820.3	ARID domain-containing protein (AHRD V3.3 *** A0A1Q3B9R1_CEPFO)	-4.70932	0.00526117
Solyc03g078780.3	UDP-glycosyltransferase 76C4-like (AHRD V3.3 *** A0A2I4EQP1_9ROSI)	-4.00439	0.00530561
Solyc02g086820.3	chloroplast carbonic anhydrase	-1.38277	0.00535159
Solyc08g069230.3	chaperone protein dnaJ-like protein (AHRD V3.3 *** AT2G24395.1)	-1.66199	0.00537197
Solyc06g062580.3	Beta-galactosidase (AHRD V3.3 *** A0A2G3C8Y3_CAPCH)	-1.97679	0.00537502
Solyc08g061630.3	YGGT family protein (AHRD V3.3 *** F8WLD3_CITUN)	-1.4018	0.00537639
Solyc06g048620.3	Leucine-rich receptor-like kinase family protein (AHRD V3.3 *** A0A072V1G8_MEDTR)	-1.39854	0.00538152
Solyc03g051810.4	Homogentisate solanesyltransferase, chloroplastic (AHRD V3.3 *** A0A1U8G129_CAPAN)	-1.41387	0.00538197
Solyc09g007940.3	Adenosine kinase (AHRD V3.3 *** A0A2G2VXW7_CAPBA)	-2.26726	0.00539981
Solyc12g008810.2	Embryo defective protein (AHRD V3.3 *** A0A2U1KH21_ARTAN)	-1.53693	0.00541617
Solyc05g006670.2	Leucine-rich repeat receptor protein kinase family protein (AHRD V3.3 *-* A0A061E5L2_THECC)	-6.84943	0.00548524
Solyc11g069250.2	Fasciclin-like arabinogalactan protein 12 (AHRD V3.3 *** A0A1J6K653_NICAT)	-4.34174	0.00560053
Solyc08g066840.3	tonoplast intrinsic protein 4.1	-1.04593	0.00560053
Solyc03g117310.1	Sterile alpha motif (SAM) domain-containing protein (AHRD V3.3 *** Q9M8M0_ARATH)	-6.10259	0.00560442
Solyc08g078520.4	electron transporter%2C putative (Protein of unknown function%2C DUF547) (AHRD V3.3 *** AT5G47380.4)	-2.67391	0.00563862
Solyc08g062820.3	Cytokinin riboside 5'-monophosphate phosphoribohydrolase (AHRD V3.3 *** A0A2G3BRK1_CAPCH)	-1.92624	0.00569508
Solyc01g111970.5	L-ascorbate oxidase-like protein (AHRD V3.11 *** tr|A0A1U8DYA0|A0A1U8DYA0_CAPAN)	-2.46738	0.00572305
Solyc03g019660.5	Thylakoid lumenal 17.9 kDa protein, chloroplastic (AHRD V3.11 *** tr|A0A2G2V4Z7|A0A2G2V4Z7_CAPBA)	-1.39052	0.00578718
Solyc12g056580.2	Cellulose synthase (AHRD V3.3 *** K4DFY9_SOLLC)	-1.26946	0.00579623
Solyc11g010720.1	Tetratricopeptide repeat (TPR)-like superfamily protein (AHRD V3.3 *** Q9LSM3_ARATH)	-2.6901	0.00584494
Solyc06g074020.2	ovate family protein12	-6.72607	0.00587512
Solyc02g083880.3	Gibberellin-regulated protein 3 (AHRD V3.3 *** A0A1U8FMR2_CAPAN)	-6.89616	0.00592244
Solyc08g078940.1	Bifunctional inhibitor/lipid-transfer protein/seed storage 2S albumin superfamily protein (AHRD V3.3 *** F4IC43_ARATH)	-5.13113	0.00596417
Solyc10g007460.5	Zinc finger protein (AHRD V3.11 *-* tr|A0A200PME8|A0A200PME8_9MAGN)	-3.24018	0.00596524
Solyc07g007550.3	Heparanase-like protein 3 (AHRD V3.3 *** A0A2G2WBB8_CAPBA)	-3.51061	0.00597042
Solyc08g067330.1	Chlorophyll a-b binding protein, chloroplastic (AHRD V3.3 *-* A0A2G2W7Q4_CAPBA)	-3.83867	0.00598126
Solyc08g079200.1	Bifunctional inhibitor/lipid-transfer protein/seed storage 2S albumin superfamily protein (AHRD V3.3 *** A0A2U1PU47_ARTAN)	-1.3877	0.00600805
Solyc07g008360.2	4-coumarate:CoA ligase (AHRD V3.3 *** Q42879_LITER)	-5.98347	0.00606861
Solyc08g076300.3	4-coumarate--CoA ligase-like 3 (AHRD V3.3 *** A0A2G3DBM9_CAPCH)	-3.95569	0.00613424
Solyc01g098190.3	(Sodium/potassium)/proton exchanger 4	-1.23247	0.00617647
Solyc04g071930.5	Chlorophyll a/b binding protein domain-containing protein (AHRD V3.11 *** tr|A0A2U1NAK6|A0A2U1NAK6_ARTAN)	-1.3665	0.00619322
Solyc09g059630.4	UBX domain-containing protein 4 (AHRD V3.11 *** tr|A0A2U1KP86|A0A2U1KP86_ARTAN)	-2.49842	0.0062125
Solyc01g104400.3	Basic blue protein (AHRD V3.3 *** A0A1U8E747_CAPAN)	-1.64325	0.00630483
Solyc04g007690.3	SlPIN3	-2.24739	0.00633103
Solyc03g032040.3	Tonoplast monosaccharide transporter 1	-2.12015	0.00636646
Solyc04g080550.5	Isoflavone reductase-like protein (AHRD V3.11 *** tr|A0A2G2V5Y4|A0A2G2V5Y4_CAPBA)	-2.86914	0.00641673
Solyc02g037490.1	AMP-dependent synthetase/ligase (AHRD V3.3 *** A0A200RCS7_9MAGN)	-6.70947	0.00658834
Solyc01g067510.3	receptor-like protein kinase FERONIA (AHRD V3.3 *** A0A2I4F2T3_9ROSI)	-1.98065	0.00663444
Solyc10g055730.3	HXXXD-type acyl-transferase family protein (AHRD V3.3 *-* A0A2K3L8P7_TRIPR)	-1.57272	0.00669931
Solyc04g054310.3	Alanine-glyoxylate aminotransferase 2 (AHRD V3.3 *** A0A2U1PRH4_ARTAN)	-1.38875	0.00669931
Solyc02g071080.3	Purine permease (AHRD V3.3 *** A0A2U1LZ22_ARTAN),Pfam:PF16913	-3.07594	0.00670482
Solyc10g080600.3	Zinc finger protein 6 (AHRD V3.3 *** A0A1U8ENE4_CAPAN)	-1.54878	0.00673756
Solyc03g071570.3	Pectate lyase (AHRD V3.3 *** A0A2G2X594_CAPBA)	-1.49521	0.00675329
Solyc02g090540.4	Glucose/ribitol dehydrogenase (AHRD V3.3 *** A0A2U1NV71_ARTAN)	-4.69123	0.00676435
Solyc05g006110.3	Serine/Threonine-kinase (AHRD V3.3 *** AT1G10522.2)	-1.04411	0.00684201
Solyc10g037900.1	dihydroorotate dehydrogenase (DUF3598) (AHRD V3.3 *** AT2G44760.1)	-2.56168	0.00686772
Solyc10g074820.1	DUF11.1	-1.69465	0.00691755
Solyc01g079100.3	S-acyltransferase (AHRD V3.3 *** A0A2G2XQX7_CAPBA)	-6.78251	0.00692253
Solyc12g015680.1	Protein TIC 20-v, chloroplastic (AHRD V3.3 *** A0A1U8G9G7_CAPAN)	-1.4151	0.00697094
Solyc02g066920.3	Chlororespiratory reduction 7 (AHRD V3.3 *** A0A2U1NIM3_ARTAN)	-1.45584	0.00700759
Solyc03g113190.1	C2 calcium/lipid-binding plant phosphoribosyltransferase family protein (AHRD V3.3 *** A0A061FW49_THECC)	-2.02704	0.00706131
Solyc01g006780.4	Unknown protein	-5.40211	0.00713176
Solyc09g065240.3	Patatin (AHRD V3.3 *** A0A2G3CVC2_CAPCH)	-4.23642	0.0072242
Solyc08g005390.1	Pentatricopeptide repeat (AHRD V3.3 *** A0A200PU14_9MAGN)	-5.41945	0.00727802
Solyc06g076220.3	expansin18	-1.05243	0.0073891
Solyc05g050770.4	Serine carboxypeptidase (AHRD V3.3 *** A0A2K3LD91_TRIPR)	-1.50061	0.0073973
Solyc01g057165.2	replication protein A 70 kDa DNA-binding subunit B-like isoform X1 (AHRD V3.11 --* XP_025886291.1)	-6.75036	0.0075776
Solyc11g007600.2	Glucomannan 4-beta-mannosyltransferase 9 (AHRD V3.3 *** A0A1U8EU24_CAPAN)	-5.22386	0.0075776
Solyc09g064470.3	Xyloglucan galactosyltransferase KATAMAR.1	-3.53498	0.00763324
Solyc04g082420.3	BTB/POZ domain-containing protein (AHRD V3.3 *** A0A1U8GAB1_CAPAN)	-1.34168	0.00787315
Solyc10g080950.2	cyclinB1_2	-5.20454	0.00807309
Solyc02g065116.1	Unknown protein	-4.72234	0.00807309
Solyc02g068060.3	Protein kinase domain (AHRD V3.3 *** A0A200QYA9_9MAGN)	-1.69552	0.00807309
Solyc10g005200.3	galactan beta-1,4-galactosyltransferase GALS3 (AHRD V3.3 *** A0A2I4EYQ4_9ROSI)	-1.3108	0.00810895
Solyc01g108630.3	ni.1	-1.10084	0.00820477
Solyc07g054210.3	light dependent NADH:protochlorophyllide oxidoreductase 2	-1.01199	0.00827208
Solyc03g112670.3	embryo defective 2759 (AHRD V3.3 *** AT5G63050.1)	-1.09536	0.00837624
Solyc03g044590.2	transmembrane protein%2C putative (DUF1279) (AHRD V3.3 *** AT2G20940.2)	-4.51292	0.00838271
Solyc09g074880.5	Protein LOW PSII ACCUMULATION 1, chloroplastic (AHRD V3.11 *** tr|A0A2G3CTR8|A0A2G3CTR8_CAPCH)	-1.38328	0.00838271
Solyc02g077480.1	Histone H3 (AHRD V3.3 *** B3TM40_ELAGV)	-1.90345	0.00838409
Solyc04g074740.5	Blue copper protein (AHRD V3.11 *** tr|A0A2G2ZQN6|A0A2G2ZQN6_CAPAN)	-4.49094	0.00843993
Solyc11g066430.3	Histone H2B (AHRD V3.11 *** tr|A0A2G2ZDI9|A0A2G2ZDI9_CAPAN)	-2.45081	0.00844219
Solyc05g053360.3	transmembrane protein (AHRD V3.3 *-* AT3G17120.5)	-2.23049	0.00844219
Solyc03g063140.5	LOB domain protein (AHRD V3.11 *-* tr|Q9AS62|Q9AS62_ORYSJ)	-2.64136	0.00844864
Solyc09g090410.3	50S ribosomal protein L28 (AHRD V3.3 *** A0A1U8GBC9_CAPAN)	-1.19424	0.00846566
Solyc02g068350.1	Uroporphyrinogen-III synthase (AHRD V3.3 *** B6U9W1_MAIZE)	-1.73469	0.00867061
Solyc09g075560.1	Hexosyltransferase (AHRD V3.3 *** A0A2G3BWD5_CAPCH)	-1.40777	0.00872959
Solyc06g073000.4	Thaumatin-like protein.1	-6.71891	0.00879756
Solyc11g006430.1	Glutaredoxin (AHRD V3.3 *** A0A200Q9V6_9MAGN)	-6.66323	0.00889734
Solyc04g074220.4	Alpha/beta-Hydrolases superfamily protein (AHRD V3.3 *** Q4PSG2_ARATH)	-1.86725	0.00890875
Solyc03g114750.3	18S pre-ribosomal assembly protein gar2-like protein (AHRD V3.3 --* NP_178475.2)	-2.90262	0.00892559
Solyc12g099270.2	4Fe-4S ferredoxin-iron-sulfur binding protein (AHRD V3.3 *** A0A2K3N1K7_TRIPR)	-1.25126	0.00892559
Solyc11g008620.2	Phosphoglycolate phosphatase (AHRD V3.3 *** A0A2G3B0Q7_CAPCH)	-1.03762	0.00897174
Solyc02g079200.1	ARM repeat superfamily protein (AHRD V3.3 *** O64785_ARATH)	-1.66367	0.0089739
Solyc12g015800.2	RING/U-box superfamily protein (AHRD V3.3 *** Q8LES9_ARATH)	-3.90091	0.00903137
Solyc03g119940.3	trichohyalin (AHRD V3.3 *** AT3G15550.1)	-2.74315	0.00903137
Solyc04g076400.3	VIN3-like protein 3 (AHRD V3.3 *** A0A2G3CP98_CAPCH)	-2.77131	0.0090563
Solyc05g053310.3	Stress responsive A/B Barrel domain containing protein (AHRD V3.3 *** A0A1Y1IK97_KLENI)	-1.26712	0.00909413
Solyc07g053690.3	Nucleic acid-binding, OB-fold (AHRD V3.3 *** A0A2U1KRH4_ARTAN)	-1.0515	0.00914417
Solyc11g005820.1	Pectinesterase inhibitor domain-containing protein (AHRD V3.3 *** A0A2U1P2H7_ARTAN)	-1.9602	0.0091935
Solyc04g006980.1	TCP transcription factor 22	-5.97024	0.00924263
Solyc10g080620.1	Unknown protein	-2.19736	0.00924263
Solyc05g025500.3	Glucan endo-1,3-beta-glucosidase 5 (AHRD V3.3 *** A0A2G2ZI86_CAPAN)	-1.28781	0.00924263
Solyc03g113550.2	Transcription factor bHLH79 (AHRD V3.3 *-* A0A2G3AW72_CAPCH)	-6.62753	0.00924952
Solyc01g060450.3	transmembrane protein%2C putative (DUF1218) (AHRD V3.3 *** AT5G49320.1)	-5.54673	0.00928562
Solyc06g084420.1	Leucine-rich repeat receptor-like kinase (AHRD V3.3 *** A0A0K9PKL2_ZOSMR)	-2.49377	0.00936626
Solyc01g006320.4	Late embryogenesis abundant (LEA) hydroxyproline-rich glycoprotein family (AHRD V3.3 *** Q9LJT9_ARATH)	-2.16592	0.00936626
Solyc01g080790.3	Plant basic secretory protein (BSP) family protein (AHRD V3.3 *** I3SK49_MEDTR)	-2.77439	0.00961226
Solyc01g111330.4	Thaumatin-like protein.1	-2.62596	0.00963495
Solyc03g019650.3	Major facilitator superfamily protein (AHRD V3.3 *-* A0A2U1MHC8_ARTAN)	-1.20218	0.00975874
Solyc05g054720.3	Protein TIC 20-I, chloroplastic (AHRD V3.3 *** A0A2G2X086_CAPBA)	-1.0046	0.00999563
Solyc07g049440.3	GDSL esterase/lipase (AHRD V3.3 *** A0A2G2Z2Z1_CAPAN)	-1.3772	0.00999797
Solyc12g098130.1	glycine-rich protein 5-like (AHRD V3.3 *-* XP_010314856.1)	-6.6487	0.0100614
Solyc03g095490.3	Leucine-rich repeat protein kinase family protein (AHRD V3.3 *** A0A061H0G0_THECC)	-1.17482	0.0100614
Solyc03g114930.3	PsbP-like protein 1, chloroplastic (AHRD V3.3 *** A0A2G3A242_CAPAN)	-1.19751	0.0100666
Solyc03g117110.4	Defective in cullin neddylation protein (AHRD V3.3 *** A0A1U8G2K4_CAPAN)	-1.74429	0.0100685
Solyc08g080620.1	PR-5x	-2.93627	0.0101067
Solyc09g014380.3	SlLAX1	-1.02329	0.0101254
Solyc10g085120.3	Leucine-rich receptor-like kinase family protein (AHRD V3.3 *** G7KRB1_MEDTR)	-2.45256	0.0101307
Solyc09g082180.3	C-8 sterol isomerase (AHRD V3.3 *** AT1G05440.1)	-6.61558	0.0102309
Solyc02g082180.3	DNA helicase (AHRD V3.3 *** A0A2G2XFH5_CAPBA)	-2.29585	0.0102996
Solyc10g084250.1	Lectin receptor kinase-like protein (AHRD V3.3 *** S8CIF7_9LAMI)	-2.77231	0.0103299
Solyc10g085670.2	MAP kinase kinase kinase 79	-3.7937	0.0103321
Solyc08g079550.1	hypothetical protein (AHRD V3.3 *** AT1G12380.1)	-1.44289	0.0103352
Solyc08g077350.3	Haloacid dehalogenase-like hydrolase (HAD) superfamily protein (AHRD V3.3 *** A0A2U1KV95_ARTAN),Pfam:PF13419	-1.10156	0.0103541
Solyc01g109550.2	Transcription termination factor family protein (AHRD V3.3 *** A0A2K3NNA4_TRIPR)	-1.61052	0.0104061
Solyc04g074410.2	Protein EXORDIUM-like.1	-1.56342	0.0104484
Solyc04g007160.1	alpha-xylosidase 1-like (AHRD V3.3 *-* A0A2I4HUF9_9ROSI)	-2.33233	0.0104925
Solyc04g077170.3	Epidermal patterning factor-like protein (AHRD V3.3 *** A0A2U1PBB6_ARTAN),Pfam:PF17181	-3.1805	0.0105435
Solyc03g058920.3	Mitochondrial outer membrane protein porin (AHRD V3.3 *** A0A2K3KY08_TRIPR)	-1.30691	0.0106299
Solyc03g034070.1	anti-muellerian hormone type-2 receptor (AHRD V3.3 *** AT3G50685.1)	-1.23948	0.0107031
Solyc03g112620.4	NEP-interacting protein, putative (DUF239) (AHRD V3.3 *** F4I5H4_ARATH)	-1.47958	0.0107924
Solyc07g161140.1	RNA-directed DNA polymerase, eukaryota, Reverse transcriptase zinc-binding domain protein (AHRD V3.11 *-* tr|A0A2U1PVK3|A0A2U1PVK3_ARTAN)	-6.56017	0.0107997
Solyc07g008390.4	HXXXD-type acyl-transferase family protein (AHRD V3.11 *** tr|F4JBC7|F4JBC7_ARATH)	-6.5463	0.0109737
Solyc03g058160.4	Zinc finger protein (AHRD V3.11 *** tr|A0A200RDC0|A0A200RDC0_9MAGN)	-1.96536	0.0109784
Solyc03g111720.3	Peptide methionine sulfoxide reductase (AHRD V3.3 *** MSRA_SOLLC)	-1.36677	0.0110161
Solyc06g068770.3	DB279	-1.84895	0.0110336
Solyc10g074870.2	KH domain-containing protein (AHRD V3.3 *** A0A2G2VT48_CAPBA)	-1.67329	0.0110864
Solyc04g007530.3	Protein DETOXIFICATION (AHRD V3.3 *** A0A328D6Y5_9ASTE)	-3.96907	0.0112364
Solyc07g065110.2	Bifunctional inhibitor/plant lipid transfer protein/seed storage helical domain containing protein (AHRD V3.11 *** tr|A0A2P5G019|A0A2P5G019_TREOI)	-3.03053	0.0112778
Solyc10g080550.2	Protein trichome birefringence (AHRD V3.3 *** A0A1U8E8Z1_CAPAN)	-3.6176	0.0113636
Solyc02g082690.3	Transducin/WD40 repeat-like superfamily protein (AHRD V3.3 *** A0A2U1QAZ8_ARTAN)	-1.21404	0.0113837
Solyc10g083170.2	NAD(P)-binding Rossmann-fold superfamily protein (AHRD V3.3 *** A0A2U1QER6_ARTAN),Pfam:PF13561	-4.83366	0.0114078
Solyc07g054690.1	hypothetical protein (AHRD V3.3 *** AT4G28230.1)	-3.17856	0.0114248
Solyc02g086470.3	Transducin/WD40 repeat-like superfamily protein (AHRD V3.3 *** A0A2U1M8S4_ARTAN)	-3.82646	0.0115604
Solyc11g008980.1	Protein TIC 20-II, chloroplastic (AHRD V3.3 *** A0A2G2Y5G4_CAPAN)	-1.4352	0.011608
Solyc03g019670.3	Non-specific phospholipase .1	-1.26607	0.0116093
Solyc08g008270.5	1-acyl-sn-glycerol-3-phosphate acyltransferase Chr1:23886152-23886987 FORWARD LENGTH=199 201606 (AHRD V3.11 *** AT1G64355.1)	-1.28503	0.0116134
Solyc01g105020.3	Protein phosphatase 2C (PP2C)-like domain (AHRD V3.3 *-* A0A200PXZ2_9MAGN)	-1.2778	0.0116554
Solyc01g086720.3	C2 calcium/lipid-binding plant phosphoribosyltransferase family protein (AHRD V3.3 *** A0A061DXG0_THECC)	-2.60729	0.0116794
Solyc03g025190.4	anthocyanin permease	-3.55865	0.0116871
Solyc09g082620.3	EPIDERMAL PATTERNING FACTOR-like protein 6 (AHRD V3.3 *** A0A2G2ZV72_CAPAN)	-5.90484	0.0117021
Solyc06g071340.1	Unknown protein	-5.83254	0.0117235
Solyc07g006670.1	HXXXD-type acyl-transferase family protein (AHRD V3.3 *** F4JBC7_ARATH)	-5.81165	0.0118136
Solyc02g092570.1	Transcription factor GRAS (AHRD V3.3 *** A0A200R352_9MAGN)	-1.57832	0.0118136
Solyc12g096150.2	60S ribosomal protein L13 (AHRD V3.3 *** A0A1U8GMG9_CAPAN)	-1.10415	0.0118136
Solyc05g009680.1	Eukaryotic aspartyl protease family protein (AHRD V3.3 *** Q9C6M0_ARATH)	-1.50449	0.0119336
Solyc01g100750.2	DUF538 domain-containing protein (AHRD V3.3 *** A0A1Q3CLQ5_CEPFO)	-2.28379	0.0119913
Solyc10g081210.3	Replication protein A 14 kDa subunit A (AHRD V3.3 *** A0A2G2YNF1_CAPAN)	-6.52562	0.0120127
Solyc09g005260.4	Vacuolar cation/proton exchanger (AHRD V3.3 *** A0A2G3BK94_CAPCH)	-1.28814	0.0120642
Solyc05g052600.4	Sedoheptulose-1,7-bisphosphatase, chloroplastic (AHRD V3.3 *-* A0A1U8GZ15_CAPAN)	-1.02089	0.0120887
Solyc05g055350.3	Ribonuclease Z, chloroplastic (AHRD V3.3 *** A0A1U8H054_CAPAN)	-1.49396	0.0121913
Solyc02g080190.3	Nuclear transport factor 2 (AHRD V3.3 *** A0A2G3A947_CAPAN)	-4.50658	0.0122574
Solyc11g066390.2	superoxide dismutase 3	-1.18418	0.0122798
Solyc07g063560.5	Cotton fiber (DUF761) (AHRD V3.11 *** tr|F4HTI9|F4HTI9_ARATH)	-6.50846	0.0123644
Solyc06g034390.1	Protein EXORDIUM-like 7 (AHRD V3.3 *** A0A2G2X692_CAPBA)	-2.48071	0.0124638
Solyc03g119470.2	DUF1666 domain-containing protein (AHRD V3.3 *** A0A1Q3CZB6_CEPFO)	-5.33018	0.0125715
Solyc10g008210.3	Protein TPX2 (AHRD V3.3 *** A0A2G2VWX8_CAPBA)	-3.61678	0.0126331
Solyc05g006070.4	RNA-binding (RRM/RBD/RNP motifs) family protein (AHRD V3.3 *-* Q84JK1_ARATH)	-1.31828	0.0126408
Solyc10g008880.3	Zinc finger transcription factor 56	-1.2087	0.0127377
Solyc09g018500.3	transcription factor SCREAM2-like (AHRD V3.3 *** A0A2I4ECP9_9ROSI)	-3.80101	0.0127487
Solyc01g107600.3	protein unc-50 homolog (AHRD V3.3 *** A0A2I4F7Y3_9ROSI)	-1.58141	0.012761
Solyc08g080070.1	Transmembrane protein, putative (DUF1191) (AHRD V3.3 *** Q8GYJ5_ARATH)	-5.23259	0.0127892
Solyc05g056470.1	ABC transporter G family member 5 (AHRD V3.3 *** A0A2G2Y4B2_CAPAN)	-3.63471	0.0129855
Solyc02g072260.5	Rho termination factor (AHRD V3.11 *** tr|A0A200QXF1|A0A200QXF1_9MAGN)	-1.7948	0.0130825
Solyc12g014360.2	protein trichome birefringence-like .1	-3.61669	0.0130899
Solyc01g112080.3	Lysm domain GPI-anchored protein 2 (AHRD V3.3 *** A0A2U1M2U7_ARTAN)	-1.49232	0.013188
Solyc11g006980.1	Germin-like protein subfamily 3 member 2 (AHRD V3.3 *** A0A1U8EXB4_CAPAN)	-5.40599	0.013323
Solyc06g054450.3	glycosyltransferase family protein (AHRD V3.3 *** AT3G59390.2)	-5.40411	0.0134056
Solyc12g096040.3	PHD finger protein ALFIN-LIKE 4 (AHRD V3.3 *** A0A2G3B4A9_CAPCH)	-2.76907	0.0134785
Solyc03g098190.3	NAC domain (AHRD V3.3 *** A0A200QUW8_9MAGN)	-4.7324	0.0134822
Solyc03g025900.3	Flap endonuclease GEN-like 2 (AHRD V3.3 *** A0A2G2X6K0_CAPBA)	-4.38196	0.0135341
Solyc07g053950.1	microtubule-associated protein (AHRD V3.3 *** AT4G28310.1)	-1.78254	0.0135341
Solyc05g052450.3	Protein trichome birefringence-like 32 (AHRD V3.3 *** A0A1U8GQI0_CAPAN)	-6.55041	0.0135374
Solyc02g071310.3	Awpm-19-like family protein (AHRD V3.3 *** A0A2K3KYB6_TRIPR)	-2.91371	0.0139879
Solyc06g005630.3	RING/U-box superfamily protein (AHRD V3.3 *** A0A2U1KMS0_ARTAN)	-4.86283	0.0140135
Solyc02g088830.5	hydroxyproline-rich glycoprotein family protein Chr3:377122-377577 FORWARD LENGTH=126 201606 (AHRD V3.11 *-* AT3G02120.1)	-3.12964	0.0141841
Solyc02g085120.3	Laccase (AHRD V3.3 *** K4BB26_SOLLC)	-4.61629	0.0143612
Solyc06g084050.4	Photosystem II reaction center W protein, chloroplastic (AHRD V3.3 *** A0A2G2WN23_CAPBA)	-1.14567	0.0144117
Solyc05g008895.1	Bifunctional inhibitor/lipid-transfer protein/seed storage 2S albumin superfamily protein (AHRD V3.3 *** A0A1I9LP30_ARATH)	-1.76577	0.0144697
Solyc01g110160.5	hypothetical protein Chr2:9150162-9151752 FORWARD LENGTH=252 201606 (AHRD V3.11 *** AT2G21385.5)	-1.45482	0.0145866
Solyc07g039500.4	Chloroplastic group IIA intron splicing facilitator CRS1, chloroplastic (AHRD V3.3 *** A0A2I0X2B6_9ASPA)	-1.82598	0.0146679
Solyc10g078240.2	Cytochrome P450 (AHRD V3.3 *** A0A2U1MC34_ARTAN)	-1.35434	0.0146679
Solyc01g080070.4	Heavy metal-associated isoprenylated plant protein (AHRD V3.3 *-* A0A2R6PK24_ACTCH)	-1.21052	0.0147448
Solyc01g099270.2	Microtubule-binding protein TANGLE.1	-5.88374	0.0148019
Solyc08g079850.4	Subtilisin-like protease (AHRD V3.11 *** tr|Q9LWA3|Q9LWA3_SOLLC)	-2.3813	0.0148114
Solyc01g080140.3	UPF0613 protein PB24D3.06c (AHRD V3.3 *** A0A1J3GSX0_NOCCA)	-1.30352	0.014999
Solyc06g069600.3	bHLH transcription factor 047	-3.60115	0.0150528
Solyc01g095610.4	Protein trichome birefringence-like 25 (AHRD V3.3 *** A0A2G2W6P1_CAPBA)	-1.67995	0.0150528
Solyc02g070010.1	Pentatricopeptide repeat-containing protein (AHRD V3.3 *** A0A2G3A6Q0_CAPAN)	-3.89086	0.015418
Solyc04g078380.3	MF.1	-1.22497	0.0154647
Solyc02g091590.4	symbiosis receptor-like kinase (SYMRK)	-6.44203	0.0156266
Solyc07g048010.4	Thymidylate kinase (AHRD V3.3 *** A0A1J3DB39_NOCCA)	-4.10162	0.0156832
Solyc02g088570.2	RING/U-box superfamily protein (AHRD V3.3 *** A0A2K3MXG0_TRIPR)	-1.67547	0.0157622
Solyc06g051200.3	50S ribosomal protein L3 (AHRD V3.3 *** A0A2G2YWM5_CAPAN)	-1.19019	0.015768
Solyc05g007760.2	SET domain (AHRD V3.3 *** A0A200QP09_9MAGN)	-4.79249	0.0158093
Solyc11g069330.1	Peptide upstream protein (AHRD V3.3 *** Q9LFH7_ARATH)	-1.42014	0.0158619
Solyc03g119950.1	Pentatricopeptide repeat-containing protein, chloroplastic (AHRD V3.3 *** A0A2G2WPP9_CAPBA)	-5.24295	0.0160107
Solyc09g083340.3	DNA-directed RNA polymerase ii subunit rpb7-like protein (AHRD V3.3 *** A0A2K3MTA8_TRIPR)	-4.23054	0.0160219
Solyc01g109220.4	Mitochondrial import receptor subunit TOM6-like protein (AHRD V3.3 *** A0A1U8DXE9_CAPAN)	-1.14152	0.0160719
Solyc12g088650.2	cyclinD3_2	-1.96135	0.0162729
Solyc03g117280.4	envelope glycoprotein B (AHRD V3.3 *** AT1G80540.1)	-1.679	0.0162729
Solyc01g009010.3	4-diphosphocytidyl-2-C-methyl-D-erythritol kinase	-1.33352	0.0165464
Solyc01g091800.3	Ribosomal RNA small subunit methyltransferase A (AHRD V3.3 *** F4FS23_LACBN)	-1.3209	0.0165673
Solyc09g010320.3	Mitochondrial fission protein EL.1	-5.18748	0.0166659
Solyc01g091370.4	AT-hook motif nuclear-localized protein.1	-3.47865	0.0168011
Solyc09g005310.3	LIMR family protein (AHRD V3.3 *** A0A1U8EDR8_CAPAN)	-1.00423	0.0168532
Solyc08g081420.4	DUF604 domain-containing protein (AHRD V3.3 *** A0A1Q3C751_CEPFO)	-1.61017	0.0168564
Solyc04g055000.3	inactive TPR repeat-containing thioredoxin TTL3-like (AHRD V3.3 *** A0A2I4H3Y7_9ROSI)	-6.4443	0.0169438
Solyc01g100770.3	DUF538 domain-containing protein (AHRD V3.11 *** tr|A0A1Q3CLQ5|A0A1Q3CLQ5_CEPFO)	-1.56626	0.0169716
Solyc01g067290.3	Divinyl chlorophyllide a 8-vinyl-reductase, chloroplastic (AHRD V3.3 *** A0A2G2XQY6_CAPBA)	-1.37633	0.0170408
Solyc11g068400.2	Cytochrome b-.1	-1.07441	0.0170618
Solyc02g068550.2	FAR1-related sequence.1	-4.74162	0.0171852
Solyc09g059990.1	RING/U-box superfamily protein (AHRD V3.3 *** A0A1I9LSG2_ARATH)	-2.12524	0.0171852
Solyc09g065180.3	binding protein precursor AF106660	-1.06003	0.0172332
Solyc03g006970.1	serine protease SBT2	-2.50653	0.0172561
Solyc12g088300.2	hypothetical protein (AHRD V3.3 -** AT4G33800.2)	-3.59128	0.0172753
Solyc01g009670.5	Poly(A) polymerase I (AHRD V3.11 *** tr|A0A1J3JYV1|A0A1J3JYV1_NOCCA)	-1.94391	0.0172783
Solyc06g060320.4	filament-like plant protein (AHRD V3.3 *** A0A1U8H275_CAPAN)	-6.40471	0.0174716
Solyc03g114760.3	Protein MICROTUBULE BINDING PROTEIN 2C (AHRD V3.3 *** MBP2C_TOBAC)	-1.63775	0.0174964
Solyc12g007160.2	ABI family (AHRD V3.3 *** A0A2U1KK95_ARTAN)	-2.42227	0.0175308
Solyc10g150117.1	Unknown protein	-4.15212	0.0177977
Solyc02g083285.3	Protein IQ-DOMAIN 31 (AHRD V3.11 *-* tr|A0A1J3ETM1|A0A1J3ETM1_NOCCA)	-6.55318	0.0179844
Solyc02g079490.3	HXXXD-type acyl-transferase family protein (AHRD V3.3 *** Q9MAP9_ARATH)	-2.46248	0.0179844
Solyc12g009840.2	Pyrophosphate-energized vacuolar membrane proton pump (AHRD V3.3 *** A0A2G3BP86_CAPCH)	-3.65717	0.0179912
Solyc03g114240.5	BURP domain (AHRD V3.11 *** tr|A0A200QH65|A0A200QH65_9MAGN)	-2.13	0.0182878
Solyc05g005580.3	DUF936 domain-containing protein (AHRD V3.3 *** A0A1Q3CQ68_CEPFO)	-3.85151	0.0183391
Solyc01g110970.4	Auxin-responsive protein SAUR20 (AHRD V3.11 *** tr|A0A2G2XYI3|A0A2G2XYI3_CAPAN)	-3.30154	0.0184292
Solyc04g076900.2	Symplekin (AHRD V3.3 *-* F4HSZ1_ARATH)	-4.58068	0.0184367
Solyc02g084870.3	mitogen-activated protein kinase 8	-1.71364	0.0185362
Solyc09g007140.5	Protein RESTRICTED TEV MOVEMENT 2 (AHRD V3.11 *-* tr|A0A1J3D687|A0A1J3D687_NOCCA)	-3.14519	0.0185951
Solyc07g055780.3	Protein trichome birefringence-like 43 (AHRD V3.3 *** A0A2G2WDQ2_CAPBA)	-5.79659	0.0187608
Solyc11g072270.3	Calmodulin (AHRD V3.3 *** B6T4U8_MAIZE)	-1.43962	0.0187803
Solyc10g008600.3	embryo defective 1923 (AHRD V3.3 *** AT4G28210.1)	-2.75234	0.0190287
Solyc05g015330.1	Nuclear transcription factor Y subunit C-4-like protein (AHRD V3.3 *** A0A2K3NUG6_TRIPR)	-4.11007	0.0190307
Solyc09g074370.4	Mitochondrial substrate carrier family protein (AHRD V3.3 *** F4JI50_ARATH)	-2.35554	0.0190755
Solyc02g069680.3	vacuolar protein sorting-associated protein 2 homolog 2 (AHRD V3.3 *** A0A2I4FA45_9ROSI)	-2.8385	0.0191711
Solyc12g087950.1	AT-hook motif nuclear-localized protein (AHRD V3.3 *** A0A1U8GD78_CAPAN)	-1.76995	0.019177
Solyc01g087970.3	Carboxypeptidase (AHRD V3.3 *** A0A2G2XQG5_CAPBA)	-1.21797	0.019224
Solyc07g043620.3	Auxin response factor (AHRD V3.11 *** tr|D9IUY5|D9IUY5_SOLLC)	-6.48351	0.019227
Solyc01g094460.3	AT-hook motif nuclear-localized protein 9-like (AHRD V3.3 *** A0A2I4E613_9ROSI)	-1.53348	0.019227
Solyc06g007520.4	60S ribosomal protein L10 (AHRD V3.3 *** A0A2G2Z7S9_CAPAN)	-1.07178	0.0193268
Solyc10g007060.4	Phenylalanine--tRNA ligase alpha subunit (AHRD V3.3 *** A0A2G2XXC1_CAPAN)	-1.32762	0.0193326
Solyc03g120430.3	D-glycerate 3-kinase (AHRD V3.3 *** A0A2K3PBX9_TRIPR)	-1.08681	0.0193402
Solyc02g092490.3	Acyl-CoA N-acyltransferases (NAT) superfamily protein (AHRD V3.3 *** A0A1P8B3D5_ARATH)	-3.02385	0.0194261
Solyc01g096250.2	proline-rich receptor-like protein kinase PERK2 (AHRD V3.3 *-* A0A2I4GSB7_9ROSI)	-1.64829	0.0194261
Solyc01g108210.4	Cytochrome P450 (AHRD V3.3 *** A0A200QZB6_9MAGN)	-2.8381	0.0194702
Solyc08g062940.4	SUN-like protein 22	-5.06475	0.01976
Solyc08g015730.3	Histidinol-phosphate aminotransferase, chloroplastic (AHRD V3.3 *** A0A2G2XLG4_CAPBA)	-5.90294	0.0197796
Solyc04g014760.3	Rho GDP-dissociation inhibitor.1	-1.11277	0.0197796
Solyc02g071020.4	Chlorophyll a-b binding protein, chloroplastic (AHRD V3.11 *-* tr|A0A1Q3CSV6|A0A1Q3CSV6_CEPFO)	-1.27912	0.0199445
Solyc04g026360.3	AP.1	-6.40432	0.020002
Solyc01g108670.4	Kinesin (AHRD V3.3 *** A0A200QYC3_9MAGN)	-3.14516	0.0200346
Solyc06g074000.1	Eukaryotic aspartyl protease family protein, putative (AHRD V3.3 *** A0A061GZN2_THECC)	-1.2253	0.0200359
Solyc02g093400.3	Integral membrane protein MviN (AHRD V3.3 *-* A0A1Y1IAL8_KLENI)	-6.35921	0.0200424
Solyc04g005600.3	Transcription factor (AHRD V3.3 *** A0A2G2Z3S3_CAPAN)	-6.57121	0.0200799
Solyc01g080290.3	AWPM-19-like family protein (AHRD V3.3 *** Q8LG79_ARATH)	-1.47035	0.0200799
Solyc04g012030.3	S-acyltransferase (AHRD V3.3 *** A0A2G3CDU9_CAPCH)	-1.24904	0.020181
Solyc12g056190.2	Nuclear transport factor 2 (NTF2) family protein (AHRD V3.3 *** F4JYE8_ARATH)	-4.94745	0.0201861
Solyc07g056140.3	ADP-glucose pyrophosphorylase small subunit	-1.11182	0.0202034
Solyc02g078850.1	glycine-rich protein (AHRD V3.3 --* AT4G21620.2)	-2.46235	0.0202208
Solyc12g042890.2	Alpha/beta-Hydrolases superfamily protein (AHRD V3.3 *** A0A2U1Q9V2_ARTAN)	-4.30066	0.0202479
Solyc03g112790.3	Wall-associated receptor kinase galacturonan-binding domain (AHRD V3.3 *** A0A200RDH2_9MAGN)	-3.51264	0.0202845
Solyc02g068760.4	Pentatricopeptide repeat-containing protein (AHRD V3.3 *** A0A2G3A6F7_CAPAN)	-1.16401	0.0202845
Solyc02g083150.3	S-acyltransferase (AHRD V3.3 *** M0ZMP8_SOLTU)	-2.0168	0.0204796
Solyc02g093360.3	Stp.1	-1.73359	0.0207918
Solyc02g066970.1	hypothetical protein (AHRD V3.3 *-* AT3G29370.1)	-6.3486	0.0208049
Solyc03g119860.3	Peptidyl-prolyl cis-trans isomerase (AHRD V3.3 *** A0A2K3PFW4_TRIPR)	-1.16966	0.0208822
Solyc01g105000.3	heavy metal-associated isoprenylated plant protein 3-like (AHRD V3.3 *** A0A1S4DQD5_TOBAC)	-6.45828	0.0209479
Solyc06g005910.5	Tubulin beta chain (AHRD V3.11 *** tr|A0A1U8GXJ7|A0A1U8GXJ7_CAPAN)	-3.64193	0.0209479
Solyc10g009570.3	Rhodanese-like domain-containing protein 4, chloroplastic (AHRD V3.3 *** A0A2G2VSY7_CAPBA)	-1.34738	0.0209479
Solyc12g017380.3	Organic cation/carnitine transporter 2 (AHRD V3.3 *** A0A2G3BN50_CAPCH)	-3.2171	0.0210762
Solyc05g005490.4	carbonic anhydrase	-1.19467	0.0211636
Solyc04g071700.3	5-formyltetrahydrofolate cyclo-ligase-like protein (AHRD V3.3 *** A0A2G3CMU4_CAPCH)	-1.28073	0.0212802
Solyc02g071110.3	Purine permease (AHRD V3.3 *** A0A2R6Q6Y9_ACTCH),Pfam:PF16913	-1.47724	0.021441
Solyc05g012710.4	Cell division topological specificity factor-like protein, chloroplastic (AHRD V3.3 *** A0A1U8EX02_CAPAN)	-1.15614	0.0214804
Solyc08g074620.3	Polyphenol oxidase (AHRD V3.3 *** J7ES67_NICBE)	-1.59567	0.0215671
Solyc07g056270.3	Receptor-like protein kinase (AHRD V3.3 *** A0A2K3P4G5_TRIPR)	-1.21394	0.0215671
Solyc02g071590.3	Trehalose-6-phosphate synthase (AHRD V3.3 *** D7KVC5_ARALL)	-4.8556	0.0217396
Solyc11g069460.2	Double-stranded RNA-binding protein 2 (AHRD V3.3 *** A0A2G2VQC6_CAPBA)	-1.1844	0.0217396
Solyc04g015480.3	BTB/POZ domain protein TNFAIP protein (AHRD V3.3 *** AT4G33480.1)	-1.09081	0.0218883
Solyc01g111210.3	Amidase (AHRD V3.11 *-* tr|A0A200RAW3|A0A200RAW3_9MAGN)	-1.72211	0.0219277
Solyc06g083330.2	acidic leucine-rich nuclear phosphoprotein 32 family B protein (AHRD V3.3 *-* AT3G25130.1)	-3.93046	0.0219989
Solyc03g118720.3	Calcium-dependent lipid-binding (CaLB domain) family protein (AHRD V3.3 *** A0A2U1LMA8_ARTAN)	-2.56708	0.0220813
Solyc11g044360.3	Mitochondrial transcription termination factor family protein (AHRD V3.3 *** F4JSZ0_ARATH)	-2.04444	0.0223501
Solyc10g084290.2	Interactor of constitutive active ROPs (AHRD V3.3 *** A0A2K3PRJ7_TRIPR)	-3.3236	0.0224273
Solyc01g096410.4	Phosphatidylinositol 4-phosphate 5-kinase (AHRD V3.3 *** K4B029_SOLLC)	-5.13316	0.0224657
Solyc01g110270.3	RNA-binding CR.1	-1.90932	0.0224916
Solyc10g008760.3	Nudix hydrolase 22, chloroplastic (AHRD V3.3 *** A0A2G2VRZ9_CAPBA)	-1.61213	0.0225718
Solyc06g065190.1	TCP transcription factor 13	-1.50204	0.02258
Solyc09g055930.3	monocopper oxidase-like protein SKU5 (AHRD V3.3 *** A0A2I4E6T4_9ROSI)	-1.85828	0.02262
Solyc01g005540.5	Lysine--tRNA ligase (AHRD V3.11 *** tr|A0A1U8HGH5|A0A1U8HGH5_CAPAN)	-1.47777	0.0226601
Solyc02g087880.3	Tubulin alpha chain (AHRD V3.3 *** A0A1U8FRN4_CAPAN)	-2.39238	0.0228365
Solyc11g040390.2	Aspartokinase-homoserine dehydrogenase (AHRD V3.3 *** O65027_SOYBN)	-2.14352	0.0228557
Solyc08g006660.2	Conserved oligomeric Golgi complex subunit 2 (AHRD V3.3 *** A0A1J3DP33_NOCCA)	-2.0968	0.0229558
Solyc06g065610.3	Protein phosphatase 2C (AHRD V3.3 *** Q8S8Z1_MESCR)	-1.15451	0.0231252
Solyc10g055780.1	Chitinase (AHRD V3.3 *** B9VRK7_CAPAN)	-2.05539	0.0231397
Solyc02g085130.4	Tubby-like F-box protein (AHRD V3.3 *** A0A2G3D7T8_CAPCH)	-2.51065	0.0233772
Solyc02g069080.5	Exocyst complex component EXO84C (AHRD V3.11 *** tr|A0A1U8FJ63|A0A1U8FJ63_CAPAN)	-1.55817	0.0234381
Solyc07g041970.5	Subtilisin-like protease (AHRD V3.11 *** tr|A0A1J3J113|A0A1J3J113_NOCCA)	-1.91664	0.0236268
Solyc06g007170.4	Protein trichome birefringence-like 45 (AHRD V3.3 *** A0A2G3C507_CAPCH)	-1.9382	0.0237071
Solyc04g009450.1	Ethylene-responsive transcription factor (AHRD V3.3 *** A0A2G3CEN0_CAPCH)	-5.66105	0.0237204
Solyc03g083560.1	Protein EXORDIUM-like 7 (AHRD V3.3 *** A0A2G2X692_CAPBA)	-1.07319	0.0238323
Solyc02g072500.3	Nucleobase-ascorbate transporter 7 (AHRD V3.3 *** A0A1U8FKB3_CAPAN)	-3.35908	0.023921
Solyc10g078360.3	NAD(P)-binding Rossmann-fold superfamily protein (AHRD V3.3 *** Q94AL3_ARATH)	-5.77743	0.0240202
Solyc05g007930.3	Beta-1,3-galactosyltransferase 15 (AHRD V3.3 *** A0A1U8EV49_CAPAN)	-1.61772	0.0240684
Solyc02g085700.1	geranylgeranyl pyrophosphate synthetase	-1.29404	0.0240894
Solyc01g150167.1	MADS-box transcription factor 27 (AHRD V3.3 *** A0A2G2Y3D7_CAPAN)	-6.31215	0.0242126
Solyc05g055380.3	Unknown protein	-5.54989	0.0242679
Solyc03g113790.4	Glucose-1-phosphate adenylyltransferase family protein (AHRD V3.3 *** A0A2U1PR08_ARTAN)	-1.4652	0.0242679
Solyc11g012860.3	coiled-coil protein	-1.1279	0.0244389
Solyc09g060100.3	transmembrane protein (AHRD V3.3 *** AT4G13150.1)	-2.00306	0.0247832
Solyc07g055310.1	Pentatricopeptide repeat-containing protein (AHRD V3.3 *** A0A2G2Z4F2_CAPAN)	-3.56569	0.0249697
Solyc01g102950.3	Lycopene beta/epsilon cyclase protein (AHRD V3.3 *** A0A2U1QDC2_ARTAN)	-1.32293	0.0249697
Solyc08g080550.1	DEAD-box ATP-dependent RNA helicase 47A (AHRD V3.3 *** A0A2G3DB95_CAPCH)	-1.24668	0.0252009
Solyc11g006420.2	Pyrimidine 5'-nucleotidase (AHRD V3.3 *** A0A200Q9M8_9MAGN)	-1.7586	0.0253552
Solyc02g033040.3	F-box protein (AHRD V3.11 *** tr|A0A2G2X350|A0A2G2X350_CAPBA)	-6.48797	0.0253573
Solyc01g110960.5	Prefoldin chaperone subunit family protein (AHRD V3.11 *** tr|A0A2U1NI64|A0A2U1NI64_ARTAN)	-1.51659	0.0253744
[truncated: 178 more rows]

## Sheet: Fern-like vs. Healthy up
id	description	log2Foldchange	padj
[truncated: 250 more rows]

## Sheet: Fern-like vs. Healthy down
id	gene_name	log2Foldchange	padj
[truncated: 73 more rows]
