# Supplementary material for: Rewiring of auxin and MAPK signaling is associated with contrasting shoestring and fern-like manifestations in ToBRFV-A134T-infected tomato
Source: Front Plant Sci. 2026 Jun 30;17:1828330. doi: 10.3389/fpls.2026.1828330 (PMC13364930; doi:10.3389/fpls.2026.1828330)
Supplement: Supplementary file 4 [file Table2.xlsx]

## Sheet: Mosaic vs. Healthy up
	source	term_name	term_id	adjusted_p_value	negative_log10_of_adjusted_p_value	term_size	query_size	intersection_size	effective_domain_size	intersections
1	GO:BP	small molecule catabolic process	GO:0044282	0.000112943	3.94714	129	418	18	13614	SOLYC11G065070.2	SOLYC08G078400.3	SOLYC04G054890.3	SOLYC01G058390.3	SOLYC08G068390.3	SOLYC07G061720.3	SOLYC03G006870.3	SOLYC02G089630.3	SOLYC07G044840.3	SOLYC01G028900.3	SOLYC03G098230.3	SOLYC04G076790.3	SOLYC02G031980.3	SOLYC06G011530.3	SOLYC12G014100.2	SOLYC11G011920.2	SOLYC04G063350.3	SOLYC09G008670.3
2	GO:BP	organic acid catabolic process	GO:0016054	0.000593902	3.22629	98	418	14	13614	SOLYC11G065070.2	SOLYC08G078400.3	SOLYC04G054890.3	SOLYC08G068390.3	SOLYC07G061720.3	SOLYC02G089630.3	SOLYC01G028900.3	SOLYC03G098230.3	SOLYC04G076790.3	SOLYC06G011530.3	SOLYC12G014100.2	SOLYC11G011920.2	SOLYC04G063350.3	SOLYC09G008670.3
3	GO:BP	small molecule metabolic process	GO:0044281	0.000593902	3.22629	1170	418	66	13614	SOLYC08G082440.3	SOLYC08G008580.3	SOLYC11G065070.2	SOLYC08G078400.3	SOLYC09G075120.3	SOLYC08G066260.3	SOLYC08G014340.3	SOLYC12G044600.3	SOLYC04G074480.3	SOLYC04G054890.3	SOLYC01G108280.3	SOLYC06G083790.3	SOLYC04G080450.1	SOLYC08G067410.2	SOLYC06G059710.3	SOLYC01G058390.3	SOLYC09G090350.3	SOLYC08G068390.3	SOLYC11G068540.2	SOLYC05G012070.3	SOLYC11G008870.2	SOLYC07G061720.3	SOLYC03G006870.3	SOLYC02G089630.3	SOLYC11G066890.1	SOLYC07G044840.3	SOLYC11G010850.2	SOLYC11G007730.2	SOLYC06G053400.3	SOLYC10G086730.2	SOLYC03G031860.3	SOLYC06G063330.3	SOLYC12G042430.2	SOLYC01G028900.3	SOLYC02G079960.3	SOLYC12G006470.2	SOLYC06G060750.3	SOLYC03G098230.3	SOLYC01G110360.3	SOLYC04G076790.3
4	GO:BP	carboxylic acid catabolic process	GO:0046395	0.000593902	3.22629	98	418	14	13614	SOLYC11G065070.2	SOLYC08G078400.3	SOLYC04G054890.3	SOLYC08G068390.3	SOLYC07G061720.3	SOLYC02G089630.3	SOLYC01G028900.3	SOLYC03G098230.3	SOLYC04G076790.3	SOLYC06G011530.3	SOLYC12G014100.2	SOLYC11G011920.2	SOLYC04G063350.3	SOLYC09G008670.3
5	GO:BP	catabolic process	GO:0009056	0.00110834	2.95533	1123	418	62	13614	SOLYC07G047740.3	SOLYC11G065070.2	SOLYC08G078400.3	SOLYC02G080220.3	SOLYC04G049010.3	SOLYC06G074980.3	SOLYC04G054890.3	SOLYC09G025240.3	SOLYC02G082460.3	SOLYC01G058390.3	SOLYC09G061890.3	SOLYC07G064060.3	SOLYC02G094260.1	SOLYC07G007160.3	SOLYC03G111740.3	SOLYC03G033560.3	SOLYC08G068390.3	SOLYC06G084520.3	SOLYC11G071870.2	SOLYC01G110410.3	SOLYC09G015670.3	SOLYC07G043590.3	SOLYC07G061720.3	SOLYC03G006870.3	SOLYC06G005150.3	SOLYC06G070980.3	SOLYC02G089630.3	SOLYC12G005620.1	SOLYC10G084050.2	SOLYC07G044840.3	SOLYC11G005770.2	SOLYC02G077300.2	SOLYC11G065750.2	SOLYC02G067420.3	SOLYC01G028900.3	SOLYC02G062180.3	SOLYC03G098230.3	SOLYC01G109080.3	SOLYC01G110360.3	SOLYC04G063380.3
6	GO:BP	galactose metabolic process	GO:0006012	0.00262236	2.58131	18	418	6	13614	SOLYC08G082440.3	SOLYC01G058390.3	SOLYC03G006870.3	SOLYC07G043550.3	SOLYC12G006420.2	SOLYC02G084980.3
7	GO:BP	hexose metabolic process	GO:0019318	0.00271507	2.56622	87	418	12	13614	SOLYC08G082440.3	SOLYC01G058390.3	SOLYC03G006870.3	SOLYC07G044840.3	SOLYC10G086730.2	SOLYC06G060750.3	SOLYC09G008130.3	SOLYC04G081400.3	SOLYC02G081080.3	SOLYC07G043550.3	SOLYC12G006420.2	SOLYC02G084980.3
8	GO:BP	alpha-amino acid metabolic process	GO:1901605	0.00447621	2.34909	228	418	20	13614	SOLYC08G008580.3	SOLYC11G065070.2	SOLYC08G014340.3	SOLYC11G068540.2	SOLYC11G008870.2	SOLYC02G089630.3	SOLYC11G066890.1	SOLYC06G053400.3	SOLYC03G098230.3	SOLYC04G076790.3	SOLYC06G011530.3	SOLYC07G017610.3	SOLYC12G014100.2	SOLYC10G086160.1	SOLYC08G066620.3	SOLYC06G074530.1	SOLYC11G011920.2	SOLYC08G068690.1	SOLYC08G068730.1	SOLYC09G008670.3
9	GO:BP	amino acid catabolic process	GO:0009063	0.00483343	2.31574	66	418	10	13614	SOLYC11G065070.2	SOLYC02G089630.3	SOLYC01G028900.3	SOLYC03G098230.3	SOLYC04G076790.3	SOLYC06G011530.3	SOLYC12G014100.2	SOLYC11G011920.2	SOLYC04G063350.3	SOLYC09G008670.3
10	GO:BP	oxoacid metabolic process	GO:0043436	0.00543838	2.26453	715	418	42	13614	SOLYC08G008580.3	SOLYC11G065070.2	SOLYC08G078400.3	SOLYC08G066260.3	SOLYC08G014340.3	SOLYC12G044600.3	SOLYC04G074480.3	SOLYC04G054890.3	SOLYC01G108280.3	SOLYC06G083790.3	SOLYC04G080450.1	SOLYC08G067410.2	SOLYC06G059710.3	SOLYC08G068390.3	SOLYC11G068540.2	SOLYC11G008870.2	SOLYC07G061720.3	SOLYC02G089630.3	SOLYC11G066890.1	SOLYC06G053400.3	SOLYC01G028900.3	SOLYC12G006470.2	SOLYC03G098230.3	SOLYC01G110360.3	SOLYC04G076790.3	SOLYC12G088510.1	SOLYC07G049690.3	SOLYC09G008130.3	SOLYC08G016720.1	SOLYC06G011530.3	SOLYC07G017610.3	SOLYC12G014100.2	SOLYC10G086160.1	SOLYC08G066620.3	SOLYC06G074530.1	SOLYC11G011920.2	SOLYC04G081400.3	SOLYC08G068690.1	SOLYC02G032850.3	SOLYC04G063350.3
11	GO:BP	organic acid metabolic process	GO:0006082	0.00543838	2.26453	716	418	42	13614	SOLYC08G008580.3	SOLYC11G065070.2	SOLYC08G078400.3	SOLYC08G066260.3	SOLYC08G014340.3	SOLYC12G044600.3	SOLYC04G074480.3	SOLYC04G054890.3	SOLYC01G108280.3	SOLYC06G083790.3	SOLYC04G080450.1	SOLYC08G067410.2	SOLYC06G059710.3	SOLYC08G068390.3	SOLYC11G068540.2	SOLYC11G008870.2	SOLYC07G061720.3	SOLYC02G089630.3	SOLYC11G066890.1	SOLYC06G053400.3	SOLYC01G028900.3	SOLYC12G006470.2	SOLYC03G098230.3	SOLYC01G110360.3	SOLYC04G076790.3	SOLYC12G088510.1	SOLYC07G049690.3	SOLYC09G008130.3	SOLYC08G016720.1	SOLYC06G011530.3	SOLYC07G017610.3	SOLYC12G014100.2	SOLYC10G086160.1	SOLYC08G066620.3	SOLYC06G074530.1	SOLYC11G011920.2	SOLYC04G081400.3	SOLYC08G068690.1	SOLYC02G032850.3	SOLYC04G063350.3
12	GO:BP	carboxylic acid metabolic process	GO:0019752	0.00543839	2.26453	695	418	41	13614	SOLYC08G008580.3	SOLYC11G065070.2	SOLYC08G078400.3	SOLYC08G066260.3	SOLYC08G014340.3	SOLYC12G044600.3	SOLYC04G074480.3	SOLYC04G054890.3	SOLYC01G108280.3	SOLYC06G083790.3	SOLYC04G080450.1	SOLYC08G067410.2	SOLYC06G059710.3	SOLYC08G068390.3	SOLYC11G068540.2	SOLYC11G008870.2	SOLYC07G061720.3	SOLYC02G089630.3	SOLYC11G066890.1	SOLYC06G053400.3	SOLYC01G028900.3	SOLYC12G006470.2	SOLYC03G098230.3	SOLYC01G110360.3	SOLYC04G076790.3	SOLYC07G049690.3	SOLYC09G008130.3	SOLYC08G016720.1	SOLYC06G011530.3	SOLYC07G017610.3	SOLYC12G014100.2	SOLYC10G086160.1	SOLYC08G066620.3	SOLYC06G074530.1	SOLYC11G011920.2	SOLYC04G081400.3	SOLYC08G068690.1	SOLYC02G032850.3	SOLYC04G063350.3	SOLYC08G068730.1
13	GO:BP	monosaccharide metabolic process	GO:0005996	0.00562357	2.24999	115	418	13	13614	SOLYC08G082440.3	SOLYC09G075120.3	SOLYC01G058390.3	SOLYC03G006870.3	SOLYC07G044840.3	SOLYC10G086730.2	SOLYC06G060750.3	SOLYC09G008130.3	SOLYC04G081400.3	SOLYC02G081080.3	SOLYC07G043550.3	SOLYC12G006420.2	SOLYC02G084980.3
14	GO:BP	response to stress	GO:0006950	0.0090565	2.04304	1536	418	73	13614	SOLYC10G048030.2	SOLYC07G047740.3	SOLYC04G049450.3	SOLYC12G095920.2	SOLYC04G007010.3	SOLYC12G099060.1	SOLYC04G049010.3	SOLYC06G074980.3	SOLYC01G108280.3	SOLYC04G007820.3	SOLYC10G086410.3	SOLYC03G119590.1	SOLYC01G067740.3	SOLYC01G095510.3	SOLYC05G021100.2	SOLYC05G009550.3	SOLYC04G050950.3	SOLYC08G079170.3	SOLYC04G079420.3	SOLYC08G078340.3	SOLYC07G044980.3	SOLYC07G062570.3	SOLYC06G083150.3	SOLYC03G019850.3	SOLYC03G006870.3	SOLYC03G026020.3	SOLYC06G005150.3	SOLYC06G070980.3	SOLYC12G005620.1	SOLYC10G084050.2	SOLYC01G090430.3	SOLYC02G077300.2	SOLYC01G086740.3	SOLYC02G067420.3	SOLYC08G079610.3	SOLYC06G065710.3	SOLYC01G005730.3	SOLYC10G078730.2	SOLYC03G098230.3	SOLYC08G008370.3
15	GO:BP	amino acid metabolic process	GO:0006520	0.0121447	1.91561	361	418	25	13614	SOLYC08G008580.3	SOLYC11G065070.2	SOLYC08G014340.3	SOLYC04G074480.3	SOLYC11G068540.2	SOLYC11G008870.2	SOLYC02G089630.3	SOLYC11G066890.1	SOLYC06G053400.3	SOLYC01G028900.3	SOLYC12G006470.2	SOLYC03G098230.3	SOLYC04G076790.3	SOLYC06G011530.3	SOLYC07G017610.3	SOLYC12G014100.2	SOLYC11G039830.2	SOLYC10G086160.1	SOLYC08G066620.3	SOLYC06G074530.1	SOLYC11G011920.2	SOLYC08G068690.1	SOLYC04G063350.3	SOLYC08G068730.1	SOLYC09G008670.3
16	GO:BP	branched-chain amino acid metabolic process	GO:0009081	0.0121447	1.91561	38	418	7	13614	SOLYC11G065070.2	SOLYC06G053400.3	SOLYC01G028900.3	SOLYC06G011530.3	SOLYC10G086160.1	SOLYC04G063350.3	SOLYC09G008670.3
17	GO:BP	maintenance of root meristem identity	GO:0010078	0.023167	1.63513	5	418	3	13614	SOLYC05G018500.3	SOLYC12G007200.2	SOLYC07G047780.3
18	GO:BP	alpha-amino acid catabolic process	GO:1901606	0.0331047	1.48011	59	418	8	13614	SOLYC11G065070.2	SOLYC02G089630.3	SOLYC03G098230.3	SOLYC04G076790.3	SOLYC06G011530.3	SOLYC12G014100.2	SOLYC11G011920.2	SOLYC09G008670.3
19	GO:BP	regulation of reactive oxygen species metabolic process	GO:2000377	0.0405115	1.39242	6	418	3	13614	SOLYC01G108280.3	SOLYC01G099280.3	SOLYC02G032850.3
20	GO:BP	protein polyubiquitination	GO:0000209	0.0435338	1.36117	48	418	7	13614	SOLYC11G071870.2	SOLYC07G062570.3	SOLYC06G083150.3	SOLYC06G070980.3	SOLYC02G067420.3	SOLYC01G087030.3	SOLYC12G099310.2
21	GO:BP	branched-chain amino acid catabolic process	GO:0009083	0.0437512	1.35901	14	418	4	13614	SOLYC11G065070.2	SOLYC01G028900.3	SOLYC06G011530.3	SOLYC04G063350.3
22	GO:BP	response to chemical	GO:0042221	0.0437512	1.35901	945	418	47	13614	SOLYC07G047740.3	SOLYC06G053710.3	SOLYC01G096350.3	SOLYC02G077560.3	SOLYC06G074980.3	SOLYC03G121480.3	SOLYC01G108280.3	SOLYC06G083790.3	SOLYC11G069500.2	SOLYC10G005890.3	SOLYC01G067740.3	SOLYC09G015380.1	SOLYC09G064530.3	SOLYC03G033560.3	SOLYC01G095510.3	SOLYC09G089610.3	SOLYC12G099830.2	SOLYC08G078340.3	SOLYC07G044980.3	SOLYC06G083150.3	SOLYC03G019850.3	SOLYC03G026020.3	SOLYC06G005150.3	SOLYC10G084050.2	SOLYC11G010380.2	SOLYC03G096770.1	SOLYC01G028900.3	SOLYC03G098230.3	SOLYC01G095150.3	SOLYC12G007230.2	SOLYC04G076790.3	SOLYC05G052050.1	SOLYC03G116350.3	SOLYC06G060250.3	SOLYC10G007100.3	SOLYC08G016720.1	SOLYC01G090230.3	SOLYC09G075820.3	SOLYC03G117980.3	SOLYC01G104740.3
23	GO:BP	proteinogenic amino acid metabolic process	GO:0170039	0.0437512	1.35901	188	418	15	13614	SOLYC08G008580.3	SOLYC11G065070.2	SOLYC08G014340.3	SOLYC11G068540.2	SOLYC11G008870.2	SOLYC02G089630.3	SOLYC11G066890.1	SOLYC06G053400.3	SOLYC04G076790.3	SOLYC06G011530.3	SOLYC07G017610.3	SOLYC12G014100.2	SOLYC06G074530.1	SOLYC11G011920.2	SOLYC09G008670.3
24	GO:BP	L-amino acid metabolic process	GO:0170033	0.0449887	1.3469	191	418	15	13614	SOLYC08G008580.3	SOLYC11G065070.2	SOLYC08G014340.3	SOLYC11G068540.2	SOLYC11G008870.2	SOLYC02G089630.3	SOLYC11G066890.1	SOLYC06G053400.3	SOLYC04G076790.3	SOLYC06G011530.3	SOLYC07G017610.3	SOLYC12G014100.2	SOLYC06G074530.1	SOLYC11G011920.2	SOLYC09G008670.3
25	GO:BP	L-amino acid catabolic process	GO:0170035	0.0449887	1.3469	50	418	7	13614	SOLYC11G065070.2	SOLYC02G089630.3	SOLYC04G076790.3	SOLYC06G011530.3	SOLYC12G014100.2	SOLYC11G011920.2	SOLYC09G008670.3
26	GO:BP	response to stimulus	GO:0050896	0.0449887	1.3469	2752	418	111	13614	SOLYC10G048030.2	SOLYC07G047740.3	SOLYC04G049450.3	SOLYC12G095920.2	SOLYC06G053710.3	SOLYC04G007010.3	SOLYC02G081380.3	SOLYC12G099060.1	SOLYC01G096350.3	SOLYC04G049010.3	SOLYC02G077560.3	SOLYC06G074980.3	SOLYC03G121480.3	SOLYC01G108280.3	SOLYC04G007820.3	SOLYC10G086410.3	SOLYC06G083790.3	SOLYC03G119590.1	SOLYC11G069500.2	SOLYC10G005890.3	SOLYC01G067740.3	SOLYC05G050930.2	SOLYC09G015380.1	SOLYC02G072540.3	SOLYC09G064530.3	SOLYC03G033560.3	SOLYC01G095510.3	SOLYC06G071210.3	SOLYC05G021100.2	SOLYC05G009550.3	SOLYC09G089610.3	SOLYC04G050950.3	SOLYC08G079170.3	SOLYC04G079420.3	SOLYC12G099830.2	SOLYC08G078340.3	SOLYC07G044980.3	SOLYC07G062570.3	SOLYC07G061720.3	SOLYC06G083150.3
27	GO:BP	mRNA splice site recognition	GO:0006376	0.0449887	1.3469	7	418	3	13614	SOLYC05G051070.3	SOLYC03G093160.3	SOLYC10G006250.3
28	GO:BP	maintenance of meristem identity	GO:0010074	0.0449887	1.3469	7	418	3	13614	SOLYC05G018500.3	SOLYC12G007200.2	SOLYC07G047780.3
29	GO:BP	root meristem specification	GO:0010071	0.0449887	1.3469	2	418	2	13614	SOLYC05G018500.3	SOLYC07G047780.3
30	GO:BP	response to oxygen-containing compound	GO:1901700	0.0449887	1.3469	434	418	26	13614	SOLYC01G096350.3	SOLYC01G108280.3	SOLYC01G067740.3	SOLYC09G015380.1	SOLYC03G033560.3	SOLYC01G095510.3	SOLYC12G099830.2	SOLYC08G078340.3	SOLYC07G044980.3	SOLYC06G083150.3	SOLYC03G019850.3	SOLYC03G026020.3	SOLYC06G005150.3	SOLYC01G095150.3	SOLYC04G076790.3	SOLYC03G116350.3	SOLYC06G060250.3	SOLYC08G016720.1	SOLYC01G090230.3	SOLYC09G075820.3	SOLYC01G104740.3	SOLYC12G006570.2	SOLYC01G005220.3	SOLYC07G042170.3	SOLYC03G111270.2	SOLYC02G032850.3
31	GO:BP	small molecule biosynthetic process	GO:0044283	0.0483752	1.31538	438	418	26	13614	SOLYC08G008580.3	SOLYC11G065070.2	SOLYC08G014340.3	SOLYC04G074480.3	SOLYC01G108280.3	SOLYC04G080450.1	SOLYC08G067410.2	SOLYC11G008870.2	SOLYC07G061720.3	SOLYC11G066890.1	SOLYC11G010850.2	SOLYC06G053400.3	SOLYC10G086730.2	SOLYC03G031860.3	SOLYC12G042430.2	SOLYC12G006470.2	SOLYC04G076790.3	SOLYC07G049690.3	SOLYC09G008130.3	SOLYC08G016720.1	SOLYC06G011530.3	SOLYC07G017610.3	SOLYC10G086160.1	SOLYC06G074530.1	SOLYC02G032850.3	SOLYC09G008670.3
32	GO:MF	long-chain-alcohol oxidase activity	GO:0046577	0.0495752	1.30474	4	491	3	17686	SOLYC09G072610.3	SOLYC08G005630.3	SOLYC09G090350.3
33	GO:BP	proteinogenic amino acid catabolic process	GO:0170040	0.0499422	1.30153	53	418	7	13614	SOLYC11G065070.2	SOLYC02G089630.3	SOLYC04G076790.3	SOLYC06G011530.3	SOLYC12G014100.2	SOLYC11G011920.2	SOLYC09G008670.3
		1. small molecule catabolic process
		Solyc11g065070.2	Hydroxymethylglutaryl-CoA lyase, mitochondrial (AHRD V3.3 *** A0A2G3B9F8_CAPCH)
		Solyc08g078400.3	peroxisomal acyl-CoA oxidase 1B
		Solyc04g054890.3	Acyl-coenzyme A oxidase (AHRD V3.3 *** A0A1U8F2S5_CAPAN)
		Solyc01g058390.3	Galactokinase (AHRD V3.3 *** A0A2G3AJ57_CAPAN)
		Solyc08g068390.3	Glyoxysomal fatty acid beta-oxidation multifunctional protein MFP-a (AHRD V3.3 *** A0A2G2YXE3_CAPAN)
		Solyc07g061720.3	gibberellin 2-oxidase 4
		Solyc03g006870.3	Phosphoglucomutase protein (AHRD V3.3 *** A0A2U1KZG8_ARTAN)
		Solyc02g089630.3	Proline dehydrogenase (AHRD V3.3 *** A0A2G2XIU2_CAPBA)
		Solyc07g044840.3	2,3-bisphosphoglycerate-independent phosphoglycerate mutase (AHRD V3.3 *** A0A2G2WBT5_CAPBA)
		Solyc01g028900.3	2-oxoisovalerate dehydrogenase subunit beta, mitochondrial (AHRD V3.3 *** A0A2G3DFR9_CAPCH)
		Solyc03g098230.3	Bifunctional D-cysteine desulfhydrase/1-aminocyclopropane-1-carboxylate deaminase, mitochondrial (AHRD V3.3 *** A0A2G2X7N7_CAPBA)
		Solyc04g076790.3	Serine hydroxymethyltransferase (AHRD V3.3 *** A0A2G2ZR28_CAPAN)
		Solyc02g031980.3	urease accessory protein D
		Solyc06g011530.3	Hydroxymethylglutaryl-CoA lyase (AHRD V3.3 *-* B6U7B9_MAIZE)
		Solyc12g014100.2	homogentisate 1,2-dioxygenase
		Solyc11g011920.2	Glutamate decarboxylase (AHRD V3.3 *** B1Q3F1_SOLLC)
		Solyc04g063350.3	2-oxoisovalerate dehydrogenase subunit alpha 2, mitochondrial (AHRD V3.3 *** A0A2G3CL46_CAPCH)
		Solyc09g008670.3	threonine deaminase
		2. organic acid catabolic process
		Solyc11g065070.2	Hydroxymethylglutaryl-CoA lyase, mitochondrial (AHRD V3.3 *** A0A2G3B9F8_CAPCH)
		Solyc08g078400.3	peroxisomal acyl-CoA oxidase 1B
		Solyc04g054890.3	Acyl-coenzyme A oxidase (AHRD V3.3 *** A0A1U8F2S5_CAPAN)
		Solyc08g068390.3	Glyoxysomal fatty acid beta-oxidation multifunctional protein MFP-a (AHRD V3.3 *** A0A2G2YXE3_CAPAN)
		Solyc07g061720.3	gibberellin 2-oxidase 4
		Solyc02g089630.3	Proline dehydrogenase (AHRD V3.3 *** A0A2G2XIU2_CAPBA)
		Solyc01g028900.3	2-oxoisovalerate dehydrogenase subunit beta, mitochondrial (AHRD V3.3 *** A0A2G3DFR9_CAPCH)
		Solyc03g098230.3	Bifunctional D-cysteine desulfhydrase/1-aminocyclopropane-1-carboxylate deaminase, mitochondrial (AHRD V3.3 *** A0A2G2X7N7_CAPBA)
		Solyc04g076790.3	Serine hydroxymethyltransferase (AHRD V3.3 *** A0A2G2ZR28_CAPAN)
		Solyc06g011530.3	Hydroxymethylglutaryl-CoA lyase (AHRD V3.3 *-* B6U7B9_MAIZE)
		Solyc12g014100.2	homogentisate 1,2-dioxygenase
		Solyc11g011920.2	Glutamate decarboxylase (AHRD V3.3 *** B1Q3F1_SOLLC)
		Solyc04g063350.3	2-oxoisovalerate dehydrogenase subunit alpha 2, mitochondrial (AHRD V3.3 *** A0A2G3CL46_CAPCH)
		Solyc09g008670.3	threonine deaminase
		3. small molecule metabolic process
		Solyc08g082440.3	UDP-glucose 4-epimerase (AHRD V3.3 *** Q6XZA0_SOLTU)
		Solyc08g008580.3	Methionine gamma-lyase (AHRD V3.3 *** A0A1U8G8Y5_CAPAN)
		Solyc11g065070.2	Hydroxymethylglutaryl-CoA lyase, mitochondrial (AHRD V3.3 *** A0A2G3B9F8_CAPCH)
		Solyc08g078400.3	peroxisomal acyl-CoA oxidase 1B
		Solyc09g075120.3	UDP-glucuronic acid decarboxylase 4 (AHRD V3.3 *** A0A2G2W0G3_CAPBA)
		Solyc08g066260.3	Serine decarboxylase (AHRD V3.3 *** A0A2G2VBA7_CAPBA)
		Solyc08g014340.3	Cysteine synthase (AHRD V3.3 *** S6A7M4_NICAT)
		Solyc12g044600.3	NADP-malic enzyme
		Solyc04g074480.3	DAHP synthase 2 precursor
		Solyc04g054890.3	Acyl-coenzyme A oxidase (AHRD V3.3 *** A0A1U8F2S5_CAPAN)
		Solyc01g108280.3	Protein kinase (AHRD V3.3 *** O65765_CRAPL)
		Solyc06g083790.3	succinyl CoA ligase beta subunit
		Solyc04g080450.1	3-ketoacyl-CoA synthase (AHRD V3.3 *** A0A2G2V5U9_CAPBA)
		Solyc08g067410.2	3-ketoacyl-CoA synthase (AHRD V3.3 *** A0A2G2VGN5_CAPBA)
		Solyc06g059710.3	Acyl-[acyl-carrier-protein] desaturase (AHRD V3.3 *** A0A2I4GZ93_9ROSI)
		Solyc01g058390.3	Galactokinase (AHRD V3.3 *** A0A2G3AJ57_CAPAN)
		Solyc09g090350.3	Long-chain-alcohol oxidase (AHRD V3.3 *** A0A1U8G4D7_CAPAN)
		Solyc08g068390.3	Glyoxysomal fatty acid beta-oxidation multifunctional protein MFP-a (AHRD V3.3 *** A0A2G2YXE3_CAPAN)
		Solyc11g068540.2	beta-alanine synthase
		Solyc05g012070.3	UDP-glucose:protein transglucosylase-like protein
		Solyc11g008870.2	Methylenetetrahydrofolate reductase (AHRD V3.3 *** A0A1U8F633_CAPAN)
		Solyc07g061720.3	gibberellin 2-oxidase 4
		Solyc03g006870.3	Phosphoglucomutase protein (AHRD V3.3 *** A0A2U1KZG8_ARTAN)
		Solyc02g089630.3	Proline dehydrogenase (AHRD V3.3 *** A0A2G2XIU2_CAPBA)
		Solyc11g066890.1	Arogenate dehydratase (AHRD V3.3 *** A0A2G3BBC7_CAPCH)
		Solyc07g044840.3	2,3-bisphosphoglycerate-independent phosphoglycerate mutase (AHRD V3.3 *** A0A2G2WBT5_CAPBA)
		Solyc11g010850.2	1-deoxy-d-xylulose-5-phosphate synthase.1
		Solyc11g007730.2	Bark storage protein A (AHRD V3.3 *** A0A1J3K1W0_NOCCA)
		Solyc06g053400.3	Isopropylmalate synthase (AHRD V3.3 *** K4C627_SOLLC)
		Solyc10g086730.2	Fructose-1,6-bisphosphatase (AHRD V3.3 *** B6TSK5_MAIZE)
		Solyc03g031860.3	Phytoene synthase 1,Pfam:PF00494
		Solyc06g063330.3	Vacuolar ATP synthase catalytic subunit (AHRD V3.3 *** A0A0A7LU40_9ASPA)
		Solyc12g042430.2	Inositol polyphosphate multikinase (AHRD V3.3 *** A0A2G2VGT7_CAPBA)
		Solyc01g028900.3	2-oxoisovalerate dehydrogenase subunit beta, mitochondrial (AHRD V3.3 *** A0A2G3DFR9_CAPCH)
		Solyc02g079960.3	Thioredoxin (AHRD V3.3 *** A0A2G3D6G6_CAPCH)
		Solyc12g006470.2	viroid RNA-binding protein
		Solyc06g060750.3	O-fucosyltransferase (AHRD V3.3 *** A0A2P5AVU2_PARAD)
		Solyc03g098230.3	Bifunctional D-cysteine desulfhydrase/1-aminocyclopropane-1-carboxylate deaminase, mitochondrial (AHRD V3.3 *** A0A2G2X7N7_CAPBA)
		Solyc01g110360.3	Fructose-bisphosphate aldolase (AHRD V3.3 *** Q9SXX5_NICPA)
		Solyc04g076790.3	Serine hydroxymethyltransferase (AHRD V3.3 *** A0A2G2ZR28_CAPAN)
		Solyc02g031980.3	urease accessory protein D
		Solyc12g088510.1	Cytochrome P450 (AHRD V3.3 *** A0A200Q0W8_9MAGN)
		Solyc06g072740.1	Inositol-tetrakisphosphate 1-kinase (AHRD V3.3 *** A0A1U8H3S2_CAPAN)
		Solyc07g049690.3	hydroperoxide lyase
		Solyc01g098840.3	Mevalonate kinase (AHRD V3.3 *** A0A2G3BUF3_CAPCH)
		Solyc09g008130.3	Phosphoglycerate kinase (AHRD V3.3 *** A0A2G2VX19_CAPBA)
		Solyc08g016720.1	9-cis-epoxycarotenoid dioxygenase2
		Solyc06g011530.3	Hydroxymethylglutaryl-CoA lyase (AHRD V3.3 *-* B6U7B9_MAIZE)
		Solyc07g017610.3	Saccharopine dehydrogenase / Homospermidine synthase (AHRD V3.3 *** A0A200PV89_9MAGN)
		Solyc12g014100.2	homogentisate 1,2-dioxygenase
		Solyc10g086160.1	Threonine dehydratase (AHRD V3.3 *** A0A2G2YMM3_CAPAN)
		Solyc08g066620.3	Cystathionine beta-lyase (AHRD V3.3 *-* A0A1U8EBG6_CAPAN)
		Solyc02g088940.3	CTP synthase (AHRD V3.3 *-* A0A2G3A9D9_CAPAN)
		Solyc06g074530.1	Arogenate dehydratase (AHRD V3.3 *** A0A2G2VAY6_CAPBA)
		Solyc10g079500.2	Inosine-5'-monophosphate dehydrogenase (AHRD V3.3 *** A0A2G2VW93_CAPBA)
		Solyc11g011920.2	Glutamate decarboxylase (AHRD V3.3 *** B1Q3F1_SOLLC)
		Solyc04g081400.3	plastidic hexokinase
		Solyc08g068690.1	Tyramine n-hydroxycinnamoyl transferase (AHRD V3.3 *** Q5D8C0_CAPAN)
		Solyc02g081080.3	O-fucosyltransferase (AHRD V3.3 *** A0A2P5F0G9_TREOI)
		Solyc07g043550.3	UDP-glucose 4-epimerase (AHRD V3.3 *** A0A1Y1ITM0_KLENI)
		Solyc02g032850.3	Phytoalexin-deficient 4.1
		Solyc12g006420.2	protein PA.1
		Solyc02g084980.3	Hexosyltransferase (AHRD V3.3 *** A0A2G2XGM6_CAPBA)
		Solyc04g063350.3	2-oxoisovalerate dehydrogenase subunit alpha 2, mitochondrial (AHRD V3.3 *** A0A2G3CL46_CAPCH)
		Solyc08g068730.1	Tyramine n-hydroxycinnamoyl transferase (AHRD V3.3 *** Q5D8C0_CAPAN)
		Solyc09g008670.3	threonine deaminase
		4. carboxylic acid catabolic process
		Solyc11g065070.2	Hydroxymethylglutaryl-CoA lyase, mitochondrial (AHRD V3.3 *** A0A2G3B9F8_CAPCH)
		Solyc08g078400.3	peroxisomal acyl-CoA oxidase 1B
		Solyc04g054890.3	Acyl-coenzyme A oxidase (AHRD V3.3 *** A0A1U8F2S5_CAPAN)
		Solyc08g068390.3	Glyoxysomal fatty acid beta-oxidation multifunctional protein MFP-a (AHRD V3.3 *** A0A2G2YXE3_CAPAN)
		Solyc07g061720.3	gibberellin 2-oxidase 4
		Solyc02g089630.3	Proline dehydrogenase (AHRD V3.3 *** A0A2G2XIU2_CAPBA)
		Solyc01g028900.3	2-oxoisovalerate dehydrogenase subunit beta, mitochondrial (AHRD V3.3 *** A0A2G3DFR9_CAPCH)
		Solyc03g098230.3	Bifunctional D-cysteine desulfhydrase/1-aminocyclopropane-1-carboxylate deaminase, mitochondrial (AHRD V3.3 *** A0A2G2X7N7_CAPBA)
		Solyc04g076790.3	Serine hydroxymethyltransferase (AHRD V3.3 *** A0A2G2ZR28_CAPAN)
		Solyc06g011530.3	Hydroxymethylglutaryl-CoA lyase (AHRD V3.3 *-* B6U7B9_MAIZE)
		Solyc12g014100.2	homogentisate 1,2-dioxygenase
		Solyc11g011920.2	Glutamate decarboxylase (AHRD V3.3 *** B1Q3F1_SOLLC)
		Solyc04g063350.3	2-oxoisovalerate dehydrogenase subunit alpha 2, mitochondrial (AHRD V3.3 *** A0A2G3CL46_CAPCH)
		Solyc09g008670.3	threonine deaminase
		5. catabolic process
		Solyc07g047740.3	TOMTPX2A peroxidase
		Solyc11g065070.2	Hydroxymethylglutaryl-CoA lyase, mitochondrial (AHRD V3.3 *** A0A2G3B9F8_CAPCH)
		Solyc08g078400.3	peroxisomal acyl-CoA oxidase 1B
		Solyc02g080220.3	Pectinesterase (AHRD V3.3 *** A0A2G2VBJ7_CAPBA)
		Solyc04g049010.3	ethylene insensitive 5/7
		Solyc06g074980.3	Cell division cycle protein 48-like protein (AHRD V3.3 *** A0A1U8H311_CAPAN)
		Solyc04g054890.3	Acyl-coenzyme A oxidase (AHRD V3.3 *** A0A1U8F2S5_CAPAN)
		Solyc09g025240.3	ENTH/VHS, Target of Myb protein.1
		Solyc02g082460.3	Ribonuclease II family protein (AHRD V3.3 *** A0A2U1MGF5_ARTAN)
		Solyc01g058390.3	Galactokinase (AHRD V3.3 *** A0A2G3AJ57_CAPAN)
		Solyc09g061890.3	Pectate lyase (AHRD V3.3 *** A0A2G2VZE8_CAPBA)
		Solyc07g064060.3	WD-40 repeat containing protein (AHRD V3.3 *** A0A0K0XR28_TOBAC)
		Solyc02g094260.1	Protein SMG9-like (AHRD V3.3 *** A0A2K3P1Q2_TRIPR)
		Solyc07g007160.3	RING/U-box superfamily protein (AHRD V3.3 *-* A0A1P8AQV3_ARATH)
		Solyc03g111740.3	WD40 repeat (AHRD V3.3 *** A0A200R4I2_9MAGN)
		Solyc03g033560.3	Zinc finger (Ran-binding) family protein (AHRD V3.3 *** A0A2U1KRR8_ARTAN)
		Solyc08g068390.3	Glyoxysomal fatty acid beta-oxidation multifunctional protein MFP-a (AHRD V3.3 *** A0A2G2YXE3_CAPAN)
		Solyc06g084520.3	Cul1
		Solyc11g071870.2	Ubiquitin-conjugating enzyme (AHRD V3.3 *** A0A200R0U5_9MAGN)
		Solyc01g110410.3	Ubiquitin fusion degradation protein (AHRD V3.3 *** B3TLZ5_ELAGV)
		Solyc09g015670.3	Vacuolar sorting receptor protein (AHRD V3.3 *** C6KI57_LILLO)
		Solyc07g043590.3	Polyamine oxidase 3 (AHRD V3.3 *** A0A2G3BYY2_CAPCH)
		Solyc07g061720.3	gibberellin 2-oxidase 4
		Solyc03g006870.3	Phosphoglucomutase protein (AHRD V3.3 *** A0A2U1KZG8_ARTAN)
		Solyc06g005150.3	ascorbate peroxidase
		Solyc06g070980.3	Ubiquitin-conjugating enzyme (AHRD V3.3 *** A0A200QF19_9MAGN)
		Solyc02g089630.3	Proline dehydrogenase (AHRD V3.3 *** A0A2G2XIU2_CAPBA)
		Solyc12g005620.1	receptor-like protein kinase (AHRD V3.3 *** A0A1U7YIF9_NICSY)
		Solyc10g084050.2	Cell division cycle protein 48-like protein (AHRD V3.3 *** A0A2G3BG70_CAPCH)
		Solyc07g044840.3	2,3-bisphosphoglycerate-independent phosphoglycerate mutase (AHRD V3.3 *** A0A2G2WBT5_CAPBA)
		Solyc11g005770.2	Pectinesterase (AHRD V3.3 *** A0A2I4GT13_9ROSI)
		Solyc02g077300.2	Peroxidase (AHRD V3.3 *** K4B8V7_SOLLC)
		Solyc11g065750.2	Armadillo repeat-containing protein 8-like (AHRD V3.3 *** A0A2K3NUY2_TRIPR)
		Solyc02g067420.3	Ubiquitin-conjugating enzyme (AHRD V3.3 *** Q5ZFS2_PLAMJ)
		Solyc01g028900.3	2-oxoisovalerate dehydrogenase subunit beta, mitochondrial (AHRD V3.3 *** A0A2G3DFR9_CAPCH)
		Solyc02g062180.3	2-oxoglutarate (2OG) and Fe(II)-dependent oxygenase superfamily protein (AHRD V3.3 *-* A0A2U1N614_ARTAN)
		Solyc03g098230.3	Bifunctional D-cysteine desulfhydrase/1-aminocyclopropane-1-carboxylate deaminase, mitochondrial (AHRD V3.3 *** A0A2G2X7N7_CAPBA)
		Solyc01g109080.3	Serine/threonine-protein kinase SM.1
		Solyc01g110360.3	Fructose-bisphosphate aldolase (AHRD V3.3 *** Q9SXX5_NICPA)
		Solyc04g063380.3	F-box protein SKP2A (AHRD V3.3 *** A0A1U8F5B3_CAPAN)
		Solyc12g099310.2	Ubiquitin-conjugating enzyme (AHRD V3.3 *** A0A200PWE2_9MAGN)
		Solyc01g067280.3	F-box-like protein (AHRD V3.3 *** AT4G15563.9)
		Solyc04g076790.3	Serine hydroxymethyltransferase (AHRD V3.3 *** A0A2G2ZR28_CAPAN)
		Solyc02g031980.3	urease accessory protein D
		Solyc10g024320.2	Lon protease homolog (AHRD V3.3 *** A0A1J3CVW6_NOCCA)
		Solyc09g008130.3	Phosphoglycerate kinase (AHRD V3.3 *** A0A2G2VX19_CAPBA)
		Solyc08g016720.1	9-cis-epoxycarotenoid dioxygenase2
		Solyc06g011530.3	Hydroxymethylglutaryl-CoA lyase (AHRD V3.3 *-* B6U7B9_MAIZE)
		Solyc08g068870.3	Eukaryotic aspartyl protease family protein, expressed (AHRD V3.3 *** Q2R8V2_ORYSJ)
		Solyc04g024420.3	Proteasome subunit beta (AHRD V3.3 *** A0A2G2VMP0_CAPBA)
		Solyc12g014100.2	homogentisate 1,2-dioxygenase
		Solyc07g017400.3	26S proteasome regulatory subunit RPN13 (AHRD V3.3 *** A0A1U8H9R1_CAPAN)
		Solyc11g011920.2	Glutamate decarboxylase (AHRD V3.3 *** B1Q3F1_SOLLC)
		Solyc04g081400.3	plastidic hexokinase
		Solyc03g111270.2	SAP domain-containing protein (AHRD V3.3 *** F4KAQ0_ARATH)
		Solyc12g006420.2	protein PA.1
		Solyc04g063350.3	2-oxoisovalerate dehydrogenase subunit alpha 2, mitochondrial (AHRD V3.3 *** A0A2G3CL46_CAPCH)
		Solyc12g005300.2	Chlorophyllase 2 (AHRD V3.3 *** C1JZ62_9ROSI),Pfam:PF12740
		Solyc01g104310.3	Patatin (AHRD V3.3 *** A0A2G2W8F3_CAPBA)
		Solyc09g008670.3	threonine deaminase
		Solyc02g094180.3	Peroxidase (AHRD V3.3 *** K4BDL3_SOLLC)
		Solyc09g011320.3	Serine/threonine-protein kinase (AHRD V3.3 *** A0A0K0XR56_TOBAC)
		6. galactose metabolic process
		Solyc08g082440.3	UDP-glucose 4-epimerase (AHRD V3.3 *** Q6XZA0_SOLTU)
		Solyc01g058390.3	Galactokinase (AHRD V3.3 *** A0A2G3AJ57_CAPAN)
		Solyc03g006870.3	Phosphoglucomutase protein (AHRD V3.3 *** A0A2U1KZG8_ARTAN)
		Solyc07g043550.3	UDP-glucose 4-epimerase (AHRD V3.3 *** A0A1Y1ITM0_KLENI)
		Solyc12g006420.2	protein PA.1
		Solyc02g084980.3	Hexosyltransferase (AHRD V3.3 *** A0A2G2XGM6_CAPBA)
		7. hexose metabolic process
		Solyc08g082440.3	UDP-glucose 4-epimerase (AHRD V3.3 *** Q6XZA0_SOLTU)
		Solyc01g058390.3	Galactokinase (AHRD V3.3 *** A0A2G3AJ57_CAPAN)
		Solyc03g006870.3	Phosphoglucomutase protein (AHRD V3.3 *** A0A2U1KZG8_ARTAN)
		Solyc07g044840.3	2,3-bisphosphoglycerate-independent phosphoglycerate mutase (AHRD V3.3 *** A0A2G2WBT5_CAPBA)
		Solyc10g086730.2	Fructose-1,6-bisphosphatase (AHRD V3.3 *** B6TSK5_MAIZE)
		Solyc06g060750.3	O-fucosyltransferase (AHRD V3.3 *** A0A2P5AVU2_PARAD)
		Solyc09g008130.3	Phosphoglycerate kinase (AHRD V3.3 *** A0A2G2VX19_CAPBA)
		Solyc04g081400.3	plastidic hexokinase
		Solyc02g081080.3	O-fucosyltransferase (AHRD V3.3 *** A0A2P5F0G9_TREOI)
		Solyc07g043550.3	UDP-glucose 4-epimerase (AHRD V3.3 *** A0A1Y1ITM0_KLENI)
		Solyc12g006420.2	protein PA.1
		Solyc02g084980.3	Hexosyltransferase (AHRD V3.3 *** A0A2G2XGM6_CAPBA)
		8. alpha-amino acid metabolic process
		Solyc08g008580.3	Methionine gamma-lyase (AHRD V3.3 *** A0A1U8G8Y5_CAPAN)
		Solyc11g065070.2	Hydroxymethylglutaryl-CoA lyase, mitochondrial (AHRD V3.3 *** A0A2G3B9F8_CAPCH)
		Solyc08g014340.3	Cysteine synthase (AHRD V3.3 *** S6A7M4_NICAT)
		Solyc11g068540.2	beta-alanine synthase
		Solyc11g008870.2	Methylenetetrahydrofolate reductase (AHRD V3.3 *** A0A1U8F633_CAPAN)
		Solyc02g089630.3	Proline dehydrogenase (AHRD V3.3 *** A0A2G2XIU2_CAPBA)
		Solyc11g066890.1	Arogenate dehydratase (AHRD V3.3 *** A0A2G3BBC7_CAPCH)
		Solyc06g053400.3	Isopropylmalate synthase (AHRD V3.3 *** K4C627_SOLLC)
		Solyc03g098230.3	Bifunctional D-cysteine desulfhydrase/1-aminocyclopropane-1-carboxylate deaminase, mitochondrial (AHRD V3.3 *** A0A2G2X7N7_CAPBA)
		Solyc04g076790.3	Serine hydroxymethyltransferase (AHRD V3.3 *** A0A2G2ZR28_CAPAN)
		Solyc06g011530.3	Hydroxymethylglutaryl-CoA lyase (AHRD V3.3 *-* B6U7B9_MAIZE)
		Solyc07g017610.3	Saccharopine dehydrogenase / Homospermidine synthase (AHRD V3.3 *** A0A200PV89_9MAGN)
		Solyc12g014100.2	homogentisate 1,2-dioxygenase
		Solyc10g086160.1	Threonine dehydratase (AHRD V3.3 *** A0A2G2YMM3_CAPAN)
		Solyc08g066620.3	Cystathionine beta-lyase (AHRD V3.3 *-* A0A1U8EBG6_CAPAN)
		Solyc06g074530.1	Arogenate dehydratase (AHRD V3.3 *** A0A2G2VAY6_CAPBA)
		Solyc11g011920.2	Glutamate decarboxylase (AHRD V3.3 *** B1Q3F1_SOLLC)
		Solyc08g068690.1	Tyramine n-hydroxycinnamoyl transferase (AHRD V3.3 *** Q5D8C0_CAPAN)
		Solyc08g068730.1	Tyramine n-hydroxycinnamoyl transferase (AHRD V3.3 *** Q5D8C0_CAPAN)
		Solyc09g008670.3	threonine deaminase
		9. amino acid catabolic process
		Solyc11g065070.2	Hydroxymethylglutaryl-CoA lyase, mitochondrial (AHRD V3.3 *** A0A2G3B9F8_CAPCH)
		Solyc02g089630.3	Proline dehydrogenase (AHRD V3.3 *** A0A2G2XIU2_CAPBA)
		Solyc01g028900.3	2-oxoisovalerate dehydrogenase subunit beta, mitochondrial (AHRD V3.3 *** A0A2G3DFR9_CAPCH)
		Solyc03g098230.3	Bifunctional D-cysteine desulfhydrase/1-aminocyclopropane-1-carboxylate deaminase, mitochondrial (AHRD V3.3 *** A0A2G2X7N7_CAPBA)
		Solyc04g076790.3	Serine hydroxymethyltransferase (AHRD V3.3 *** A0A2G2ZR28_CAPAN)
		Solyc06g011530.3	Hydroxymethylglutaryl-CoA lyase (AHRD V3.3 *-* B6U7B9_MAIZE)
		Solyc12g014100.2	homogentisate 1,2-dioxygenase
		Solyc11g011920.2	Glutamate decarboxylase (AHRD V3.3 *** B1Q3F1_SOLLC)
		Solyc04g063350.3	2-oxoisovalerate dehydrogenase subunit alpha 2, mitochondrial (AHRD V3.3 *** A0A2G3CL46_CAPCH)
		Solyc09g008670.3	threonine deaminase
		10. oxoacid metabolic process
		Solyc08g008580.3	Methionine gamma-lyase (AHRD V3.3 *** A0A1U8G8Y5_CAPAN)
		Solyc11g065070.2	Hydroxymethylglutaryl-CoA lyase, mitochondrial (AHRD V3.3 *** A0A2G3B9F8_CAPCH)
		Solyc08g078400.3	peroxisomal acyl-CoA oxidase 1B
		Solyc08g066260.3	Serine decarboxylase (AHRD V3.3 *** A0A2G2VBA7_CAPBA)
		Solyc08g014340.3	Cysteine synthase (AHRD V3.3 *** S6A7M4_NICAT)
		Solyc12g044600.3	NADP-malic enzyme
		Solyc04g074480.3	DAHP synthase 2 precursor
		Solyc04g054890.3	Acyl-coenzyme A oxidase (AHRD V3.3 *** A0A1U8F2S5_CAPAN)
		Solyc01g108280.3	Protein kinase (AHRD V3.3 *** O65765_CRAPL)
		Solyc06g083790.3	succinyl CoA ligase beta subunit
		Solyc04g080450.1	3-ketoacyl-CoA synthase (AHRD V3.3 *** A0A2G2V5U9_CAPBA)
		Solyc08g067410.2	3-ketoacyl-CoA synthase (AHRD V3.3 *** A0A2G2VGN5_CAPBA)
		Solyc06g059710.3	Acyl-[acyl-carrier-protein] desaturase (AHRD V3.3 *** A0A2I4GZ93_9ROSI)
		Solyc08g068390.3	Glyoxysomal fatty acid beta-oxidation multifunctional protein MFP-a (AHRD V3.3 *** A0A2G2YXE3_CAPAN)
		Solyc11g068540.2	beta-alanine synthase
		Solyc11g008870.2	Methylenetetrahydrofolate reductase (AHRD V3.3 *** A0A1U8F633_CAPAN)
		Solyc07g061720.3	gibberellin 2-oxidase 4
		Solyc02g089630.3	Proline dehydrogenase (AHRD V3.3 *** A0A2G2XIU2_CAPBA)
		Solyc11g066890.1	Arogenate dehydratase (AHRD V3.3 *** A0A2G3BBC7_CAPCH)
		Solyc06g053400.3	Isopropylmalate synthase (AHRD V3.3 *** K4C627_SOLLC)
		Solyc01g028900.3	2-oxoisovalerate dehydrogenase subunit beta, mitochondrial (AHRD V3.3 *** A0A2G3DFR9_CAPCH)
		Solyc12g006470.2	viroid RNA-binding protein
		Solyc03g098230.3	Bifunctional D-cysteine desulfhydrase/1-aminocyclopropane-1-carboxylate deaminase, mitochondrial (AHRD V3.3 *** A0A2G2X7N7_CAPBA)
		Solyc01g110360.3	Fructose-bisphosphate aldolase (AHRD V3.3 *** Q9SXX5_NICPA)
		Solyc04g076790.3	Serine hydroxymethyltransferase (AHRD V3.3 *** A0A2G2ZR28_CAPAN)
		Solyc12g088510.1	Cytochrome P450 (AHRD V3.3 *** A0A200Q0W8_9MAGN)
		Solyc07g049690.3	hydroperoxide lyase
		Solyc09g008130.3	Phosphoglycerate kinase (AHRD V3.3 *** A0A2G2VX19_CAPBA)
		Solyc08g016720.1	9-cis-epoxycarotenoid dioxygenase2
		Solyc06g011530.3	Hydroxymethylglutaryl-CoA lyase (AHRD V3.3 *-* B6U7B9_MAIZE)
		Solyc07g017610.3	Saccharopine dehydrogenase / Homospermidine synthase (AHRD V3.3 *** A0A200PV89_9MAGN)
		Solyc12g014100.2	homogentisate 1,2-dioxygenase
		Solyc10g086160.1	Threonine dehydratase (AHRD V3.3 *** A0A2G2YMM3_CAPAN)
		Solyc08g066620.3	Cystathionine beta-lyase (AHRD V3.3 *-* A0A1U8EBG6_CAPAN)
		Solyc06g074530.1	Arogenate dehydratase (AHRD V3.3 *** A0A2G2VAY6_CAPBA)
		Solyc11g011920.2	Glutamate decarboxylase (AHRD V3.3 *** B1Q3F1_SOLLC)
		Solyc04g081400.3	plastidic hexokinase
		Solyc08g068690.1	Tyramine n-hydroxycinnamoyl transferase (AHRD V3.3 *** Q5D8C0_CAPAN)
		Solyc02g032850.3	Phytoalexin-deficient 4.1
		Solyc04g063350.3	2-oxoisovalerate dehydrogenase subunit alpha 2, mitochondrial (AHRD V3.3 *** A0A2G3CL46_CAPCH)
		Solyc08g068730.1	Tyramine n-hydroxycinnamoyl transferase (AHRD V3.3 *** Q5D8C0_CAPAN)
		Solyc09g008670.3	threonine deaminase
		11. organic acid metabolic process
		Solyc08g008580.3	Methionine gamma-lyase (AHRD V3.3 *** A0A1U8G8Y5_CAPAN)
		Solyc11g065070.2	Hydroxymethylglutaryl-CoA lyase, mitochondrial (AHRD V3.3 *** A0A2G3B9F8_CAPCH)
		Solyc08g078400.3	peroxisomal acyl-CoA oxidase 1B
		Solyc08g066260.3	Serine decarboxylase (AHRD V3.3 *** A0A2G2VBA7_CAPBA)
		Solyc08g014340.3	Cysteine synthase (AHRD V3.3 *** S6A7M4_NICAT)
		Solyc12g044600.3	NADP-malic enzyme
		Solyc04g074480.3	DAHP synthase 2 precursor
		Solyc04g054890.3	Acyl-coenzyme A oxidase (AHRD V3.3 *** A0A1U8F2S5_CAPAN)
		Solyc01g108280.3	Protein kinase (AHRD V3.3 *** O65765_CRAPL)
		Solyc06g083790.3	succinyl CoA ligase beta subunit
		Solyc04g080450.1	3-ketoacyl-CoA synthase (AHRD V3.3 *** A0A2G2V5U9_CAPBA)
		Solyc08g067410.2	3-ketoacyl-CoA synthase (AHRD V3.3 *** A0A2G2VGN5_CAPBA)
		Solyc06g059710.3	Acyl-[acyl-carrier-protein] desaturase (AHRD V3.3 *** A0A2I4GZ93_9ROSI)
		Solyc08g068390.3	Glyoxysomal fatty acid beta-oxidation multifunctional protein MFP-a (AHRD V3.3 *** A0A2G2YXE3_CAPAN)
		Solyc11g068540.2	beta-alanine synthase
		Solyc11g008870.2	Methylenetetrahydrofolate reductase (AHRD V3.3 *** A0A1U8F633_CAPAN)
		Solyc07g061720.3	gibberellin 2-oxidase 4
		Solyc02g089630.3	Proline dehydrogenase (AHRD V3.3 *** A0A2G2XIU2_CAPBA)
		Solyc11g066890.1	Arogenate dehydratase (AHRD V3.3 *** A0A2G3BBC7_CAPCH)
		Solyc06g053400.3	Isopropylmalate synthase (AHRD V3.3 *** K4C627_SOLLC)
		Solyc01g028900.3	2-oxoisovalerate dehydrogenase subunit beta, mitochondrial (AHRD V3.3 *** A0A2G3DFR9_CAPCH)
		Solyc12g006470.2	viroid RNA-binding protein
		Solyc03g098230.3	Bifunctional D-cysteine desulfhydrase/1-aminocyclopropane-1-carboxylate deaminase, mitochondrial (AHRD V3.3 *** A0A2G2X7N7_CAPBA)
		Solyc01g110360.3	Fructose-bisphosphate aldolase (AHRD V3.3 *** Q9SXX5_NICPA)
		Solyc04g076790.3	Serine hydroxymethyltransferase (AHRD V3.3 *** A0A2G2ZR28_CAPAN)
		Solyc12g088510.1	Cytochrome P450 (AHRD V3.3 *** A0A200Q0W8_9MAGN)
		Solyc07g049690.3	hydroperoxide lyase
		Solyc09g008130.3	Phosphoglycerate kinase (AHRD V3.3 *** A0A2G2VX19_CAPBA)
		Solyc08g016720.1	9-cis-epoxycarotenoid dioxygenase2
		Solyc06g011530.3	Hydroxymethylglutaryl-CoA lyase (AHRD V3.3 *-* B6U7B9_MAIZE)
		Solyc07g017610.3	Saccharopine dehydrogenase / Homospermidine synthase (AHRD V3.3 *** A0A200PV89_9MAGN)
		Solyc12g014100.2	homogentisate 1,2-dioxygenase
		Solyc10g086160.1	Threonine dehydratase (AHRD V3.3 *** A0A2G2YMM3_CAPAN)
		Solyc08g066620.3	Cystathionine beta-lyase (AHRD V3.3 *-* A0A1U8EBG6_CAPAN)
		Solyc06g074530.1	Arogenate dehydratase (AHRD V3.3 *** A0A2G2VAY6_CAPBA)
		Solyc11g011920.2	Glutamate decarboxylase (AHRD V3.3 *** B1Q3F1_SOLLC)
		Solyc04g081400.3	plastidic hexokinase
		Solyc08g068690.1	Tyramine n-hydroxycinnamoyl transferase (AHRD V3.3 *** Q5D8C0_CAPAN)
		Solyc02g032850.3	Phytoalexin-deficient 4.1
		Solyc04g063350.3	2-oxoisovalerate dehydrogenase subunit alpha 2, mitochondrial (AHRD V3.3 *** A0A2G3CL46_CAPCH)
		Solyc08g068730.1	Tyramine n-hydroxycinnamoyl transferase (AHRD V3.3 *** Q5D8C0_CAPAN)
		Solyc09g008670.3	threonine deaminase
		12. carboxylic acid metabolic process
		Solyc08g008580.3	Methionine gamma-lyase (AHRD V3.3 *** A0A1U8G8Y5_CAPAN)
		Solyc11g065070.2	Hydroxymethylglutaryl-CoA lyase, mitochondrial (AHRD V3.3 *** A0A2G3B9F8_CAPCH)
		Solyc08g078400.3	peroxisomal acyl-CoA oxidase 1B
		Solyc08g066260.3	Serine decarboxylase (AHRD V3.3 *** A0A2G2VBA7_CAPBA)
		Solyc08g014340.3	Cysteine synthase (AHRD V3.3 *** S6A7M4_NICAT)
		Solyc12g044600.3	NADP-malic enzyme
		Solyc04g074480.3	DAHP synthase 2 precursor
		Solyc04g054890.3	Acyl-coenzyme A oxidase (AHRD V3.3 *** A0A1U8F2S5_CAPAN)
		Solyc01g108280.3	Protein kinase (AHRD V3.3 *** O65765_CRAPL)
		Solyc06g083790.3	succinyl CoA ligase beta subunit
		Solyc04g080450.1	3-ketoacyl-CoA synthase (AHRD V3.3 *** A0A2G2V5U9_CAPBA)
		Solyc08g067410.2	3-ketoacyl-CoA synthase (AHRD V3.3 *** A0A2G2VGN5_CAPBA)
		Solyc06g059710.3	Acyl-[acyl-carrier-protein] desaturase (AHRD V3.3 *** A0A2I4GZ93_9ROSI)
		Solyc08g068390.3	Glyoxysomal fatty acid beta-oxidation multifunctional protein MFP-a (AHRD V3.3 *** A0A2G2YXE3_CAPAN)
		Solyc11g068540.2	beta-alanine synthase
		Solyc11g008870.2	Methylenetetrahydrofolate reductase (AHRD V3.3 *** A0A1U8F633_CAPAN)
		Solyc07g061720.3	gibberellin 2-oxidase 4
		Solyc02g089630.3	Proline dehydrogenase (AHRD V3.3 *** A0A2G2XIU2_CAPBA)
		Solyc11g066890.1	Arogenate dehydratase (AHRD V3.3 *** A0A2G3BBC7_CAPCH)
		Solyc06g053400.3	Isopropylmalate synthase (AHRD V3.3 *** K4C627_SOLLC)
		Solyc01g028900.3	2-oxoisovalerate dehydrogenase subunit beta, mitochondrial (AHRD V3.3 *** A0A2G3DFR9_CAPCH)
		Solyc12g006470.2	viroid RNA-binding protein
		Solyc03g098230.3	Bifunctional D-cysteine desulfhydrase/1-aminocyclopropane-1-carboxylate deaminase, mitochondrial (AHRD V3.3 *** A0A2G2X7N7_CAPBA)
		Solyc01g110360.3	Fructose-bisphosphate aldolase (AHRD V3.3 *** Q9SXX5_NICPA)
		Solyc04g076790.3	Serine hydroxymethyltransferase (AHRD V3.3 *** A0A2G2ZR28_CAPAN)
		Solyc07g049690.3	hydroperoxide lyase
		Solyc09g008130.3	Phosphoglycerate kinase (AHRD V3.3 *** A0A2G2VX19_CAPBA)
		Solyc08g016720.1	9-cis-epoxycarotenoid dioxygenase2
		Solyc06g011530.3	Hydroxymethylglutaryl-CoA lyase (AHRD V3.3 *-* B6U7B9_MAIZE)
		Solyc07g017610.3	Saccharopine dehydrogenase / Homospermidine synthase (AHRD V3.3 *** A0A200PV89_9MAGN)
		Solyc12g014100.2	homogentisate 1,2-dioxygenase
		Solyc10g086160.1	Threonine dehydratase (AHRD V3.3 *** A0A2G2YMM3_CAPAN)
		Solyc08g066620.3	Cystathionine beta-lyase (AHRD V3.3 *-* A0A1U8EBG6_CAPAN)
		Solyc06g074530.1	Arogenate dehydratase (AHRD V3.3 *** A0A2G2VAY6_CAPBA)
		Solyc11g011920.2	Glutamate decarboxylase (AHRD V3.3 *** B1Q3F1_SOLLC)
		Solyc04g081400.3	plastidic hexokinase
		Solyc08g068690.1	Tyramine n-hydroxycinnamoyl transferase (AHRD V3.3 *** Q5D8C0_CAPAN)
		Solyc02g032850.3	Phytoalexin-deficient 4.1
		Solyc04g063350.3	2-oxoisovalerate dehydrogenase subunit alpha 2, mitochondrial (AHRD V3.3 *** A0A2G3CL46_CAPCH)
		Solyc08g068730.1	Tyramine n-hydroxycinnamoyl transferase (AHRD V3.3 *** Q5D8C0_CAPAN)
		Solyc09g008670.3	threonine deaminase
		13. monosaccharide metabolic process
		Solyc08g082440.3	UDP-glucose 4-epimerase (AHRD V3.3 *** Q6XZA0_SOLTU)
		Solyc09g075120.3	UDP-glucuronic acid decarboxylase 4 (AHRD V3.3 *** A0A2G2W0G3_CAPBA)
		Solyc01g058390.3	Galactokinase (AHRD V3.3 *** A0A2G3AJ57_CAPAN)
		Solyc03g006870.3	Phosphoglucomutase protein (AHRD V3.3 *** A0A2U1KZG8_ARTAN)
		Solyc07g044840.3	2,3-bisphosphoglycerate-independent phosphoglycerate mutase (AHRD V3.3 *** A0A2G2WBT5_CAPBA)
		Solyc10g086730.2	Fructose-1,6-bisphosphatase (AHRD V3.3 *** B6TSK5_MAIZE)
		Solyc06g060750.3	O-fucosyltransferase (AHRD V3.3 *** A0A2P5AVU2_PARAD)
		Solyc09g008130.3	Phosphoglycerate kinase (AHRD V3.3 *** A0A2G2VX19_CAPBA)
		Solyc04g081400.3	plastidic hexokinase
		Solyc02g081080.3	O-fucosyltransferase (AHRD V3.3 *** A0A2P5F0G9_TREOI)
		Solyc07g043550.3	UDP-glucose 4-epimerase (AHRD V3.3 *** A0A1Y1ITM0_KLENI)
		Solyc12g006420.2	protein PA.1
		Solyc02g084980.3	Hexosyltransferase (AHRD V3.3 *** A0A2G2XGM6_CAPBA)
		14. response to stress
		Solyc10g048030.2	MLP-like protein 43 (AHRD V3.3 *** A0A2U1KXS7_ARTAN)
		Solyc07g047740.3	TOMTPX2A peroxidase
		Solyc04g049450.3	Protein disulfide-isomerase (AHRD V3.3 *** A0A2G3AFP1_CAPAN)
		Solyc12g095920.2	BRISC/BRCA1-A complex protein (AHRD V3.3 *-* F4JVV9_ARATH)
		Solyc04g007010.3	Sn-2 protein (AHRD V3.3 *** Q39467_CAPAN)
		Solyc12g099060.1	Disease resistance RPP13-like protein.1
		Solyc04g049010.3	ethylene insensitive 5/7
		Solyc06g074980.3	Cell division cycle protein 48-like protein (AHRD V3.3 *** A0A1U8H311_CAPAN)
		Solyc01g108280.3	Protein kinase (AHRD V3.3 *** O65765_CRAPL)
		Solyc04g007820.3	Sn.1
		Solyc10g086410.3	LEHSC270 hsc-2heat shock protein cognate 70
		Solyc03g119590.1	NIMIN2c protein (AHRD V3.3 *** A0FJY4_TOBAC)
		Solyc01g067740.3	Superoxide dismutase [Cu-Zn] 1
		Solyc01g095510.3	Mitochondrial carrier protein MT.1
		Solyc05g021100.2	Pleckstrin homology (PH) domain-containing protein (AHRD V3.3 *** F4IPT2_ARATH)
		Solyc05g009550.3	Regulator of Vps4 activity in the MVB pathway protein (AHRD V3.3 *-* Q9FX63_ARATH)
		Solyc04g050950.3	Sn.1
		Solyc08g079170.3	Hsp70-Hsp90 organizing protein.1
		Solyc04g079420.3	Disease resistance protein (CC-NBS-LRR class) family (AHRD V3.3 *** A0A1P8BE24_ARATH)
		Solyc08g078340.3	Transcription factor DIVARICATA (AHRD V3.3 *** A0A2G3DC38_CAPCH)
		Solyc07g044980.3	NIM1-like protein 2
		Solyc07g062570.3	Ubiquitin-conjugating enzyme (AHRD V3.3 *** H6VUT0_9FABA)
		Solyc06g083150.3	U box domain (AHRD V3.3 *** A0A200Q5S3_9MAGN)
		Solyc03g019850.3	MAP kinase kinase 5
		Solyc03g006870.3	Phosphoglucomutase protein (AHRD V3.3 *** A0A2U1KZG8_ARTAN)
		Solyc03g026020.3	Heat shock transcription factor (AHRD V3.3 *** E1U3C8_CICAR)
		Solyc06g005150.3	ascorbate peroxidase
		Solyc06g070980.3	Ubiquitin-conjugating enzyme (AHRD V3.3 *** A0A200QF19_9MAGN)
		Solyc12g005620.1	receptor-like protein kinase (AHRD V3.3 *** A0A1U7YIF9_NICSY)
		Solyc10g084050.2	Cell division cycle protein 48-like protein (AHRD V3.3 *** A0A2G3BG70_CAPCH)
		Solyc01g090430.3	NRC1
		Solyc02g077300.2	Peroxidase (AHRD V3.3 *** K4B8V7_SOLLC)
		Solyc01g086740.3	Chaperone protein dnaJ (AHRD V3.3 *** B6TA99_MAIZE)
		Solyc02g067420.3	Ubiquitin-conjugating enzyme (AHRD V3.3 *** Q5ZFS2_PLAMJ)
		Solyc08g079610.3	Nucleotide excision repair, TFIIH, subunit TTDA (AHRD V3.3 *** A0A2U1NL58_ARTAN)
		Solyc06g065710.3	Sister chromatid cohesion PDS5-like protein (AHRD V3.3 *-* A0A2K3PKD0_TRIPR)
		Solyc01g005730.3	NL0C (AHRD V3.3 *** Q9ZS83_SOLLC)
		Solyc10g078730.2	Non-structural maintenance of chromosomes element 4-like protein A (AHRD V3.3 *** A0A2G2VWE3_CAPBA)
		Solyc03g098230.3	Bifunctional D-cysteine desulfhydrase/1-aminocyclopropane-1-carboxylate deaminase, mitochondrial (AHRD V3.3 *** A0A2G2X7N7_CAPBA)
		Solyc08g008370.3	DCD (Development and Cell Death) domain protein (AHRD V3.3 *-* A0A2U1P2J5_ARTAN)
		Solyc04g025300.3	sgs3 innate immune response protein
		Solyc08g076490.2	MAP kinase kinase kinase 64
		Solyc01g095150.3	late embryogenesis-like protein
		Solyc05g052050.1	DNA-binding protein Pti4
		Solyc03g116350.3	HVA22-like protein (AHRD V3.3 *** A0A1U8FVF2_CAPAN)
		Solyc11g040110.2	Cobalt ion binding (AHRD V3.3 *** B6SJF4_MAIZE)
		Solyc06g060250.3	Aldehyde dehydrogenase (AHRD V3.3 *** A0A2G2WJP7_CAPBA)
		Solyc04g012010.3	Disease resistance protein (AHRD V3.3 *** A0A2U1Q201_ARTAN)
		Solyc01g099280.3	Sucrose nonfermenting 4-like protein (AHRD V3.3 *** A0A1U8DUB7_CAPAN)
		Solyc07g049690.3	hydroperoxide lyase
		Solyc04g054700.3	General transcription factor IIH subunit (AHRD V3.3 *** A0A2G2XQE2_CAPBA)
		Solyc12g096280.2	Endonuclease V (AHRD V3.3 *** A0A2U1PD83_ARTAN)
		Solyc08g016720.1	9-cis-epoxycarotenoid dioxygenase2
		Solyc01g090230.3	GRAM domain family protein (AHRD V3.3 *** A0A2U1KYE4_ARTAN)
		Solyc12g019290.1	Pentatricopeptide repeat-containing protein (AHRD V3.3 *** A0A2G3CC33_CAPCH)
		Solyc09g075820.3	Sugar transporter protein 2
		Solyc01g104740.3	Multiprotein-bridging factor 1c (AHRD V3.3 *** A0A1U8F6N4_CAPAN)
		Solyc01g005220.3	MACPF domain-containing protein (AHRD V3.3 *** A0A2G3AYJ5_CAPCH)
		Solyc03g007240.3	spermine synthase,Pfam:PF01564
		Solyc11g066100.2	Heat shock protein 70 (AHRD V3.3 *** S8C6K2_9LAMI)
		Solyc07g042170.3	Jasmonate ZIM-domain protein 3 (AHRD V3.3 *** B3Y563_TOBAC)
		Solyc03g111270.2	SAP domain-containing protein (AHRD V3.3 *** F4KAQ0_ARATH)
		Solyc06g036110.1	Calcium-dependent lipid-binding (CaLB domain) family protein (AHRD V3.3 *** A0A2U1LCI8_ARTAN)
		Solyc05g005330.3	Disease resistance protein (AHRD V3.3 *** A0A2U1Q201_ARTAN)
		Solyc01g090550.3	DnaJ protein like (AHRD V3.3 *** A0A2I0VGE3_9ASPA)
		Solyc01g088060.3	NBS-LRR resistance protein (AHRD V3.3 *** A0A2K3NXD2_TRIPR)
		Solyc02g032850.3	Phytoalexin-deficient 4.1
		Solyc12g096920.1	Disease resistance protein (AHRD V3.3 *** A0A200QG84_9MAGN)
		Solyc08g023660.3	Kirola (AHRD V3.3 *** A0A1U8F0U0_CAPAN)
		Solyc05g052890.3	Plant/protein (AHRD V3.3 *** Q84WZ5_ARATH)
		Solyc09g008670.3	threonine deaminase
		Solyc02g094180.3	Peroxidase (AHRD V3.3 *** K4BDL3_SOLLC)
		Solyc01g008520.3	Homolog of X-ray repair cross complementing 2 (XRCC2) (AHRD V3.3 *** A0A1P8BBF2_ARATH)
		15. amino acid metabolic process
		Solyc08g008580.3	Methionine gamma-lyase (AHRD V3.3 *** A0A1U8G8Y5_CAPAN)
		Solyc11g065070.2	Hydroxymethylglutaryl-CoA lyase, mitochondrial (AHRD V3.3 *** A0A2G3B9F8_CAPCH)
		Solyc08g014340.3	Cysteine synthase (AHRD V3.3 *** S6A7M4_NICAT)
		Solyc04g074480.3	DAHP synthase 2 precursor
		Solyc11g068540.2	beta-alanine synthase
		Solyc11g008870.2	Methylenetetrahydrofolate reductase (AHRD V3.3 *** A0A1U8F633_CAPAN)
		Solyc02g089630.3	Proline dehydrogenase (AHRD V3.3 *** A0A2G2XIU2_CAPBA)
		Solyc11g066890.1	Arogenate dehydratase (AHRD V3.3 *** A0A2G3BBC7_CAPCH)
		Solyc06g053400.3	Isopropylmalate synthase (AHRD V3.3 *** K4C627_SOLLC)
		Solyc01g028900.3	2-oxoisovalerate dehydrogenase subunit beta, mitochondrial (AHRD V3.3 *** A0A2G3DFR9_CAPCH)
		Solyc12g006470.2	viroid RNA-binding protein
		Solyc03g098230.3	Bifunctional D-cysteine desulfhydrase/1-aminocyclopropane-1-carboxylate deaminase, mitochondrial (AHRD V3.3 *** A0A2G2X7N7_CAPBA)
		Solyc04g076790.3	Serine hydroxymethyltransferase (AHRD V3.3 *** A0A2G2ZR28_CAPAN)
		Solyc06g011530.3	Hydroxymethylglutaryl-CoA lyase (AHRD V3.3 *-* B6U7B9_MAIZE)
		Solyc07g017610.3	Saccharopine dehydrogenase / Homospermidine synthase (AHRD V3.3 *** A0A200PV89_9MAGN)
		Solyc12g014100.2	homogentisate 1,2-dioxygenase
		Solyc11g039830.2	Glycine--tRNA ligase (AHRD V3.3 *** A0A2G2X9C7_CAPBA)
		Solyc10g086160.1	Threonine dehydratase (AHRD V3.3 *** A0A2G2YMM3_CAPAN)
		Solyc08g066620.3	Cystathionine beta-lyase (AHRD V3.3 *-* A0A1U8EBG6_CAPAN)
		Solyc06g074530.1	Arogenate dehydratase (AHRD V3.3 *** A0A2G2VAY6_CAPBA)
		Solyc11g011920.2	Glutamate decarboxylase (AHRD V3.3 *** B1Q3F1_SOLLC)
		Solyc08g068690.1	Tyramine n-hydroxycinnamoyl transferase (AHRD V3.3 *** Q5D8C0_CAPAN)
		Solyc04g063350.3	2-oxoisovalerate dehydrogenase subunit alpha 2, mitochondrial (AHRD V3.3 *** A0A2G3CL46_CAPCH)
		Solyc08g068730.1	Tyramine n-hydroxycinnamoyl transferase (AHRD V3.3 *** Q5D8C0_CAPAN)
		Solyc09g008670.3	threonine deaminase
		16. branched-chain amino acid metabolic process
		Solyc11g065070.2	Hydroxymethylglutaryl-CoA lyase, mitochondrial (AHRD V3.3 *** A0A2G3B9F8_CAPCH)
		Solyc06g053400.3	Isopropylmalate synthase (AHRD V3.3 *** K4C627_SOLLC)
		Solyc01g028900.3	2-oxoisovalerate dehydrogenase subunit beta, mitochondrial (AHRD V3.3 *** A0A2G3DFR9_CAPCH)
		Solyc06g011530.3	Hydroxymethylglutaryl-CoA lyase (AHRD V3.3 *-* B6U7B9_MAIZE)
		Solyc10g086160.1	Threonine dehydratase (AHRD V3.3 *** A0A2G2YMM3_CAPAN)
		Solyc04g063350.3	2-oxoisovalerate dehydrogenase subunit alpha 2, mitochondrial (AHRD V3.3 *** A0A2G3CL46_CAPCH)
		Solyc09g008670.3	threonine deaminase
		17. maintenance of root meristem identity
		Solyc05g018500.3	Protein OBERON 3 (AHRD V3.3 *** A0A2G3CKJ8_CAPCH)
		Solyc12g007200.2	Cyclin-dependent kinase F.1
		Solyc07g047780.3	CONSTANS interacting protein 6
		18. alpha-amino acid catabolic process
		Solyc11g065070.2	Hydroxymethylglutaryl-CoA lyase, mitochondrial (AHRD V3.3 *** A0A2G3B9F8_CAPCH)
		Solyc02g089630.3	Proline dehydrogenase (AHRD V3.3 *** A0A2G2XIU2_CAPBA)
		Solyc03g098230.3	Bifunctional D-cysteine desulfhydrase/1-aminocyclopropane-1-carboxylate deaminase, mitochondrial (AHRD V3.3 *** A0A2G2X7N7_CAPBA)
		Solyc04g076790.3	Serine hydroxymethyltransferase (AHRD V3.3 *** A0A2G2ZR28_CAPAN)
		Solyc06g011530.3	Hydroxymethylglutaryl-CoA lyase (AHRD V3.3 *-* B6U7B9_MAIZE)
		Solyc12g014100.2	homogentisate 1,2-dioxygenase
		Solyc11g011920.2	Glutamate decarboxylase (AHRD V3.3 *** B1Q3F1_SOLLC)
		Solyc09g008670.3	threonine deaminase
		19. regulation of reactive oxygen species metabolic process
		Solyc01g108280.3	Protein kinase (AHRD V3.3 *** O65765_CRAPL)
		Solyc01g099280.3	Sucrose nonfermenting 4-like protein (AHRD V3.3 *** A0A1U8DUB7_CAPAN)
		Solyc02g032850.3	Phytoalexin-deficient 4.1
		20. protein polyubiquitination
		Solyc11g071870.2	Ubiquitin-conjugating enzyme (AHRD V3.3 *** A0A200R0U5_9MAGN)
		Solyc07g062570.3	Ubiquitin-conjugating enzyme (AHRD V3.3 *** H6VUT0_9FABA)
		Solyc06g083150.3	U box domain (AHRD V3.3 *** A0A200Q5S3_9MAGN)
		Solyc06g070980.3	Ubiquitin-conjugating enzyme (AHRD V3.3 *** A0A200QF19_9MAGN)
		Solyc02g067420.3	Ubiquitin-conjugating enzyme (AHRD V3.3 *** Q5ZFS2_PLAMJ)
		Solyc01g087030.3	Zinc finger transcription factor 10
		Solyc12g099310.2	Ubiquitin-conjugating enzyme (AHRD V3.3 *** A0A200PWE2_9MAGN)
		21. branched-chain amino acid catabolic process
		Solyc11g065070.2	Hydroxymethylglutaryl-CoA lyase, mitochondrial (AHRD V3.3 *** A0A2G3B9F8_CAPCH)
		Solyc01g028900.3	2-oxoisovalerate dehydrogenase subunit beta, mitochondrial (AHRD V3.3 *** A0A2G3DFR9_CAPCH)
		Solyc06g011530.3	Hydroxymethylglutaryl-CoA lyase (AHRD V3.3 *-* B6U7B9_MAIZE)
		Solyc04g063350.3	2-oxoisovalerate dehydrogenase subunit alpha 2, mitochondrial (AHRD V3.3 *** A0A2G3CL46_CAPCH)
		22. response to chemical
		Solyc07g047740.3	TOMTPX2A peroxidase
		Solyc06g053710.3	ethylene receptor homolog (ETR4)
		Solyc01g096350.3	CDPK-related kinase 4 (AHRD V3.3 *** A0A2G2W6Y9_CAPBA)
		Solyc02g077560.3	auxin response factor 3
		Solyc06g074980.3	Cell division cycle protein 48-like protein (AHRD V3.3 *** A0A1U8H311_CAPAN)
		Solyc03g121480.3	Thioredoxin-like 2, chloroplastic (AHRD V3.3 *** A0A2G2XXH1_CAPAN)
		Solyc01g108280.3	Protein kinase (AHRD V3.3 *** O65765_CRAPL)
		Solyc06g083790.3	succinyl CoA ligase beta subunit
		Solyc11g069500.2	Auxin Response Factor 10A
		Solyc10g005890.3	DNA damage-inducible protein.1
		Solyc01g067740.3	Superoxide dismutase [Cu-Zn] 1
		Solyc09g015380.1	Abscisic acid receptor PYL5 (AHRD V3.3 *** A0A1U8EIS0_CAPAN)
		Solyc09g064530.3	auxin-regulated IAA12
		Solyc03g033560.3	Zinc finger (Ran-binding) family protein (AHRD V3.3 *** A0A2U1KRR8_ARTAN)
		Solyc01g095510.3	Mitochondrial carrier protein MT.1
		Solyc09g089610.3	ethylene receptor-like protein (ETR6)
		Solyc12g099830.2	Protein kinase domain (AHRD V3.3 *** A0A200R4T5_9MAGN)
		Solyc08g078340.3	Transcription factor DIVARICATA (AHRD V3.3 *** A0A2G3DC38_CAPCH)
		Solyc07g044980.3	NIM1-like protein 2
		Solyc06g083150.3	U box domain (AHRD V3.3 *** A0A200Q5S3_9MAGN)
		Solyc03g019850.3	MAP kinase kinase 5
		Solyc03g026020.3	Heat shock transcription factor (AHRD V3.3 *** E1U3C8_CICAR)
		Solyc06g005150.3	ascorbate peroxidase
		Solyc10g084050.2	Cell division cycle protein 48-like protein (AHRD V3.3 *** A0A2G3BG70_CAPCH)
		Solyc11g010380.2	Protein DETOXIFICATION (AHRD V3.3 *** A0A328DDG5_9ASTE)
		Solyc03g096770.1	Protein RESPONSE TO LOW SULFUR 2 (AHRD V3.3 *-* LSU2_ARATH)
		Solyc01g028900.3	2-oxoisovalerate dehydrogenase subunit beta, mitochondrial (AHRD V3.3 *** A0A2G3DFR9_CAPCH)
		Solyc03g098230.3	Bifunctional D-cysteine desulfhydrase/1-aminocyclopropane-1-carboxylate deaminase, mitochondrial (AHRD V3.3 *** A0A2G2X7N7_CAPBA)
		Solyc01g095150.3	late embryogenesis-like protein
		Solyc12g007230.2	auxin-regulated IAA8
		Solyc04g076790.3	Serine hydroxymethyltransferase (AHRD V3.3 *** A0A2G2ZR28_CAPAN)
		Solyc05g052050.1	DNA-binding protein Pti4
		Solyc03g116350.3	HVA22-like protein (AHRD V3.3 *** A0A1U8FVF2_CAPAN)
		Solyc06g060250.3	Aldehyde dehydrogenase (AHRD V3.3 *** A0A2G2WJP7_CAPBA)
		Solyc10g007100.3	Protein DETOXIFICATION (AHRD V3.3 *** A0A218WWW8_PUNGR)
		Solyc08g016720.1	9-cis-epoxycarotenoid dioxygenase2
		Solyc01g090230.3	GRAM domain family protein (AHRD V3.3 *** A0A2U1KYE4_ARTAN)
		Solyc09g075820.3	Sugar transporter protein 2
		Solyc03g117980.3	whitefly-induced gp91-phox
		Solyc01g104740.3	Multiprotein-bridging factor 1c (AHRD V3.3 *** A0A1U8F6N4_CAPAN)
		Solyc05g014260.3	Two-component response regulator (AHRD V3.3 *** A0A2G3B918_CAPCH)
		Solyc12g006570.2	Sesquiterpene synthase (AHRD V3.3 *** G5CV52_SOLLC)
		Solyc01g005220.3	MACPF domain-containing protein (AHRD V3.3 *** A0A2G3AYJ5_CAPCH)
		Solyc11g072970.2	Nudix hydrolase 9 (AHRD V3.3 *** A0A2G2WKD2_CAPBA)
		Solyc07g042170.3	Jasmonate ZIM-domain protein 3 (AHRD V3.3 *** B3Y563_TOBAC)
		Solyc03g111270.2	SAP domain-containing protein (AHRD V3.3 *** F4KAQ0_ARATH)
		Solyc02g032850.3	Phytoalexin-deficient 4.1
		23. proteinogenic amino acid metabolic process
		Solyc08g008580.3	Methionine gamma-lyase (AHRD V3.3 *** A0A1U8G8Y5_CAPAN)
		Solyc11g065070.2	Hydroxymethylglutaryl-CoA lyase, mitochondrial (AHRD V3.3 *** A0A2G3B9F8_CAPCH)
		Solyc08g014340.3	Cysteine synthase (AHRD V3.3 *** S6A7M4_NICAT)
		Solyc11g068540.2	beta-alanine synthase
		Solyc11g008870.2	Methylenetetrahydrofolate reductase (AHRD V3.3 *** A0A1U8F633_CAPAN)
		Solyc02g089630.3	Proline dehydrogenase (AHRD V3.3 *** A0A2G2XIU2_CAPBA)
		Solyc11g066890.1	Arogenate dehydratase (AHRD V3.3 *** A0A2G3BBC7_CAPCH)
		Solyc06g053400.3	Isopropylmalate synthase (AHRD V3.3 *** K4C627_SOLLC)
		Solyc04g076790.3	Serine hydroxymethyltransferase (AHRD V3.3 *** A0A2G2ZR28_CAPAN)
		Solyc06g011530.3	Hydroxymethylglutaryl-CoA lyase (AHRD V3.3 *-* B6U7B9_MAIZE)
		Solyc07g017610.3	Saccharopine dehydrogenase / Homospermidine synthase (AHRD V3.3 *** A0A200PV89_9MAGN)
		Solyc12g014100.2	homogentisate 1,2-dioxygenase
		Solyc06g074530.1	Arogenate dehydratase (AHRD V3.3 *** A0A2G2VAY6_CAPBA)
		Solyc11g011920.2	Glutamate decarboxylase (AHRD V3.3 *** B1Q3F1_SOLLC)
		Solyc09g008670.3	threonine deaminase
		24. L-amino acid metabolic process
		Solyc08g008580.3	Methionine gamma-lyase (AHRD V3.3 *** A0A1U8G8Y5_CAPAN)
		Solyc11g065070.2	Hydroxymethylglutaryl-CoA lyase, mitochondrial (AHRD V3.3 *** A0A2G3B9F8_CAPCH)
		Solyc08g014340.3	Cysteine synthase (AHRD V3.3 *** S6A7M4_NICAT)
		Solyc11g068540.2	beta-alanine synthase
		Solyc11g008870.2	Methylenetetrahydrofolate reductase (AHRD V3.3 *** A0A1U8F633_CAPAN)
		Solyc02g089630.3	Proline dehydrogenase (AHRD V3.3 *** A0A2G2XIU2_CAPBA)
		Solyc11g066890.1	Arogenate dehydratase (AHRD V3.3 *** A0A2G3BBC7_CAPCH)
		Solyc06g053400.3	Isopropylmalate synthase (AHRD V3.3 *** K4C627_SOLLC)
		Solyc04g076790.3	Serine hydroxymethyltransferase (AHRD V3.3 *** A0A2G2ZR28_CAPAN)
		Solyc06g011530.3	Hydroxymethylglutaryl-CoA lyase (AHRD V3.3 *-* B6U7B9_MAIZE)
		Solyc07g017610.3	Saccharopine dehydrogenase / Homospermidine synthase (AHRD V3.3 *** A0A200PV89_9MAGN)
		Solyc12g014100.2	homogentisate 1,2-dioxygenase
		Solyc06g074530.1	Arogenate dehydratase (AHRD V3.3 *** A0A2G2VAY6_CAPBA)
		Solyc11g011920.2	Glutamate decarboxylase (AHRD V3.3 *** B1Q3F1_SOLLC)
		Solyc09g008670.3	threonine deaminase
		25. L-amino acid catabolic process
		Solyc11g065070.2	Hydroxymethylglutaryl-CoA lyase, mitochondrial (AHRD V3.3 *** A0A2G3B9F8_CAPCH)
		Solyc02g089630.3	Proline dehydrogenase (AHRD V3.3 *** A0A2G2XIU2_CAPBA)
		Solyc04g076790.3	Serine hydroxymethyltransferase (AHRD V3.3 *** A0A2G2ZR28_CAPAN)
		Solyc06g011530.3	Hydroxymethylglutaryl-CoA lyase (AHRD V3.3 *-* B6U7B9_MAIZE)
		Solyc12g014100.2	homogentisate 1,2-dioxygenase
		Solyc11g011920.2	Glutamate decarboxylase (AHRD V3.3 *** B1Q3F1_SOLLC)
		Solyc09g008670.3	threonine deaminase
		26. response to stimulus
		Solyc10g048030.2	MLP-like protein 43 (AHRD V3.3 *** A0A2U1KXS7_ARTAN)
		Solyc07g047740.3	TOMTPX2A peroxidase
		Solyc04g049450.3	Protein disulfide-isomerase (AHRD V3.3 *** A0A2G3AFP1_CAPAN)
		Solyc12g095920.2	BRISC/BRCA1-A complex protein (AHRD V3.3 *-* F4JVV9_ARATH)
		Solyc06g053710.3	ethylene receptor homolog (ETR4)
		Solyc04g007010.3	Sn-2 protein (AHRD V3.3 *** Q39467_CAPAN)
		Solyc02g081380.3	Ras-related protein Rab-5C (AHRD V3.3 *** A0A2G3A9R5_CAPAN)
		Solyc12g099060.1	Disease resistance RPP13-like protein.1
		Solyc01g096350.3	CDPK-related kinase 4 (AHRD V3.3 *** A0A2G2W6Y9_CAPBA)
		Solyc04g049010.3	ethylene insensitive 5/7
		Solyc02g077560.3	auxin response factor 3
		Solyc06g074980.3	Cell division cycle protein 48-like protein (AHRD V3.3 *** A0A1U8H311_CAPAN)
		Solyc03g121480.3	Thioredoxin-like 2, chloroplastic (AHRD V3.3 *** A0A2G2XXH1_CAPAN)
		Solyc01g108280.3	Protein kinase (AHRD V3.3 *** O65765_CRAPL)
		Solyc04g007820.3	Sn.1
		Solyc10g086410.3	LEHSC270 hsc-2heat shock protein cognate 70
		Solyc06g083790.3	succinyl CoA ligase beta subunit
		Solyc03g119590.1	NIMIN2c protein (AHRD V3.3 *** A0FJY4_TOBAC)
		Solyc11g069500.2	Auxin Response Factor 10A
		Solyc10g005890.3	DNA damage-inducible protein.1
		Solyc01g067740.3	Superoxide dismutase [Cu-Zn] 1
		Solyc05g050930.2	DUF6.1
		Solyc09g015380.1	Abscisic acid receptor PYL5 (AHRD V3.3 *** A0A1U8EIS0_CAPAN)
		Solyc02g072540.3	Non-specific serine/threonine protein kinase (AHRD V3.3 *** A0A2G2XE54_CAPBA)
		Solyc09g064530.3	auxin-regulated IAA12
		Solyc03g033560.3	Zinc finger (Ran-binding) family protein (AHRD V3.3 *** A0A2U1KRR8_ARTAN)
		Solyc01g095510.3	Mitochondrial carrier protein MT.1
		Solyc06g071210.3	Non-specific serine/threonine protein kinase (AHRD V3.3 *** Q56R02_SOLLC)
		Solyc05g021100.2	Pleckstrin homology (PH) domain-containing protein (AHRD V3.3 *** F4IPT2_ARATH)
		Solyc05g009550.3	Regulator of Vps4 activity in the MVB pathway protein (AHRD V3.3 *-* Q9FX63_ARATH)
		Solyc09g089610.3	ethylene receptor-like protein (ETR6)
		Solyc04g050950.3	Sn.1
		Solyc08g079170.3	Hsp70-Hsp90 organizing protein.1
		Solyc04g079420.3	Disease resistance protein (CC-NBS-LRR class) family (AHRD V3.3 *** A0A1P8BE24_ARATH)
		Solyc12g099830.2	Protein kinase domain (AHRD V3.3 *** A0A200R4T5_9MAGN)
		Solyc08g078340.3	Transcription factor DIVARICATA (AHRD V3.3 *** A0A2G3DC38_CAPCH)
		Solyc07g044980.3	NIM1-like protein 2
		Solyc07g062570.3	Ubiquitin-conjugating enzyme (AHRD V3.3 *** H6VUT0_9FABA)
		Solyc07g061720.3	gibberellin 2-oxidase 4
		Solyc06g083150.3	U box domain (AHRD V3.3 *** A0A200Q5S3_9MAGN)
		Solyc03g019850.3	MAP kinase kinase 5
		Solyc02g063070.3	tft4
		Solyc03g006870.3	Phosphoglucomutase protein (AHRD V3.3 *** A0A2U1KZG8_ARTAN)
		Solyc03g026020.3	Heat shock transcription factor (AHRD V3.3 *** E1U3C8_CICAR)
		Solyc06g005150.3	ascorbate peroxidase
		Solyc06g070980.3	Ubiquitin-conjugating enzyme (AHRD V3.3 *** A0A200QF19_9MAGN)
		Solyc12g005620.1	receptor-like protein kinase (AHRD V3.3 *** A0A1U7YIF9_NICSY)
		Solyc10g084050.2	Cell division cycle protein 48-like protein (AHRD V3.3 *** A0A2G3BG70_CAPCH)
		Solyc01g090430.3	NRC1
		Solyc02g077300.2	Peroxidase (AHRD V3.3 *** K4B8V7_SOLLC)
		Solyc01g086740.3	Chaperone protein dnaJ (AHRD V3.3 *** B6TA99_MAIZE)
		Solyc11g010380.2	Protein DETOXIFICATION (AHRD V3.3 *** A0A328DDG5_9ASTE)
		Solyc10g076530.2	Protein kinase domain (AHRD V3.3 *-* A0A200Q5X3_9MAGN)
		Solyc02g067420.3	Ubiquitin-conjugating enzyme (AHRD V3.3 *** Q5ZFS2_PLAMJ)
		Solyc03g096770.1	Protein RESPONSE TO LOW SULFUR 2 (AHRD V3.3 *-* LSU2_ARATH)
		Solyc08g079610.3	Nucleotide excision repair, TFIIH, subunit TTDA (AHRD V3.3 *** A0A2U1NL58_ARTAN)
		Solyc01g028900.3	2-oxoisovalerate dehydrogenase subunit beta, mitochondrial (AHRD V3.3 *** A0A2G3DFR9_CAPCH)
		Solyc06g065710.3	Sister chromatid cohesion PDS5-like protein (AHRD V3.3 *-* A0A2K3PKD0_TRIPR)
		Solyc01g005730.3	NL0C (AHRD V3.3 *** Q9ZS83_SOLLC)
		Solyc10g078730.2	Non-structural maintenance of chromosomes element 4-like protein A (AHRD V3.3 *** A0A2G2VWE3_CAPBA)
		Solyc12g097000.2	Disease resistance protein (TIR-NBS-LRR class) family (AHRD V3.3 *-* A0A2U1MRL7_ARTAN)
		Solyc03g098230.3	Bifunctional D-cysteine desulfhydrase/1-aminocyclopropane-1-carboxylate deaminase, mitochondrial (AHRD V3.3 *** A0A2G2X7N7_CAPBA)
		Solyc08g008370.3	DCD (Development and Cell Death) domain protein (AHRD V3.3 *-* A0A2U1P2J5_ARTAN)
		Solyc04g025300.3	sgs3 innate immune response protein
		Solyc08g076490.2	MAP kinase kinase kinase 64
		Solyc01g095150.3	late embryogenesis-like protein
		Solyc12g007230.2	auxin-regulated IAA8
		Solyc04g076790.3	Serine hydroxymethyltransferase (AHRD V3.3 *** A0A2G2ZR28_CAPAN)
		Solyc05g052050.1	DNA-binding protein Pti4
		Solyc03g116350.3	HVA22-like protein (AHRD V3.3 *** A0A1U8FVF2_CAPAN)
		Solyc11g040110.2	Cobalt ion binding (AHRD V3.3 *** B6SJF4_MAIZE)
		Solyc06g060250.3	Aldehyde dehydrogenase (AHRD V3.3 *** A0A2G2WJP7_CAPBA)
		Solyc04g012010.3	Disease resistance protein (AHRD V3.3 *** A0A2U1Q201_ARTAN)
		Solyc01g099280.3	Sucrose nonfermenting 4-like protein (AHRD V3.3 *** A0A1U8DUB7_CAPAN)
		Solyc10g007100.3	Protein DETOXIFICATION (AHRD V3.3 *** A0A218WWW8_PUNGR)
		Solyc07g049690.3	hydroperoxide lyase
		Solyc06g009270.3	Diacylglycerol kinase (AHRD V3.3 *** A0A2G3ATC8_CAPCH)
		Solyc09g075190.3	Gamma-tubulin complex component (AHRD V3.3 *** A0A1U8GAP0_CAPAN),Pfam:PF17681
		Solyc04g054700.3	General transcription factor IIH subunit (AHRD V3.3 *** A0A2G2XQE2_CAPBA)
		Solyc03g093430.3	Small G protein family protein / RhoGAP family protein (AHRD V3.3 *** A0A2U1Q0F6_ARTAN)
		Solyc12g096280.2	Endonuclease V (AHRD V3.3 *** A0A2U1PD83_ARTAN)
		Solyc08g016720.1	9-cis-epoxycarotenoid dioxygenase2
		Solyc01g090230.3	GRAM domain family protein (AHRD V3.3 *** A0A2U1KYE4_ARTAN)
		Solyc03g080190.3	2-oxoglutarate (2OG) and Fe(II)-dependent oxygenase superfamily protein (AHRD V3.3 *** A0A2U1QGX7_ARTAN)
		Solyc12g019290.1	Pentatricopeptide repeat-containing protein (AHRD V3.3 *** A0A2G3CC33_CAPCH)
		Solyc10g045550.2	ras-related protein RABA2a (AHRD V3.3 *** A0A2I4HEM8_9ROSI)
		Solyc09g075820.3	Sugar transporter protein 2
		Solyc03g117980.3	whitefly-induced gp91-phox
		Solyc10g085030.1	Heme-binding-like protein (AHRD V3.3 *** A0A2I0X8X3_9ASPA)
		Solyc06g076040.3	RING-type E3 ubiquitin transferase (AHRD V3.3 *** A0A2G2WNK7_CAPBA)
		Solyc01g104740.3	Multiprotein-bridging factor 1c (AHRD V3.3 *** A0A1U8F6N4_CAPAN)
		Solyc05g014260.3	Two-component response regulator (AHRD V3.3 *** A0A2G3B918_CAPCH)
		Solyc12g006570.2	Sesquiterpene synthase (AHRD V3.3 *** G5CV52_SOLLC)
		Solyc01g005220.3	MACPF domain-containing protein (AHRD V3.3 *** A0A2G3AYJ5_CAPCH)
		Solyc11g072970.2	Nudix hydrolase 9 (AHRD V3.3 *** A0A2G2WKD2_CAPBA)
		Solyc03g007240.3	spermine synthase,Pfam:PF01564
		Solyc12g049290.2	protein ELF4-LIKE 4 (AHRD V3.3 *** A0A2I4FTW2_9ROSI)
		Solyc11g066100.2	Heat shock protein 70 (AHRD V3.3 *** S8C6K2_9LAMI)
		Solyc07g042170.3	Jasmonate ZIM-domain protein 3 (AHRD V3.3 *** B3Y563_TOBAC)
		Solyc03g111270.2	SAP domain-containing protein (AHRD V3.3 *** F4KAQ0_ARATH)
		Solyc06g036110.1	Calcium-dependent lipid-binding (CaLB domain) family protein (AHRD V3.3 *** A0A2U1LCI8_ARTAN)
		Solyc05g005330.3	Disease resistance protein (AHRD V3.3 *** A0A2U1Q201_ARTAN)
		Solyc01g090550.3	DnaJ protein like (AHRD V3.3 *** A0A2I0VGE3_9ASPA)
		Solyc01g088060.3	NBS-LRR resistance protein (AHRD V3.3 *** A0A2K3NXD2_TRIPR)
		Solyc02g032850.3	Phytoalexin-deficient 4.1
		Solyc12g096920.1	Disease resistance protein (AHRD V3.3 *** A0A200QG84_9MAGN)
		Solyc08g023660.3	Kirola (AHRD V3.3 *** A0A1U8F0U0_CAPAN)
		Solyc05g052890.3	Plant/protein (AHRD V3.3 *** Q84WZ5_ARATH)
		Solyc09g008670.3	threonine deaminase
		Solyc02g094180.3	Peroxidase (AHRD V3.3 *** K4BDL3_SOLLC)
		Solyc01g008520.3	Homolog of X-ray repair cross complementing 2 (XRCC2) (AHRD V3.3 *** A0A1P8BBF2_ARATH)
		27. mRNA splice site recognition
		Solyc05g051070.3	Pre-mRNA-splicing factor ISY1-like protein (AHRD V3.3 *** A0A2G2WT09_CAPBA)
		Solyc03g093160.3	LUC7-related (AHRD V3.3 *** A0A200QTT4_9MAGN)
		Solyc10g006250.3	SWAP (Suppressor-of-White-APricot)/surp domain-containing protein (AHRD V3.3 *-* Q94BN8_ARATH)
		28. maintenance of meristem identity
		Solyc05g018500.3	Protein OBERON 3 (AHRD V3.3 *** A0A2G3CKJ8_CAPCH)
		Solyc12g007200.2	Cyclin-dependent kinase F.1
		Solyc07g047780.3	CONSTANS interacting protein 6
		29. root meristem specification
		Solyc05g018500.3	Protein OBERON 3 (AHRD V3.3 *** A0A2G3CKJ8_CAPCH)
		Solyc07g047780.3	CONSTANS interacting protein 6
		30. response to oxygen-containing compound
		Solyc01g096350.3	CDPK-related kinase 4 (AHRD V3.3 *** A0A2G2W6Y9_CAPBA)
		Solyc01g108280.3	Protein kinase (AHRD V3.3 *** O65765_CRAPL)
		Solyc01g067740.3	Superoxide dismutase [Cu-Zn] 1
		Solyc09g015380.1	Abscisic acid receptor PYL5 (AHRD V3.3 *** A0A1U8EIS0_CAPAN)
		Solyc03g033560.3	Zinc finger (Ran-binding) family protein (AHRD V3.3 *** A0A2U1KRR8_ARTAN)
		Solyc01g095510.3	Mitochondrial carrier protein MT.1
		Solyc12g099830.2	Protein kinase domain (AHRD V3.3 *** A0A200R4T5_9MAGN)
		Solyc08g078340.3	Transcription factor DIVARICATA (AHRD V3.3 *** A0A2G3DC38_CAPCH)
		Solyc07g044980.3	NIM1-like protein 2
		Solyc06g083150.3	U box domain (AHRD V3.3 *** A0A200Q5S3_9MAGN)
		Solyc03g019850.3	MAP kinase kinase 5
		Solyc03g026020.3	Heat shock transcription factor (AHRD V3.3 *** E1U3C8_CICAR)
		Solyc06g005150.3	ascorbate peroxidase
		Solyc01g095150.3	late embryogenesis-like protein
		Solyc04g076790.3	Serine hydroxymethyltransferase (AHRD V3.3 *** A0A2G2ZR28_CAPAN)
		Solyc03g116350.3	HVA22-like protein (AHRD V3.3 *** A0A1U8FVF2_CAPAN)
		Solyc06g060250.3	Aldehyde dehydrogenase (AHRD V3.3 *** A0A2G2WJP7_CAPBA)
		Solyc08g016720.1	9-cis-epoxycarotenoid dioxygenase2
		Solyc01g090230.3	GRAM domain family protein (AHRD V3.3 *** A0A2U1KYE4_ARTAN)
		Solyc09g075820.3	Sugar transporter protein 2
		Solyc01g104740.3	Multiprotein-bridging factor 1c (AHRD V3.3 *** A0A1U8F6N4_CAPAN)
		Solyc12g006570.2	Sesquiterpene synthase (AHRD V3.3 *** G5CV52_SOLLC)
		Solyc01g005220.3	MACPF domain-containing protein (AHRD V3.3 *** A0A2G3AYJ5_CAPCH)
		Solyc07g042170.3	Jasmonate ZIM-domain protein 3 (AHRD V3.3 *** B3Y563_TOBAC)
		Solyc03g111270.2	SAP domain-containing protein (AHRD V3.3 *** F4KAQ0_ARATH)
		Solyc02g032850.3	Phytoalexin-deficient 4.1
		31. small molecule biosynthetic process
		Solyc08g008580.3	Methionine gamma-lyase (AHRD V3.3 *** A0A1U8G8Y5_CAPAN)
		Solyc11g065070.2	Hydroxymethylglutaryl-CoA lyase, mitochondrial (AHRD V3.3 *** A0A2G3B9F8_CAPCH)
		Solyc08g014340.3	Cysteine synthase (AHRD V3.3 *** S6A7M4_NICAT)
		Solyc04g074480.3	DAHP synthase 2 precursor
		Solyc01g108280.3	Protein kinase (AHRD V3.3 *** O65765_CRAPL)
		Solyc04g080450.1	3-ketoacyl-CoA synthase (AHRD V3.3 *** A0A2G2V5U9_CAPBA)
		Solyc08g067410.2	3-ketoacyl-CoA synthase (AHRD V3.3 *** A0A2G2VGN5_CAPBA)
		Solyc11g008870.2	Methylenetetrahydrofolate reductase (AHRD V3.3 *** A0A1U8F633_CAPAN)
		Solyc07g061720.3	gibberellin 2-oxidase 4
		Solyc11g066890.1	Arogenate dehydratase (AHRD V3.3 *** A0A2G3BBC7_CAPCH)
		Solyc11g010850.2	1-deoxy-d-xylulose-5-phosphate synthase.1
		Solyc06g053400.3	Isopropylmalate synthase (AHRD V3.3 *** K4C627_SOLLC)
		Solyc10g086730.2	Fructose-1,6-bisphosphatase (AHRD V3.3 *** B6TSK5_MAIZE)
		Solyc03g031860.3	Phytoene synthase 1,Pfam:PF00494
		Solyc12g042430.2	Inositol polyphosphate multikinase (AHRD V3.3 *** A0A2G2VGT7_CAPBA)
		Solyc12g006470.2	viroid RNA-binding protein
		Solyc04g076790.3	Serine hydroxymethyltransferase (AHRD V3.3 *** A0A2G2ZR28_CAPAN)
		Solyc07g049690.3	hydroperoxide lyase
		Solyc09g008130.3	Phosphoglycerate kinase (AHRD V3.3 *** A0A2G2VX19_CAPBA)
		Solyc08g016720.1	9-cis-epoxycarotenoid dioxygenase2
		Solyc06g011530.3	Hydroxymethylglutaryl-CoA lyase (AHRD V3.3 *-* B6U7B9_MAIZE)
		Solyc07g017610.3	Saccharopine dehydrogenase / Homospermidine synthase (AHRD V3.3 *** A0A200PV89_9MAGN)
		Solyc10g086160.1	Threonine dehydratase (AHRD V3.3 *** A0A2G2YMM3_CAPAN)
		Solyc06g074530.1	Arogenate dehydratase (AHRD V3.3 *** A0A2G2VAY6_CAPBA)
		Solyc02g032850.3	Phytoalexin-deficient 4.1
		Solyc09g008670.3	threonine deaminase
		32. long-chain-alcohol oxidase activity
		Solyc09g072610.3	Long-chain-alcohol oxidase (AHRD V3.3 *** A0A2G2X4S2_CAPBA)
		Solyc08g005630.3	Long-chain-alcohol oxidase (AHRD V3.3 *** R9R6I9_SOLLC)
		Solyc09g090350.3	Long-chain-alcohol oxidase (AHRD V3.3 *** A0A1U8G4D7_CAPAN)
		33. proteinogenic amino acid catabolic process
		Solyc11g065070.2	Hydroxymethylglutaryl-CoA lyase, mitochondrial (AHRD V3.3 *** A0A2G3B9F8_CAPCH)
		Solyc02g089630.3	Proline dehydrogenase (AHRD V3.3 *** A0A2G2XIU2_CAPBA)
		Solyc04g076790.3	Serine hydroxymethyltransferase (AHRD V3.3 *** A0A2G2ZR28_CAPAN)
		Solyc06g011530.3	Hydroxymethylglutaryl-CoA lyase (AHRD V3.3 *-* B6U7B9_MAIZE)
		Solyc12g014100.2	homogentisate 1,2-dioxygenase
		Solyc11g011920.2	Glutamate decarboxylase (AHRD V3.3 *** B1Q3F1_SOLLC)
		Solyc09g008670.3	threonine deaminase
[truncated: 71 more columns]

## Sheet: Mosaic vs. Healthy down
	source	term_name	term_id	adjusted_p_value	negative_log10_of_adjusted_p_value	term_size	query_size	intersection_size	effective_domain_size	intersections
1	GO:MF	chlorophyll binding	GO:0016168	2.73823e-06	5.56253	41	260	9	17686	SOLYC12G006140.2	SOLYC07G063600.3	SOLYC03G005760.1	SOLYC06G069730.3	SOLYC01G105050.3	SOLYC12G011450.2	SOLYC01G105030.3	SOLYC09G014520.3	SOLYC05G056050.3
2	GO:MF	protochlorophyllide reductase activity	GO:0016630	0.000662766	3.17864	3	260	3	17686	SOLYC12G013710.2	SOLYC10G006900.3	SOLYC07G054210.3
3	GO:MF	structural constituent of chromatin	GO:0030527	0.0026571	2.57559	78	260	8	17686	SOLYC11G072860.2	SOLYC01G099410.3	SOLYC09G010400.3	SOLYC10G008910.1	SOLYC11G072840.1	SOLYC12G056540.1	SOLYC05G054610.1	SOLYC02G077480.1
4	GO:MF	structural molecule activity	GO:0005198	0.0138109	1.85978	620	260	22	17686	SOLYC06G082750.3	SOLYC01G056780.3	SOLYC12G098890.2	SOLYC11G072860.2	SOLYC02G087880.3	SOLYC01G099410.3	SOLYC07G006000.3	SOLYC07G061900.3	SOLYC04G077130.1	SOLYC09G010400.3	SOLYC08G078010.3	SOLYC02G068090.3	SOLYC04G009540.1	SOLYC10G008910.1	SOLYC05G007910.3	SOLYC11G072840.1	SOLYC10G006030.3	SOLYC02G078040.3	SOLYC12G056540.1	SOLYC03G034190.3	SOLYC05G054610.1	SOLYC02G077480.1
5	GO:MF	(+)-abscisic acid 8'-hydroxylase activity	GO:0010295	0.0181711	1.74062	2	260	2	17686	SOLYC08G005610.3	SOLYC04G078900.3
6	GO:MF	water transmembrane transporter activity	GO:0005372	0.025017	1.60176	25	260	4	17686	SOLYC10G055630.2	SOLYC12G044330.2	SOLYC12G056220.2	SOLYC06G074820.3
7	GO:MF	water channel activity	GO:0015250	0.025017	1.60176	25	260	4	17686	SOLYC10G055630.2	SOLYC12G044330.2	SOLYC12G056220.2	SOLYC06G074820.3
8	GO:MF	nucleosomal DNA binding	GO:0031492	0.025017	1.60176	26	260	4	17686	SOLYC01G099410.3	SOLYC10G008910.1	SOLYC12G056540.1	SOLYC02G077480.1
9	GO:MF	protein heterodimerization activity	GO:0046982	0.025017	1.60176	157	260	9	17686	SOLYC11G072860.2	SOLYC01G099410.3	SOLYC09G010400.3	SOLYC10G008910.1	SOLYC03G110860.3	SOLYC11G072840.1	SOLYC12G056540.1	SOLYC05G054610.1	SOLYC02G077480.1
10	GO:MF	oxidoreductase activity, acting on the CH-CH group of donors, NAD or NADP as acceptor	GO:0016628	0.0284934	1.54526	48	260	5	17686	SOLYC12G013710.2	SOLYC10G006900.3	SOLYC07G045080.3	SOLYC07G054210.3	SOLYC03G115980.1
11	GO:MF	fructokinase activity	GO:0008865	0.0329133	1.48263	14	260	3	17686	SOLYC02G091830.3	SOLYC12G008510.2	SOLYC03G097210.3
12	GO:MF	hexokinase activity	GO:0004396	0.0329133	1.48263	14	260	3	17686	SOLYC02G091830.3	SOLYC12G008510.2	SOLYC03G097210.3
13	GO:MF	nucleosome binding	GO:0031491	0.0329133	1.48263	30	260	4	17686	SOLYC01G099410.3	SOLYC10G008910.1	SOLYC12G056540.1	SOLYC02G077480.1
14	GO:MF	oxidoreductase activity, acting on the CH-CH group of donors	GO:0016627	0.039554	1.40281	82	260	6	17686	SOLYC12G013710.2	SOLYC10G006900.3	SOLYC07G045080.3	SOLYC10G005110.3	SOLYC07G054210.3	SOLYC03G115980.1
15	GO:MF	protein-containing complex binding	GO:0044877	0.0462205	1.33517	152	260	8	17686	SOLYC06G073090.3	SOLYC01G099410.3	SOLYC06G072290.3	SOLYC10G008910.1	SOLYC03G096870.3	SOLYC07G064950.3	SOLYC12G056540.1	SOLYC02G077480.1
16	GO:MF	chromatin DNA binding	GO:0031490	0.0462205	1.33517	36	260	4	17686	SOLYC01G099410.3	SOLYC10G008910.1	SOLYC12G056540.1	SOLYC02G077480.1
17	GO:MF	copper ion binding	GO:0005507	0.0462205	1.33517	86	260	6	17686	SOLYC04G082010.1	SOLYC02G065170.3	SOLYC02G080670.3	SOLYC11G066390.2	SOLYC09G055930.3	SOLYC07G052240.3
18	GO:BP	photosynthesis	GO:0015979	1.04411e-22	21.9813	227	252	38	13614	SOLYC12G006140.2	SOLYC12G013710.2	SOLYC10G006900.3	SOLYC07G063600.3	SOLYC03G005760.1	SOLYC06G069730.3	SOLYC07G066150.1	SOLYC01G105050.3	SOLYC01G087040.2	SOLYC02G069450.3	SOLYC06G082940.3	SOLYC02G065400.3	SOLYC07G047850.3	SOLYC02G069460.3	SOLYC08G006930.3	SOLYC06G054260.1	SOLYC07G054290.1	SOLYC03G034220.3	SOLYC02G079950.3	SOLYC12G011450.2	SOLYC01G105030.3	SOLYC09G014520.3	SOLYC05G056050.3	SOLYC10G077040.2	SOLYC06G066640.3	SOLYC07G054210.3	SOLYC10G008740.3	SOLYC12G044280.2	SOLYC03G120640.3	SOLYC06G083680.3	SOLYC08G013670.3	SOLYC01G087520.3	SOLYC03G115980.1	SOLYC09G064500.3	SOLYC07G066310.3	SOLYC03G116870.3	SOLYC09G063130.3	SOLYC07G005510.3
19	GO:BP	photosynthesis, light harvesting in photosystem I	GO:0009768	5.07701e-10	9.29439	15	252	9	13614	SOLYC12G006140.2	SOLYC07G063600.3	SOLYC03G005760.1	SOLYC06G069730.3	SOLYC01G105050.3	SOLYC12G011450.2	SOLYC01G105030.3	SOLYC09G014520.3	SOLYC05G056050.3
20	GO:BP	photosynthesis, light harvesting	GO:0009765	1.44536e-09	8.84002	31	252	11	13614	SOLYC12G006140.2	SOLYC07G063600.3	SOLYC03G005760.1	SOLYC06G069730.3	SOLYC01G105050.3	SOLYC07G047850.3	SOLYC07G054290.1	SOLYC12G011450.2	SOLYC01G105030.3	SOLYC09G014520.3	SOLYC05G056050.3
21	GO:BP	photosynthesis, light reaction	GO:0019684	3.48373e-08	7.45796	125	252	17	13614	SOLYC12G006140.2	SOLYC07G063600.3	SOLYC03G005760.1	SOLYC06G069730.3	SOLYC07G066150.1	SOLYC01G105050.3	SOLYC02G065400.3	SOLYC07G047850.3	SOLYC07G054290.1	SOLYC02G079950.3	SOLYC12G011450.2	SOLYC01G105030.3	SOLYC09G014520.3	SOLYC05G056050.3	SOLYC07G066310.3	SOLYC03G116870.3	SOLYC07G005510.3
22	GO:BP	porphyrin-containing compound biosynthetic process	GO:0006779	3.53611e-06	5.45147	37	252	9	13614	SOLYC12G013710.2	SOLYC10G006900.3	SOLYC06G048730.3	SOLYC10G005110.3	SOLYC10G077040.2	SOLYC07G054210.3	SOLYC10G008740.3	SOLYC07G066470.3	SOLYC03G115980.1
23	GO:BP	porphyrin-containing compound metabolic process	GO:0006778	9.35863e-06	5.02879	55	252	10	13614	SOLYC12G013710.2	SOLYC10G006900.3	SOLYC06G048730.3	SOLYC10G005110.3	SOLYC10G077040.2	SOLYC07G054210.3	SOLYC10G008740.3	SOLYC09G065620.3	SOLYC07G066470.3	SOLYC03G115980.1
24	GO:BP	tetrapyrrole biosynthetic process	GO:0033014	1.03918e-05	4.98331	43	252	9	13614	SOLYC12G013710.2	SOLYC10G006900.3	SOLYC06G048730.3	SOLYC10G005110.3	SOLYC10G077040.2	SOLYC07G054210.3	SOLYC10G008740.3	SOLYC07G066470.3	SOLYC03G115980.1
25	GO:BP	tetrapyrrole metabolic process	GO:0033013	1.96309e-05	4.70706	61	252	10	13614	SOLYC12G013710.2	SOLYC10G006900.3	SOLYC06G048730.3	SOLYC10G005110.3	SOLYC10G077040.2	SOLYC07G054210.3	SOLYC10G008740.3	SOLYC09G065620.3	SOLYC07G066470.3	SOLYC03G115980.1
26	GO:BP	pigment metabolic process	GO:0042440	3.76426e-05	4.42432	66	252	10	13614	SOLYC12G013710.2	SOLYC10G006900.3	SOLYC06G048730.3	SOLYC10G005110.3	SOLYC10G077040.2	SOLYC07G054210.3	SOLYC10G008740.3	SOLYC09G065620.3	SOLYC07G066470.3	SOLYC03G115980.1
27	GO:BP	pigment biosynthetic process	GO:0046148	4.86458e-05	4.31295	53	252	9	13614	SOLYC12G013710.2	SOLYC10G006900.3	SOLYC06G048730.3	SOLYC10G005110.3	SOLYC10G077040.2	SOLYC07G054210.3	SOLYC10G008740.3	SOLYC07G066470.3	SOLYC03G115980.1
28	GO:BP	chlorophyll biosynthetic process	GO:0015995	5.3612e-05	4.27074	18	252	6	13614	SOLYC12G013710.2	SOLYC10G006900.3	SOLYC10G077040.2	SOLYC07G054210.3	SOLYC10G008740.3	SOLYC03G115980.1
29	GO:BP	chlorophyll metabolic process	GO:0015994	0.000163294	3.78703	33	252	7	13614	SOLYC12G013710.2	SOLYC10G006900.3	SOLYC10G077040.2	SOLYC07G054210.3	SOLYC10G008740.3	SOLYC09G065620.3	SOLYC03G115980.1
30	GO:BP	response to light stimulus	GO:0009416	0.000989222	3.00471	191	252	14	13614	SOLYC12G006140.2	SOLYC07G063600.3	SOLYC03G005760.1	SOLYC06G069730.3	SOLYC01G105050.3	SOLYC02G087400.1	SOLYC12G011450.2	SOLYC01G105030.3	SOLYC09G014520.3	SOLYC05G056050.3	SOLYC01G081490.3	SOLYC03G110860.3	SOLYC12G095900.2	SOLYC07G005510.3
31	GO:BP	response to radiation	GO:0009314	0.00123067	2.90986	196	252	14	13614	SOLYC12G006140.2	SOLYC07G063600.3	SOLYC03G005760.1	SOLYC06G069730.3	SOLYC01G105050.3	SOLYC02G087400.1	SOLYC12G011450.2	SOLYC01G105030.3	SOLYC09G014520.3	SOLYC05G056050.3	SOLYC01G081490.3	SOLYC03G110860.3	SOLYC12G095900.2	SOLYC07G005510.3
32	GO:BP	generation of precursor metabolites and energy	GO:0006091	0.00227794	2.64246	418	252	21	13614	SOLYC12G006140.2	SOLYC07G063600.3	SOLYC03G005760.1	SOLYC06G069730.3	SOLYC07G066150.1	SOLYC01G105050.3	SOLYC02G065400.3	SOLYC07G047850.3	SOLYC04G082010.1	SOLYC07G054290.1	SOLYC05G012510.3	SOLYC02G079950.3	SOLYC12G011450.2	SOLYC01G105030.3	SOLYC09G014520.3	SOLYC05G056050.3	SOLYC07G066310.3	SOLYC02G091830.3	SOLYC03G116870.3	SOLYC12G008510.2	SOLYC07G005510.3
33	GO:BP	regulation of mitotic cell cycle	GO:0007346	0.00245564	2.60984	69	252	8	13614	SOLYC01G107730.3	SOLYC04G078310.3	SOLYC07G053820.3	SOLYC09G059440.1	SOLYC05G014370.3	SOLYC01G087500.3	SOLYC07G055110.3	SOLYC12G088500.2
34	GO:BP	regulation of cell cycle	GO:0051726	0.00525908	2.27909	122	252	10	13614	SOLYC01G107730.3	SOLYC04G078310.3	SOLYC07G053820.3	SOLYC09G059440.1	SOLYC07G018300.3	SOLYC05G014370.3	SOLYC01G087500.3	SOLYC01G108610.3	SOLYC07G055110.3	SOLYC12G088500.2
35	GO:BP	cell cycle phase transition	GO:0044770	0.00945738	2.02423	45	252	6	13614	SOLYC01G107730.3	SOLYC07G053820.3	SOLYC09G059440.1	SOLYC07G018300.3	SOLYC05G014370.3	SOLYC01G087500.3
36	GO:BP	olefinic compound catabolic process	GO:0120256	0.014363	1.84276	2	252	2	13614	SOLYC08G005610.3	SOLYC04G078900.3
37	GO:BP	apocarotenoid catabolic process	GO:0043290	0.014363	1.84276	2	252	2	13614	SOLYC08G005610.3	SOLYC04G078900.3
38	GO:BP	abscisic acid catabolic process	GO:0046345	0.014363	1.84276	2	252	2	13614	SOLYC08G005610.3	SOLYC04G078900.3
39	GO:BP	nucleosome organization	GO:0034728	0.014363	1.84276	51	252	6	13614	SOLYC11G072860.2	SOLYC10G008910.1	SOLYC11G072840.1	SOLYC12G056540.1	SOLYC05G054610.1	SOLYC02G077480.1
40	GO:BP	nucleosome assembly	GO:0006334	0.014363	1.84276	50	252	6	13614	SOLYC11G072860.2	SOLYC10G008910.1	SOLYC11G072840.1	SOLYC12G056540.1	SOLYC05G054610.1	SOLYC02G077480.1
41	GO:BP	sesquiterpenoid catabolic process	GO:0016107	0.014363	1.84276	2	252	2	13614	SOLYC08G005610.3	SOLYC04G078900.3
42	GO:BP	response to abiotic stimulus	GO:0009628	0.0146903	1.83297	497	252	21	13614	SOLYC12G006140.2	SOLYC07G063600.3	SOLYC03G005760.1	SOLYC06G069730.3	SOLYC10G055630.2	SOLYC01G105050.3	SOLYC02G087400.1	SOLYC07G041720.1	SOLYC12G011450.2	SOLYC01G105030.3	SOLYC12G056220.2	SOLYC09G014520.3	SOLYC05G056050.3	SOLYC01G081490.3	SOLYC08G005610.3	SOLYC11G011260.1	SOLYC04G078900.3	SOLYC03G110860.3	SOLYC12G095900.2	SOLYC01G109550.2	SOLYC07G005510.3
43	GO:BP	regulation of cell cycle phase transition	GO:1901987	0.0146903	1.83297	34	252	5	13614	SOLYC07G053820.3	SOLYC09G059440.1	SOLYC07G018300.3	SOLYC05G014370.3	SOLYC01G087500.3
44	GO:BP	DNA replication initiation	GO:0006270	0.0158604	1.79969	20	252	4	13614	SOLYC05G007450.3	SOLYC08G077990.3	SOLYC09G059440.1	SOLYC01G110130.3
45	GO:BP	regulation of cell cycle process	GO:0010564	0.0158604	1.79969	97	252	8	13614	SOLYC01G107730.3	SOLYC04G078310.3	SOLYC07G053820.3	SOLYC09G059440.1	SOLYC07G018300.3	SOLYC05G014370.3	SOLYC01G087500.3	SOLYC12G088500.2
46	GO:BP	organelle fission	GO:0048285	0.0178165	1.74918	125	252	9	13614	SOLYC01G107730.3	SOLYC04G078310.3	SOLYC07G053820.3	SOLYC07G018300.3	SOLYC05G014370.3	SOLYC01G087500.3	SOLYC01G104490.3	SOLYC12G088500.2	SOLYC08G061630.3
47	GO:BP	response to cytokinin	GO:0009735	0.0178165	1.74918	77	252	7	13614	SOLYC02G087150.3	SOLYC07G041720.1	SOLYC01G107730.3	SOLYC03G113720.3	SOLYC07G066310.3	SOLYC05G009180.1	SOLYC06G066770.1
48	GO:BP	nuclear division	GO:0000280	0.0178165	1.74918	100	252	8	13614	SOLYC01G107730.3	SOLYC04G078310.3	SOLYC07G053820.3	SOLYC07G018300.3	SOLYC05G014370.3	SOLYC01G087500.3	SOLYC01G104490.3	SOLYC12G088500.2
49	GO:BP	alcohol catabolic process	GO:0046164	0.0209051	1.67975	10	252	3	13614	SOLYC10G005400.3	SOLYC08G005610.3	SOLYC04G078900.3
50	GO:BP	chromosome separation	GO:0051304	0.0209051	1.67975	10	252	3	13614	SOLYC07G053820.3	SOLYC05G014370.3	SOLYC01G104490.3
51	GO:BP	cell cycle checkpoint signaling	GO:0000075	0.0215834	1.66588	23	252	4	13614	SOLYC07G053820.3	SOLYC07G018300.3	SOLYC05G014370.3	SOLYC01G087500.3
52	GO:BP	protein-DNA complex assembly	GO:0065004	0.0215834	1.66588	81	252	7	13614	SOLYC11G072860.2	SOLYC09G059440.1	SOLYC10G008910.1	SOLYC11G072840.1	SOLYC12G056540.1	SOLYC05G054610.1	SOLYC02G077480.1
53	GO:BP	negative regulation of cell cycle phase transition	GO:1901988	0.0215834	1.66588	23	252	4	13614	SOLYC07G053820.3	SOLYC07G018300.3	SOLYC05G014370.3	SOLYC01G087500.3
54	GO:BP	protein-DNA complex organization	GO:0071824	0.0234657	1.62957	83	252	7	13614	SOLYC11G072860.2	SOLYC09G059440.1	SOLYC10G008910.1	SOLYC11G072840.1	SOLYC12G056540.1	SOLYC05G054610.1	SOLYC02G077480.1
55	GO:BP	double-strand break repair via break-induced replication	GO:0000727	0.0268809	1.57056	3	252	2	13614	SOLYC08G077990.3	SOLYC09G059440.1
56	GO:BP	photosystem II assembly	GO:0010207	0.0394474	1.40398	13	252	3	13614	SOLYC02G065400.3	SOLYC07G054290.1	SOLYC07G066310.3
57	GO:BP	negative regulation of cell cycle	GO:0045786	0.0394474	1.40398	46	252	5	13614	SOLYC07G053820.3	SOLYC07G018300.3	SOLYC05G014370.3	SOLYC01G087500.3	SOLYC01G108610.3
58	GO:BP	regulation of mitotic nuclear division	GO:0007088	0.0418492	1.37831	47	252	5	13614	SOLYC01G107730.3	SOLYC04G078310.3	SOLYC07G053820.3	SOLYC05G014370.3	SOLYC12G088500.2
59	GO:BP	NAD(P)H dehydrogenase complex assembly	GO:0010275	0.0480469	1.31833	4	252	2	13614	SOLYC01G009990.3	SOLYC02G066920.3
60	GO:CC	photosynthetic membrane	GO:0034357	2.25281e-21	20.6473	249	212	40	9550	SOLYC12G006140.2	SOLYC07G063600.3	SOLYC03G005760.1	SOLYC06G069730.3	SOLYC02G087150.3	SOLYC07G066150.1	SOLYC01G105050.3	SOLYC01G087040.2	SOLYC02G069450.3	SOLYC06G082940.3	SOLYC05G009300.1	SOLYC03G053110.3	SOLYC07G007860.1	SOLYC02G065400.3	SOLYC04G082010.1	SOLYC02G069460.3	SOLYC08G006930.3	SOLYC06G054260.1	SOLYC07G054290.1	SOLYC10G086150.2	SOLYC01G009990.3	SOLYC02G079950.3	SOLYC12G011450.2	SOLYC01G105030.3	SOLYC09G014520.3	SOLYC10G086570.3	SOLYC05G056050.3	SOLYC10G077040.2	SOLYC06G066640.3	SOLYC03G007860.1	SOLYC12G044280.2	SOLYC03G120640.3	SOLYC06G083680.3	SOLYC08G013670.3	SOLYC03G111840.3	SOLYC03G115980.1	SOLYC09G064500.3	SOLYC07G066310.3	SOLYC03G116870.3	SOLYC09G063130.3
61	GO:CC	chloroplast thylakoid	GO:0009534	4.4163e-21	20.3549	204	212	36	9550	SOLYC12G006140.2	SOLYC07G063600.3	SOLYC03G005760.1	SOLYC06G069730.3	SOLYC02G087150.3	SOLYC07G066150.1	SOLYC01G105050.3	SOLYC06G082940.3	SOLYC05G009300.1	SOLYC03G053110.3	SOLYC07G007860.1	SOLYC02G065400.3	SOLYC04G082010.1	SOLYC02G069460.3	SOLYC06G054260.1	SOLYC07G054290.1	SOLYC10G086150.2	SOLYC01G009990.3	SOLYC12G011450.2	SOLYC01G105030.3	SOLYC09G014520.3	SOLYC10G086570.3	SOLYC05G056050.3	SOLYC10G077040.2	SOLYC06G066640.3	SOLYC03G007860.1	SOLYC04G015040.3	SOLYC12G044280.2	SOLYC03G120640.3	SOLYC08G013670.3	SOLYC03G111840.3	SOLYC03G115980.1	SOLYC09G064500.3	SOLYC07G066310.3	SOLYC03G116870.3	SOLYC11G065830.2
62	GO:CC	chloroplast	GO:0009507	4.4163e-21	20.3549	916	212	72	9550	SOLYC12G006140.2	SOLYC12G013710.2	SOLYC10G006900.3	SOLYC07G063600.3	SOLYC03G005760.1	SOLYC06G069730.3	SOLYC02G087150.3	SOLYC07G066150.1	SOLYC01G105050.3	SOLYC06G082940.3	SOLYC05G009300.1	SOLYC03G053110.3	SOLYC07G007860.1	SOLYC02G065400.3	SOLYC04G082010.1	SOLYC02G087400.1	SOLYC02G069460.3	SOLYC02G079770.3	SOLYC06G054260.1	SOLYC07G054290.1	SOLYC12G043020.2	SOLYC10G086150.2	SOLYC03G034220.3	SOLYC10G005110.3	SOLYC01G009990.3	SOLYC02G079950.3	SOLYC12G011450.2	SOLYC07G006000.3	SOLYC01G105030.3	SOLYC01G086640.2	SOLYC02G066920.3	SOLYC09G014520.3	SOLYC10G086570.3	SOLYC05G056050.3	SOLYC01G081490.3	SOLYC04G077130.1	SOLYC10G077040.2	SOLYC04G009030.3	SOLYC06G066640.3	SOLYC03G007860.1
63	GO:CC	plastid thylakoid	GO:0031976	4.4163e-21	20.3549	204	212	36	9550	SOLYC12G006140.2	SOLYC07G063600.3	SOLYC03G005760.1	SOLYC06G069730.3	SOLYC02G087150.3	SOLYC07G066150.1	SOLYC01G105050.3	SOLYC06G082940.3	SOLYC05G009300.1	SOLYC03G053110.3	SOLYC07G007860.1	SOLYC02G065400.3	SOLYC04G082010.1	SOLYC02G069460.3	SOLYC06G054260.1	SOLYC07G054290.1	SOLYC10G086150.2	SOLYC01G009990.3	SOLYC12G011450.2	SOLYC01G105030.3	SOLYC09G014520.3	SOLYC10G086570.3	SOLYC05G056050.3	SOLYC10G077040.2	SOLYC06G066640.3	SOLYC03G007860.1	SOLYC04G015040.3	SOLYC12G044280.2	SOLYC03G120640.3	SOLYC08G013670.3	SOLYC03G111840.3	SOLYC03G115980.1	SOLYC09G064500.3	SOLYC07G066310.3	SOLYC03G116870.3	SOLYC11G065830.2
64	GO:CC	plastid	GO:0009536	1.32313e-20	19.8784	945	212	72	9550	SOLYC12G006140.2	SOLYC12G013710.2	SOLYC10G006900.3	SOLYC07G063600.3	SOLYC03G005760.1	SOLYC06G069730.3	SOLYC02G087150.3	SOLYC07G066150.1	SOLYC01G105050.3	SOLYC06G082940.3	SOLYC05G009300.1	SOLYC03G053110.3	SOLYC07G007860.1	SOLYC02G065400.3	SOLYC04G082010.1	SOLYC02G087400.1	SOLYC02G069460.3	SOLYC02G079770.3	SOLYC06G054260.1	SOLYC07G054290.1	SOLYC12G043020.2	SOLYC10G086150.2	SOLYC03G034220.3	SOLYC10G005110.3	SOLYC01G009990.3	SOLYC02G079950.3	SOLYC12G011450.2	SOLYC07G006000.3	SOLYC01G105030.3	SOLYC01G086640.2	SOLYC02G066920.3	SOLYC09G014520.3	SOLYC10G086570.3	SOLYC05G056050.3	SOLYC01G081490.3	SOLYC04G077130.1	SOLYC10G077040.2	SOLYC04G009030.3	SOLYC06G066640.3	SOLYC03G007860.1
65	GO:CC	plastid envelope	GO:0009526	2.6602e-20	19.5751	311	212	42	9550	SOLYC12G006140.2	SOLYC07G063600.3	SOLYC03G005760.1	SOLYC06G069730.3	SOLYC02G087150.3	SOLYC07G066150.1	SOLYC01G105050.3	SOLYC06G082940.3	SOLYC05G009300.1	SOLYC03G053110.3	SOLYC07G007860.1	SOLYC02G065400.3	SOLYC04G082010.1	SOLYC02G069460.3	SOLYC02G079770.3	SOLYC06G054260.1	SOLYC10G086150.2	SOLYC01G009990.3	SOLYC12G011450.2	SOLYC01G105030.3	SOLYC09G014520.3	SOLYC10G086570.3	SOLYC05G056050.3	SOLYC10G077040.2	SOLYC06G066640.3	SOLYC03G007860.1	SOLYC12G044280.2	SOLYC03G120640.3	SOLYC11G008980.1	SOLYC08G013670.3	SOLYC03G111840.3	SOLYC03G115980.1	SOLYC07G064950.3	SOLYC09G064500.3	SOLYC07G066310.3	SOLYC03G116870.3	SOLYC07G065200.3	SOLYC08G081070.3	SOLYC07G005510.3	SOLYC11G009070.2
66	GO:CC	thylakoid	GO:0009579	3.29958e-20	19.4815	315	212	42	9550	SOLYC12G006140.2	SOLYC07G063600.3	SOLYC03G005760.1	SOLYC06G069730.3	SOLYC02G087150.3	SOLYC07G066150.1	SOLYC01G105050.3	SOLYC01G087040.2	SOLYC02G069450.3	SOLYC06G082940.3	SOLYC05G009300.1	SOLYC03G053110.3	SOLYC07G007860.1	SOLYC02G065400.3	SOLYC04G082010.1	SOLYC02G069460.3	SOLYC08G006930.3	SOLYC06G054260.1	SOLYC07G054290.1	SOLYC10G086150.2	SOLYC01G009990.3	SOLYC02G079950.3	SOLYC12G011450.2	SOLYC01G105030.3	SOLYC09G014520.3	SOLYC10G086570.3	SOLYC05G056050.3	SOLYC10G077040.2	SOLYC06G066640.3	SOLYC03G007860.1	SOLYC04G015040.3	SOLYC12G044280.2	SOLYC03G120640.3	SOLYC06G083680.3	SOLYC08G013670.3	SOLYC03G111840.3	SOLYC03G115980.1	SOLYC09G064500.3	SOLYC07G066310.3	SOLYC03G116870.3
67	GO:CC	thylakoid membrane	GO:0042651	3.29958e-20	19.4815	205	212	35	9550	SOLYC12G006140.2	SOLYC07G063600.3	SOLYC03G005760.1	SOLYC06G069730.3	SOLYC02G087150.3	SOLYC07G066150.1	SOLYC01G105050.3	SOLYC01G087040.2	SOLYC06G082940.3	SOLYC05G009300.1	SOLYC03G053110.3	SOLYC07G007860.1	SOLYC02G065400.3	SOLYC04G082010.1	SOLYC02G069460.3	SOLYC06G054260.1	SOLYC10G086150.2	SOLYC01G009990.3	SOLYC02G079950.3	SOLYC12G011450.2	SOLYC01G105030.3	SOLYC09G014520.3	SOLYC10G086570.3	SOLYC05G056050.3	SOLYC10G077040.2	SOLYC06G066640.3	SOLYC03G007860.1	SOLYC12G044280.2	SOLYC03G120640.3	SOLYC08G013670.3	SOLYC03G111840.3	SOLYC03G115980.1	SOLYC09G064500.3	SOLYC07G066310.3	SOLYC03G116870.3
68	GO:CC	chloroplast thylakoid membrane	GO:0009535	3.63149e-20	19.4399	180	212	33	9550	SOLYC12G006140.2	SOLYC07G063600.3	SOLYC03G005760.1	SOLYC06G069730.3	SOLYC02G087150.3	SOLYC07G066150.1	SOLYC01G105050.3	SOLYC06G082940.3	SOLYC05G009300.1	SOLYC03G053110.3	SOLYC07G007860.1	SOLYC02G065400.3	SOLYC04G082010.1	SOLYC02G069460.3	SOLYC06G054260.1	SOLYC10G086150.2	SOLYC01G009990.3	SOLYC12G011450.2	SOLYC01G105030.3	SOLYC09G014520.3	SOLYC10G086570.3	SOLYC05G056050.3	SOLYC10G077040.2	SOLYC06G066640.3	SOLYC03G007860.1	SOLYC12G044280.2	SOLYC03G120640.3	SOLYC08G013670.3	SOLYC03G111840.3	SOLYC03G115980.1	SOLYC09G064500.3	SOLYC07G066310.3	SOLYC03G116870.3
69	GO:CC	plastid thylakoid membrane	GO:0055035	3.63149e-20	19.4399	180	212	33	9550	SOLYC12G006140.2	SOLYC07G063600.3	SOLYC03G005760.1	SOLYC06G069730.3	SOLYC02G087150.3	SOLYC07G066150.1	SOLYC01G105050.3	SOLYC06G082940.3	SOLYC05G009300.1	SOLYC03G053110.3	SOLYC07G007860.1	SOLYC02G065400.3	SOLYC04G082010.1	SOLYC02G069460.3	SOLYC06G054260.1	SOLYC10G086150.2	SOLYC01G009990.3	SOLYC12G011450.2	SOLYC01G105030.3	SOLYC09G014520.3	SOLYC10G086570.3	SOLYC05G056050.3	SOLYC10G077040.2	SOLYC06G066640.3	SOLYC03G007860.1	SOLYC12G044280.2	SOLYC03G120640.3	SOLYC08G013670.3	SOLYC03G111840.3	SOLYC03G115980.1	SOLYC09G064500.3	SOLYC07G066310.3	SOLYC03G116870.3
70	GO:CC	photosystem	GO:0009521	9.73234e-20	19.0118	112	212	27	9550	SOLYC12G006140.2	SOLYC07G063600.3	SOLYC03G005760.1	SOLYC06G069730.3	SOLYC07G066150.1	SOLYC01G105050.3	SOLYC01G087040.2	SOLYC02G069450.3	SOLYC06G082940.3	SOLYC02G065400.3	SOLYC02G069460.3	SOLYC08G006930.3	SOLYC06G054260.1	SOLYC07G054290.1	SOLYC02G079950.3	SOLYC12G011450.2	SOLYC01G105030.3	SOLYC09G014520.3	SOLYC05G056050.3	SOLYC06G066640.3	SOLYC12G044280.2	SOLYC03G120640.3	SOLYC06G083680.3	SOLYC08G013670.3	SOLYC09G064500.3	SOLYC07G066310.3	SOLYC09G063130.3
71	GO:CC	plastid membrane	GO:0042170	6.23751e-19	18.205	227	212	35	9550	SOLYC12G006140.2	SOLYC07G063600.3	SOLYC03G005760.1	SOLYC06G069730.3	SOLYC02G087150.3	SOLYC07G066150.1	SOLYC01G105050.3	SOLYC06G082940.3	SOLYC05G009300.1	SOLYC03G053110.3	SOLYC07G007860.1	SOLYC02G065400.3	SOLYC04G082010.1	SOLYC02G069460.3	SOLYC06G054260.1	SOLYC10G086150.2	SOLYC01G009990.3	SOLYC12G011450.2	SOLYC01G105030.3	SOLYC09G014520.3	SOLYC10G086570.3	SOLYC05G056050.3	SOLYC10G077040.2	SOLYC06G066640.3	SOLYC03G007860.1	SOLYC12G044280.2	SOLYC03G120640.3	SOLYC11G008980.1	SOLYC08G013670.3	SOLYC03G111840.3	SOLYC03G115980.1	SOLYC09G064500.3	SOLYC07G066310.3	SOLYC03G116870.3	SOLYC02G069560.3
72	GO:CC	organelle outer membrane	GO:0031968	1.93957e-18	17.7123	220	212	34	9550	SOLYC12G006140.2	SOLYC07G063600.3	SOLYC03G005760.1	SOLYC06G069730.3	SOLYC02G087150.3	SOLYC07G066150.1	SOLYC01G105050.3	SOLYC06G082940.3	SOLYC05G009300.1	SOLYC03G053110.3	SOLYC07G007860.1	SOLYC02G065400.3	SOLYC04G082010.1	SOLYC02G069460.3	SOLYC06G054260.1	SOLYC10G086150.2	SOLYC01G009990.3	SOLYC12G011450.2	SOLYC01G105030.3	SOLYC09G014520.3	SOLYC10G086570.3	SOLYC05G056050.3	SOLYC10G077040.2	SOLYC06G066640.3	SOLYC03G007860.1	SOLYC12G044280.2	SOLYC03G120640.3	SOLYC08G013670.3	SOLYC03G111840.3	SOLYC03G115980.1	SOLYC09G064500.3	SOLYC07G066310.3	SOLYC03G116870.3	SOLYC02G069560.3
73	GO:CC	photosystem I	GO:0009522	2.56121e-18	17.5916	49	212	19	9550	SOLYC12G006140.2	SOLYC07G063600.3	SOLYC03G005760.1	SOLYC06G069730.3	SOLYC07G066150.1	SOLYC02G069450.3	SOLYC06G082940.3	SOLYC02G069460.3	SOLYC08G006930.3	SOLYC06G054260.1	SOLYC12G011450.2	SOLYC09G014520.3	SOLYC05G056050.3	SOLYC06G066640.3	SOLYC12G044280.2	SOLYC03G120640.3	SOLYC06G083680.3	SOLYC08G013670.3	SOLYC09G063130.3
74	GO:CC	outer membrane	GO:0019867	3.502e-18	17.4557	225	212	34	9550	SOLYC12G006140.2	SOLYC07G063600.3	SOLYC03G005760.1	SOLYC06G069730.3	SOLYC02G087150.3	SOLYC07G066150.1	SOLYC01G105050.3	SOLYC06G082940.3	SOLYC05G009300.1	SOLYC03G053110.3	SOLYC07G007860.1	SOLYC02G065400.3	SOLYC04G082010.1	SOLYC02G069460.3	SOLYC06G054260.1	SOLYC10G086150.2	SOLYC01G009990.3	SOLYC12G011450.2	SOLYC01G105030.3	SOLYC09G014520.3	SOLYC10G086570.3	SOLYC05G056050.3	SOLYC10G077040.2	SOLYC06G066640.3	SOLYC03G007860.1	SOLYC12G044280.2	SOLYC03G120640.3	SOLYC08G013670.3	SOLYC03G111840.3	SOLYC03G115980.1	SOLYC09G064500.3	SOLYC07G066310.3	SOLYC03G116870.3	SOLYC02G069560.3
75	GO:CC	organelle envelope	GO:0031967	6.24403e-15	14.2045	486	212	44	9550	SOLYC12G006140.2	SOLYC07G063600.3	SOLYC03G005760.1	SOLYC06G069730.3	SOLYC02G087150.3	SOLYC07G066150.1	SOLYC01G105050.3	SOLYC06G082940.3	SOLYC05G009300.1	SOLYC03G053110.3	SOLYC07G007860.1	SOLYC02G065400.3	SOLYC04G082010.1	SOLYC02G069460.3	SOLYC02G079770.3	SOLYC06G054260.1	SOLYC10G086150.2	SOLYC01G009990.3	SOLYC12G011450.2	SOLYC01G105030.3	SOLYC09G014520.3	SOLYC10G086570.3	SOLYC05G056050.3	SOLYC10G077040.2	SOLYC06G066640.3	SOLYC03G007860.1	SOLYC12G044280.2	SOLYC03G120640.3	SOLYC11G008980.1	SOLYC08G013670.3	SOLYC03G111840.3	SOLYC09G055350.3	SOLYC03G115980.1	SOLYC07G064950.3	SOLYC09G064500.3	SOLYC07G066310.3	SOLYC03G116870.3	SOLYC07G065200.3	SOLYC04G078940.3	SOLYC08G081070.3
76	GO:CC	photosystem I reaction center	GO:0009538	6.95582e-13	12.1577	11	212	9	9550	SOLYC02G069450.3	SOLYC06G082940.3	SOLYC02G069460.3	SOLYC06G054260.1	SOLYC06G066640.3	SOLYC12G044280.2	SOLYC03G120640.3	SOLYC06G083680.3	SOLYC09G063130.3
77	GO:CC	membraneless organelle	GO:0043228	2.25303e-11	10.6472	1425	212	72	9550	SOLYC12G006140.2	SOLYC07G063600.3	SOLYC03G005760.1	SOLYC06G069730.3	SOLYC02G087150.3	SOLYC07G066150.1	SOLYC06G073090.3	SOLYC01G105050.3	SOLYC01G087040.2	SOLYC02G069450.3	SOLYC06G082940.3	SOLYC05G009300.1	SOLYC03G053110.3	SOLYC07G007860.1	SOLYC02G065400.3	SOLYC06G082750.3	SOLYC04G082010.1	SOLYC01G056780.3	SOLYC02G069460.3	SOLYC12G098890.2	SOLYC08G006930.3	SOLYC11G072860.2	SOLYC06G054260.1	SOLYC07G054290.1	SOLYC07G005860.3	SOLYC10G086150.2	SOLYC01G009990.3	SOLYC02G087880.3	SOLYC02G079950.3	SOLYC12G011450.2	SOLYC01G099410.3	SOLYC07G006000.3	SOLYC07G061900.3	SOLYC05G007450.3	SOLYC01G105030.3	SOLYC09G014520.3	SOLYC10G086570.3	SOLYC05G056050.3	SOLYC04G077130.1	SOLYC10G077040.2
78	GO:CC	intracellular membraneless organelle	GO:0043232	2.25303e-11	10.6472	1425	212	72	9550	SOLYC12G006140.2	SOLYC07G063600.3	SOLYC03G005760.1	SOLYC06G069730.3	SOLYC02G087150.3	SOLYC07G066150.1	SOLYC06G073090.3	SOLYC01G105050.3	SOLYC01G087040.2	SOLYC02G069450.3	SOLYC06G082940.3	SOLYC05G009300.1	SOLYC03G053110.3	SOLYC07G007860.1	SOLYC02G065400.3	SOLYC06G082750.3	SOLYC04G082010.1	SOLYC01G056780.3	SOLYC02G069460.3	SOLYC12G098890.2	SOLYC08G006930.3	SOLYC11G072860.2	SOLYC06G054260.1	SOLYC07G054290.1	SOLYC07G005860.3	SOLYC10G086150.2	SOLYC01G009990.3	SOLYC02G087880.3	SOLYC02G079950.3	SOLYC12G011450.2	SOLYC01G099410.3	SOLYC07G006000.3	SOLYC07G061900.3	SOLYC05G007450.3	SOLYC01G105030.3	SOLYC09G014520.3	SOLYC10G086570.3	SOLYC05G056050.3	SOLYC04G077130.1	SOLYC10G077040.2
79	GO:CC	photosystem II	GO:0009523	7.51183e-11	10.1243	65	212	15	9550	SOLYC12G006140.2	SOLYC07G063600.3	SOLYC03G005760.1	SOLYC06G069730.3	SOLYC01G105050.3	SOLYC01G087040.2	SOLYC02G065400.3	SOLYC07G054290.1	SOLYC02G079950.3	SOLYC12G011450.2	SOLYC01G105030.3	SOLYC09G014520.3	SOLYC05G056050.3	SOLYC09G064500.3	SOLYC07G066310.3
80	GO:CC	bounding membrane of organelle	GO:0098588	1.49513e-10	9.82532	549	212	40	9550	SOLYC12G006140.2	SOLYC07G063600.3	SOLYC03G005760.1	SOLYC06G069730.3	SOLYC02G087150.3	SOLYC07G066150.1	SOLYC01G105050.3	SOLYC06G082940.3	SOLYC05G009300.1	SOLYC03G053110.3	SOLYC07G007860.1	SOLYC02G065400.3	SOLYC04G082010.1	SOLYC02G069460.3	SOLYC06G054260.1	SOLYC10G086150.2	SOLYC01G009990.3	SOLYC12G011450.2	SOLYC01G105030.3	SOLYC09G014520.3	SOLYC10G086570.3	SOLYC05G056050.3	SOLYC10G077040.2	SOLYC07G054140.3	SOLYC06G066640.3	SOLYC03G007860.1	SOLYC06G074820.3	SOLYC12G044280.2	SOLYC03G120640.3	SOLYC12G010750.2	SOLYC08G013670.3	SOLYC07G054490.3	SOLYC03G111840.3	SOLYC11G068500.2	SOLYC03G115980.1	SOLYC09G064500.3	SOLYC07G066310.3	SOLYC03G116870.3	SOLYC10G054560.2	SOLYC02G069560.3
81	GO:CC	chloroplast envelope	GO:0009941	3.20863e-10	9.49368	158	212	21	9550	SOLYC12G006140.2	SOLYC07G063600.3	SOLYC03G005760.1	SOLYC06G069730.3	SOLYC02G087150.3	SOLYC07G066150.1	SOLYC01G105050.3	SOLYC02G079770.3	SOLYC12G011450.2	SOLYC01G105030.3	SOLYC09G014520.3	SOLYC05G056050.3	SOLYC10G077040.2	SOLYC11G008980.1	SOLYC07G064950.3	SOLYC07G065200.3	SOLYC08G081070.3	SOLYC07G005510.3	SOLYC11G009070.2	SOLYC02G069560.3	SOLYC11G065830.2
82	GO:CC	membrane protein complex	GO:0098796	6.01236e-10	9.22096	383	212	32	9550	SOLYC12G006140.2	SOLYC07G063600.3	SOLYC03G005760.1	SOLYC06G069730.3	SOLYC07G066150.1	SOLYC01G105050.3	SOLYC01G087040.2	SOLYC02G069450.3	SOLYC06G082940.3	SOLYC02G065400.3	SOLYC02G069460.3	SOLYC08G006930.3	SOLYC06G054260.1	SOLYC07G054290.1	SOLYC02G079950.3	SOLYC12G011450.2	SOLYC01G105030.3	SOLYC09G014520.3	SOLYC05G056050.3	SOLYC07G054140.3	SOLYC06G066640.3	SOLYC12G044280.2	SOLYC03G120640.3	SOLYC06G083680.3	SOLYC08G013670.3	SOLYC11G068500.2	SOLYC09G064500.3	SOLYC07G066310.3	SOLYC01G109750.2	SOLYC10G054560.2	SOLYC09G063130.3	SOLYC07G065200.3
83	GO:CC	plastoglobule	GO:0010287	3.60287e-09	8.44335	22	212	9	9550	SOLYC12G006140.2	SOLYC07G063600.3	SOLYC03G005760.1	SOLYC06G069730.3	SOLYC01G105050.3	SOLYC12G011450.2	SOLYC01G105030.3	SOLYC09G014520.3	SOLYC05G056050.3
84	GO:CC	plastid stroma	GO:0009532	6.43502e-09	8.19145	205	212	22	9550	SOLYC12G006140.2	SOLYC07G063600.3	SOLYC03G005760.1	SOLYC06G069730.3	SOLYC02G087150.3	SOLYC01G105050.3	SOLYC02G079770.3	SOLYC12G043020.2	SOLYC10G005110.3	SOLYC01G009990.3	SOLYC12G011450.2	SOLYC01G105030.3	SOLYC02G066920.3	SOLYC09G014520.3	SOLYC05G056050.3	SOLYC04G015040.3	SOLYC07G064160.3	SOLYC07G064950.3	SOLYC09G064500.3	SOLYC10G006030.3	SOLYC01G109550.2	SOLYC04G074750.3
85	GO:CC	chloroplast stroma	GO:0009570	1.31091e-08	7.88243	194	212	21	9550	SOLYC12G006140.2	SOLYC07G063600.3	SOLYC03G005760.1	SOLYC06G069730.3	SOLYC02G087150.3	SOLYC01G105050.3	SOLYC02G079770.3	SOLYC12G043020.2	SOLYC10G005110.3	SOLYC01G009990.3	SOLYC12G011450.2	SOLYC01G105030.3	SOLYC02G066920.3	SOLYC09G014520.3	SOLYC05G056050.3	SOLYC04G015040.3	SOLYC07G064160.3	SOLYC07G064950.3	SOLYC09G064500.3	SOLYC10G006030.3	SOLYC04G074750.3
86	GO:CC	organelle membrane	GO:0031090	7.39914e-08	7.13082	826	212	45	9550	SOLYC12G006140.2	SOLYC07G063600.3	SOLYC03G005760.1	SOLYC06G069730.3	SOLYC02G087150.3	SOLYC07G066150.1	SOLYC07G064960.2	SOLYC01G105050.3	SOLYC06G082940.3	SOLYC05G009300.1	SOLYC03G053110.3	SOLYC07G007860.1	SOLYC02G065400.3	SOLYC04G082010.1	SOLYC02G069460.3	SOLYC06G054260.1	SOLYC10G086150.2	SOLYC01G009990.3	SOLYC12G011450.2	SOLYC01G105030.3	SOLYC09G014520.3	SOLYC10G086570.3	SOLYC05G056050.3	SOLYC10G077040.2	SOLYC07G054140.3	SOLYC06G066640.3	SOLYC03G007860.1	SOLYC06G074820.3	SOLYC12G044280.2	SOLYC03G120640.3	SOLYC12G010750.2	SOLYC11G008980.1	SOLYC08G013670.3	SOLYC07G054490.3	SOLYC03G111840.3	SOLYC11G068500.2	SOLYC09G055350.3	SOLYC03G115980.1	SOLYC09G064500.3	SOLYC07G066310.3
87	GO:CC	cytoplasm	GO:0005737	0.000154304	3.81162	4062	212	120	9550	SOLYC12G006140.2	SOLYC12G013710.2	SOLYC10G006900.3	SOLYC07G063600.3	SOLYC03G005760.1	SOLYC06G069730.3	SOLYC10G055630.2	SOLYC05G005180.3	SOLYC02G087150.3	SOLYC07G066150.1	SOLYC06G073090.3	SOLYC07G064960.2	SOLYC01G105050.3	SOLYC06G048730.3	SOLYC06G082940.3	SOLYC05G009300.1	SOLYC03G053110.3	SOLYC07G007860.1	SOLYC02G065400.3	SOLYC06G082750.3	SOLYC04G082010.1	SOLYC02G087400.1	SOLYC01G056780.3	SOLYC02G069460.3	SOLYC02G079770.3	SOLYC01G107730.3	SOLYC06G054260.1	SOLYC07G054290.1	SOLYC12G043020.2	SOLYC07G005860.3	SOLYC10G086150.2	SOLYC03G034220.3	SOLYC10G005110.3	SOLYC01G009990.3	SOLYC05G012510.3	SOLYC02G087880.3	SOLYC02G079950.3	SOLYC12G011450.2	SOLYC04G078310.3	SOLYC07G006000.3
88	GO:CC	protein-DNA complex	GO:0032993	0.000952625	3.02108	108	212	10	9550	SOLYC11G072860.2	SOLYC01G099410.3	SOLYC09G010400.3	SOLYC09G059440.1	SOLYC07G018300.3	SOLYC10G008910.1	SOLYC11G072840.1	SOLYC12G056540.1	SOLYC05G054610.1	SOLYC02G077480.1
89	GO:CC	photosystem II oxygen evolving complex	GO:0009654	0.00104296	2.98173	24	212	5	9550	SOLYC01G087040.2	SOLYC02G065400.3	SOLYC02G079950.3	SOLYC09G064500.3	SOLYC07G066310.3
90	GO:CC	nucleosome	GO:0000786	0.00437228	2.35929	87	212	8	9550	SOLYC11G072860.2	SOLYC01G099410.3	SOLYC09G010400.3	SOLYC10G008910.1	SOLYC11G072840.1	SOLYC12G056540.1	SOLYC05G054610.1	SOLYC02G077480.1
91	GO:CC	plastid thylakoid lumen	GO:0031978	0.00706012	2.15119	10	212	3	9550	SOLYC07G054290.1	SOLYC01G009990.3	SOLYC04G015040.3
92	GO:CC	chloroplast thylakoid lumen	GO:0009543	0.00706012	2.15119	10	212	3	9550	SOLYC07G054290.1	SOLYC01G009990.3	SOLYC04G015040.3
93	GO:CC	chloroplast photosystem I	GO:0030093	0.00836848	2.07735	3	212	2	9550	SOLYC07G066150.1	SOLYC08G013670.3
94	GO:CC	recycling endosome membrane	GO:0055038	0.00836848	2.07735	3	212	2	9550	SOLYC12G010750.2	SOLYC07G054490.3
95	GO:CC	membrane	GO:0016020	0.0139007	1.85696	3503	212	98	9550	SOLYC12G006140.2	SOLYC07G063600.3	SOLYC03G005760.1	SOLYC06G069730.3	SOLYC10G055630.2	SOLYC09G092520.3	SOLYC12G044330.2	SOLYC02G087150.3	SOLYC07G066150.1	SOLYC07G064960.2	SOLYC01G105050.3	SOLYC01G087040.2	SOLYC02G069450.3	SOLYC06G082940.3	SOLYC05G009300.1	SOLYC03G053110.3	SOLYC10G039290.2	SOLYC07G007860.1	SOLYC02G065400.3	SOLYC07G047850.3	SOLYC04G082010.1	SOLYC02G069460.3	SOLYC08G006930.3	SOLYC07G007600.3	SOLYC06G054260.1	SOLYC07G054290.1	SOLYC01G096360.3	SOLYC10G086150.2	SOLYC05G005740.3	SOLYC01G009990.3	SOLYC02G079950.3	SOLYC10G005100.3	SOLYC12G011450.2	SOLYC01G105030.3	SOLYC12G056220.2	SOLYC07G053540.1	SOLYC01G086640.2	SOLYC06G064430.1	SOLYC09G014520.3	SOLYC10G086570.3
96	GO:CC	chloroplast thylakoid membrane protein complex	GO:0098807	0.0156005	1.80686	4	212	2	9550	SOLYC07G066150.1	SOLYC08G013670.3
97	GO:CC	trans-Golgi network membrane	GO:0032588	0.0243071	1.61427	5	212	2	9550	SOLYC12G010750.2	SOLYC07G054490.3
98	GO:CC	recycling endosome	GO:0055037	0.0243071	1.61427	5	212	2	9550	SOLYC12G010750.2	SOLYC07G054490.3
99	GO:CC	thylakoid lumen	GO:0031977	0.0246359	1.60843	16	212	3	9550	SOLYC07G054290.1	SOLYC01G009990.3	SOLYC04G015040.3
100	GO:CC	intracellular organelle	GO:0043229	0.0310822	1.50749	5820	212	147	9550	SOLYC12G006140.2	SOLYC12G013710.2	SOLYC10G006900.3	SOLYC07G063600.3	SOLYC03G005760.1	SOLYC06G069730.3	SOLYC10G055630.2	SOLYC02G087150.3	SOLYC10G083510.2	SOLYC07G066150.1	SOLYC06G073090.3	SOLYC07G064960.2	SOLYC01G105050.3	SOLYC01G087040.2	SOLYC02G069450.3	SOLYC02G092070.3	SOLYC06G082940.3	SOLYC05G009300.1	SOLYC03G053110.3	SOLYC07G007860.1	SOLYC02G065400.3	SOLYC06G082750.3	SOLYC04G082010.1	SOLYC02G087400.1	SOLYC01G056780.3	SOLYC07G041720.1	SOLYC02G069460.3	SOLYC12G098890.2	SOLYC08G006930.3	SOLYC02G079770.3	SOLYC01G107730.3	SOLYC02G092570.1	SOLYC11G072860.2	SOLYC06G054260.1	SOLYC07G054290.1	SOLYC12G043020.2	SOLYC07G005860.3	SOLYC10G086150.2	SOLYC03G034220.3	SOLYC10G005110.3
101	GO:CC	organelle	GO:0043226	0.0342805	1.46495	5834	212	147	9550	SOLYC12G006140.2	SOLYC12G013710.2	SOLYC10G006900.3	SOLYC07G063600.3	SOLYC03G005760.1	SOLYC06G069730.3	SOLYC10G055630.2	SOLYC02G087150.3	SOLYC10G083510.2	SOLYC07G066150.1	SOLYC06G073090.3	SOLYC07G064960.2	SOLYC01G105050.3	SOLYC01G087040.2	SOLYC02G069450.3	SOLYC02G092070.3	SOLYC06G082940.3	SOLYC05G009300.1	SOLYC03G053110.3	SOLYC07G007860.1	SOLYC02G065400.3	SOLYC06G082750.3	SOLYC04G082010.1	SOLYC02G087400.1	SOLYC01G056780.3	SOLYC07G041720.1	SOLYC02G069460.3	SOLYC12G098890.2	SOLYC08G006930.3	SOLYC02G079770.3	SOLYC01G107730.3	SOLYC02G092570.1	SOLYC11G072860.2	SOLYC06G054260.1	SOLYC07G054290.1	SOLYC12G043020.2	SOLYC07G005860.3	SOLYC10G086150.2	SOLYC03G034220.3	SOLYC10G005110.3
102	GO:CC	intracellular membrane-bounded organelle	GO:0043231	0.0454969	1.34202	5083	212	130	9550	SOLYC12G006140.2	SOLYC12G013710.2	SOLYC10G006900.3	SOLYC07G063600.3	SOLYC03G005760.1	SOLYC06G069730.3	SOLYC10G055630.2	SOLYC02G087150.3	SOLYC10G083510.2	SOLYC07G066150.1	SOLYC07G064960.2	SOLYC01G105050.3	SOLYC02G092070.3	SOLYC06G082940.3	SOLYC05G009300.1	SOLYC03G053110.3	SOLYC07G007860.1	SOLYC02G065400.3	SOLYC04G082010.1	SOLYC02G087400.1	SOLYC01G056780.3	SOLYC07G041720.1	SOLYC02G069460.3	SOLYC02G079770.3	SOLYC01G107730.3	SOLYC02G092570.1	SOLYC11G072860.2	SOLYC06G054260.1	SOLYC07G054290.1	SOLYC12G043020.2	SOLYC07G005860.3	SOLYC10G086150.2	SOLYC03G034220.3	SOLYC10G005110.3	SOLYC01G009990.3	SOLYC02G079950.3	SOLYC12G011450.2	SOLYC01G099410.3	SOLYC04G078310.3	SOLYC07G006000.3
103	GO:CC	cell periphery	GO:0071944	0.0454969	1.34202	1019	212	34	9550	SOLYC10G055630.2	SOLYC09G092520.3	SOLYC03G123410.1	SOLYC07G041720.1	SOLYC01G096360.3	SOLYC05G005740.3	SOLYC10G005100.3	SOLYC12G056220.2	SOLYC07G053540.1	SOLYC08G065140.1	SOLYC01G091230.3	SOLYC12G010750.2	SOLYC02G065170.3	SOLYC07G054490.3	SOLYC02G080670.3	SOLYC01G109750.2	SOLYC03G111670.3	SOLYC11G006980.1	SOLYC07G056270.3	SOLYC05G054680.1	SOLYC02G089550.3	SOLYC10G076300.2	SOLYC08G081940.3	SOLYC04G078940.3	SOLYC03G007700.1	SOLYC07G052980.3	SOLYC04G079690.3	SOLYC02G081210.3	SOLYC04G008210.2	SOLYC06G007120.3	SOLYC02G070210.3	SOLYC07G053530.1	SOLYC12G088750.2	SOLYC09G075750.1
104	GO:CC	membrane-bounded organelle	GO:0043227	0.0494601	1.30574	5096	212	130	9550	SOLYC12G006140.2	SOLYC12G013710.2	SOLYC10G006900.3	SOLYC07G063600.3	SOLYC03G005760.1	SOLYC06G069730.3	SOLYC10G055630.2	SOLYC02G087150.3	SOLYC10G083510.2	SOLYC07G066150.1	SOLYC07G064960.2	SOLYC01G105050.3	SOLYC02G092070.3	SOLYC06G082940.3	SOLYC05G009300.1	SOLYC03G053110.3	SOLYC07G007860.1	SOLYC02G065400.3	SOLYC04G082010.1	SOLYC02G087400.1	SOLYC01G056780.3	SOLYC07G041720.1	SOLYC02G069460.3	SOLYC02G079770.3	SOLYC01G107730.3	SOLYC02G092570.1	SOLYC11G072860.2	SOLYC06G054260.1	SOLYC07G054290.1	SOLYC12G043020.2	SOLYC07G005860.3	SOLYC10G086150.2	SOLYC03G034220.3	SOLYC10G005110.3	SOLYC01G009990.3	SOLYC02G079950.3	SOLYC12G011450.2	SOLYC01G099410.3	SOLYC04G078310.3	SOLYC07G006000.3
		1. chlorophyll binding
		Solyc12g006140.2	Cab-5 gene encoding chlorophyll a/b-binding protein
		Solyc07g063600.3	Chlorophyll a-b binding protein, chloroplastic (AHRD V3.3 *** A0A2G3C388_CAPCH)
		Solyc03g005760.1	Chlorophyll a-b binding protein, chloroplastic (AHRD V3.3 *** A0A2G2W7Q4_CAPBA)
		Solyc06g069730.3	Chlorophyll a-b binding protein, chloroplastic (AHRD V3.3 *** A0A1U8GPF4_CAPAN)
		Solyc01g105050.3	Chlorophyll a-b binding protein, chloroplastic (AHRD V3.3 *** A0A2G3AWK5_CAPCH)
		Solyc12g011450.2	Chlorophyll a-b binding protein, chloroplastic (AHRD V3.3 *** A0A1U8G201_CAPAN)
		Solyc01g105030.3	Chlorophyll a-b binding protein, chloroplastic (AHRD V3.3 *** A0A2G3AWK5_CAPCH)
		Solyc09g014520.3	Chlorophyll a-b binding protein, chloroplastic (AHRD V3.3 *** A0A2G3BKI1_CAPCH)
		Solyc05g056050.3	Chlorophyll a-b binding protein, chloroplastic (AHRD V3.3 *** A0A2G3CJ50_CAPCH)
		2. protochlorophyllide reductase activity
		Solyc12g013710.2	light dependent NADH:protochlorophyllide oxidoreductase 1
		Solyc10g006900.3	light dependent NADH:protochlorophyllide oxidoreductase 3 s2
		Solyc07g054210.3	light dependent NADH:protochlorophyllide oxidoreductase 2
		3. structural constituent of chromatin
		Solyc11g072860.2	Histone H4 (AHRD V3.3 *-* F2E7L1_HORVV)
		Solyc01g099410.3	Histone H2A (AHRD V3.3 *** A0A0H5QLQ1_9EUKA)
		Solyc09g010400.3	Histone H2A (AHRD V3.3 *** A0A2G2VY95_CAPBA)
		Solyc10g008910.1	Histone H3 (AHRD V3.3 *** B3TM40_ELAGV)
		Solyc11g072840.1	Histone H4 (AHRD V3.3 *-* F2E7L1_HORVV)
		Solyc12g056540.1	Histone H3 (AHRD V3.3 *** A0A328EBD8_9ASTE)
		Solyc05g054610.1	Histone H4 (AHRD V3.3 *-* F2E7L1_HORVV)
		Solyc02g077480.1	Histone H3 (AHRD V3.3 *** B3TM40_ELAGV)
		4. structural molecule activity
		Solyc06g082750.3	50S ribosomal protein L17 (AHRD V3.3 *** A0A1U8H2A3_CAPAN)
		Solyc01g056780.3	50S ribosomal protein L34 (AHRD V3.3 *** A0A1U8FLP5_CAPAN)
		Solyc12g098890.2	50S ribosomal protein L18 (AHRD V3.3 *** A0A1U8F639_CAPAN)
		Solyc11g072860.2	Histone H4 (AHRD V3.3 *-* F2E7L1_HORVV)
		Solyc02g087880.3	Tubulin alpha chain (AHRD V3.3 *** A0A1U8FRN4_CAPAN)
		Solyc01g099410.3	Histone H2A (AHRD V3.3 *** A0A0H5QLQ1_9EUKA)
		Solyc07g006000.3	50S ribosomal protein L35 (AHRD V3.3 *** A0A2G3BXF7_CAPCH)
		Solyc07g061900.3	50S ribosomal protein L4 (AHRD V3.3 *** B6TG27_MAIZE)
		Solyc04g077130.1	50S ribosomal protein 6, chloroplastic (AHRD V3.3 *** A0A2G3CPG8_CAPCH)
		Solyc09g010400.3	Histone H2A (AHRD V3.3 *** A0A2G2VY95_CAPBA)
		Solyc08g078010.3	50S ribosomal protein L19 (AHRD V3.3 *-* B6T8M1_MAIZE)
		Solyc02g068090.3	30S ribosomal protein S.1
		Solyc04g009540.1	50S ribosomal protein L10 (AHRD V3.3 *** B6SUJ0_MAIZE)
		Solyc10g008910.1	Histone H3 (AHRD V3.3 *** B3TM40_ELAGV)
		Solyc05g007910.3	50S ribosomal protein L18, chloroplastic (AHRD V3.3 *** A0A1J3I4E4_NOCCA)
		Solyc11g072840.1	Histone H4 (AHRD V3.3 *-* F2E7L1_HORVV)
		Solyc10g006030.3	30S ribosomal protein S10, chloroplastic (AHRD V3.3 *** A0A2G2VQX8_CAPBA)
		Solyc02g078040.3	Pistil-specific extensin-like protein (AHRD V3.3 *-* A0A2G3A881_CAPAN)
		Solyc12g056540.1	Histone H3 (AHRD V3.3 *** A0A328EBD8_9ASTE)
		Solyc03g034190.3	30S ribosomal protein 3, chloroplastic (AHRD V3.3 *** A0A2G3CKY6_CAPCH)
		Solyc05g054610.1	Histone H4 (AHRD V3.3 *-* F2E7L1_HORVV)
		Solyc02g077480.1	Histone H3 (AHRD V3.3 *** B3TM40_ELAGV)
		5. (+)-abscisic acid 8'-hydroxylase activity
		Solyc08g005610.3	Cytochrome P450 (AHRD V3.3 *** A0A200R6R4_9MAGN)
		Solyc04g078900.3	ABA 8'-hydroxylase
		6. water transmembrane transporter activity
		Solyc10g055630.2	plasma membrane intrinsic protein 2.9
		Solyc12g044330.2	tonoplast intrinsic protein 2.1
		Solyc12g056220.2	plasma membrane intrinsic protein 1.3
		Solyc06g074820.3	tonoplast intrinsic protein 1.1
		7. water channel activity
		Solyc10g055630.2	plasma membrane intrinsic protein 2.9
		Solyc12g044330.2	tonoplast intrinsic protein 2.1
		Solyc12g056220.2	plasma membrane intrinsic protein 1.3
		Solyc06g074820.3	tonoplast intrinsic protein 1.1
		8. nucleosomal DNA binding
		Solyc01g099410.3	Histone H2A (AHRD V3.3 *** A0A0H5QLQ1_9EUKA)
		Solyc10g008910.1	Histone H3 (AHRD V3.3 *** B3TM40_ELAGV)
		Solyc12g056540.1	Histone H3 (AHRD V3.3 *** A0A328EBD8_9ASTE)
		Solyc02g077480.1	Histone H3 (AHRD V3.3 *** B3TM40_ELAGV)
		9. protein heterodimerization activity
		Solyc11g072860.2	Histone H4 (AHRD V3.3 *-* F2E7L1_HORVV)
		Solyc01g099410.3	Histone H2A (AHRD V3.3 *** A0A0H5QLQ1_9EUKA)
		Solyc09g010400.3	Histone H2A (AHRD V3.3 *** A0A2G2VY95_CAPBA)
		Solyc10g008910.1	Histone H3 (AHRD V3.3 *** B3TM40_ELAGV)
		Solyc03g110860.3	Nuclear transcription factor Y subunit C-4 (AHRD V3.3 *** A0A2G3CY59_CAPCH)
		Solyc11g072840.1	Histone H4 (AHRD V3.3 *-* F2E7L1_HORVV)
		Solyc12g056540.1	Histone H3 (AHRD V3.3 *** A0A328EBD8_9ASTE)
		Solyc05g054610.1	Histone H4 (AHRD V3.3 *-* F2E7L1_HORVV)
		Solyc02g077480.1	Histone H3 (AHRD V3.3 *** B3TM40_ELAGV)
		10. oxidoreductase activity, acting on the CH-CH group of donors, NAD or NADP as acceptor
		Solyc12g013710.2	light dependent NADH:protochlorophyllide oxidoreductase 1
		Solyc10g006900.3	light dependent NADH:protochlorophyllide oxidoreductase 3 s2
		Solyc07g045080.3	2-alkenal reductase (NADP(+)-dependent)-like (AHRD V3.3 *** A0A2I4GX13_9ROSI)
		Solyc07g054210.3	light dependent NADH:protochlorophyllide oxidoreductase 2
		Solyc03g115980.1	Geranylgeranyl diphosphate reductase, chloroplastic (AHRD V3.3 *** A0A2G2WR46_CAPBA)
		11. fructokinase activity
		Solyc02g091830.3	Phosphotransferase (AHRD V3.3 *** A0A1Q3D4W8_CEPFO)
		Solyc12g008510.2	hexokinase 3
		Solyc03g097210.3	Carbohydrate kinase-like protein (AHRD V3.3 *** Q8L993_ARATH)
		12. hexokinase activity
		Solyc02g091830.3	Phosphotransferase (AHRD V3.3 *** A0A1Q3D4W8_CEPFO)
		Solyc12g008510.2	hexokinase 3
		Solyc03g097210.3	Carbohydrate kinase-like protein (AHRD V3.3 *** Q8L993_ARATH)
		13. nucleosome binding
		Solyc01g099410.3	Histone H2A (AHRD V3.3 *** A0A0H5QLQ1_9EUKA)
		Solyc10g008910.1	Histone H3 (AHRD V3.3 *** B3TM40_ELAGV)
		Solyc12g056540.1	Histone H3 (AHRD V3.3 *** A0A328EBD8_9ASTE)
		Solyc02g077480.1	Histone H3 (AHRD V3.3 *** B3TM40_ELAGV)
		14. oxidoreductase activity, acting on the CH-CH group of donors
		Solyc12g013710.2	light dependent NADH:protochlorophyllide oxidoreductase 1
		Solyc10g006900.3	light dependent NADH:protochlorophyllide oxidoreductase 3 s2
		Solyc07g045080.3	2-alkenal reductase (NADP(+)-dependent)-like (AHRD V3.3 *** A0A2I4GX13_9ROSI)
		Solyc10g005110.3	Oxygen-dependent coproporphyrinogen-III oxidase, chloroplastic (AHRD V3.3 *** A0A1U8EMR2_CAPAN)
		Solyc07g054210.3	light dependent NADH:protochlorophyllide oxidoreductase 2
		Solyc03g115980.1	Geranylgeranyl diphosphate reductase, chloroplastic (AHRD V3.3 *** A0A2G2WR46_CAPBA)
		15. protein-containing complex binding
		Solyc06g073090.3	chloroplast-specific ribosomal protein chloroplast-specific ribosomal protein
		Solyc01g099410.3	Histone H2A (AHRD V3.3 *** A0A0H5QLQ1_9EUKA)
		Solyc06g072290.3	KIP1-like (AHRD V3.3 *** A0A200Q8I5_9MAGN)
		Solyc10g008910.1	Histone H3 (AHRD V3.3 *** B3TM40_ELAGV)
		Solyc03g096870.3	cell division cycle 20.2, cofactor of APC complex-like (AHRD V3.3 *** A0A2I4FBA0_9ROSI)
		Solyc07g064950.3	Trigger factor (AHRD V3.3 *** A0A200RBE3_9MAGN)
		Solyc12g056540.1	Histone H3 (AHRD V3.3 *** A0A328EBD8_9ASTE)
		Solyc02g077480.1	Histone H3 (AHRD V3.3 *** B3TM40_ELAGV)
		16. chromatin DNA binding
		Solyc01g099410.3	Histone H2A (AHRD V3.3 *** A0A0H5QLQ1_9EUKA)
		Solyc10g008910.1	Histone H3 (AHRD V3.3 *** B3TM40_ELAGV)
		Solyc12g056540.1	Histone H3 (AHRD V3.3 *** A0A328EBD8_9ASTE)
		Solyc02g077480.1	Histone H3 (AHRD V3.3 *** B3TM40_ELAGV)
		17. copper ion binding
		Solyc04g082010.1	pre-plastocyanin
		Solyc02g065170.3	L-ascorbate oxidase-like protein (AHRD V3.3 *** A0A2G3D2Z5_CAPCH)
		Solyc02g080670.3	L-ascorbate oxidase-like protein (AHRD V3.3 *** A0A1U8FN33_CAPAN)
		Solyc11g066390.2	superoxide dismutase 3
		Solyc09g055930.3	monocopper oxidase-like protein SKU5 (AHRD V3.3 *** A0A2I4E6T4_9ROSI)
		Solyc07g052240.3	L-ascorbate oxidase-like protein (AHRD V3.3 *** A0A2G2V9R9_CAPBA)
		18. photosynthesis
		Solyc12g006140.2	Cab-5 gene encoding chlorophyll a/b-binding protein
		Solyc12g013710.2	light dependent NADH:protochlorophyllide oxidoreductase 1
		Solyc10g006900.3	light dependent NADH:protochlorophyllide oxidoreductase 3 s2
		Solyc07g063600.3	Chlorophyll a-b binding protein, chloroplastic (AHRD V3.3 *** A0A2G3C388_CAPCH)
		Solyc03g005760.1	Chlorophyll a-b binding protein, chloroplastic (AHRD V3.3 *** A0A2G2W7Q4_CAPBA)
		Solyc06g069730.3	Chlorophyll a-b binding protein, chloroplastic (AHRD V3.3 *** A0A1U8GPF4_CAPAN)
		Solyc07g066150.1	Photosystem I reaction center subunit V, chloroplastic (AHRD V3.3 *** A0A1U8HDK9_CAPAN)
		Solyc01g105050.3	Chlorophyll a-b binding protein, chloroplastic (AHRD V3.3 *** A0A2G3AWK5_CAPCH)
		Solyc01g087040.2	Photosystem II PsbP (AHRD V3.3 *** A0A200Q959_9MAGN)
		Solyc02g069450.3	Photosystem I reaction center subunit III, chloroplastic (AHRD V3.3 *** A0A1U8FJA0_CAPAN)
		Solyc06g082940.3	Photosystem I reaction center subunit XI protein (AHRD V3.3 *** A0A2U1MVK5_ARTAN)
		Solyc02g065400.3	33kDa precursor protein of oxygen-evolving complex
		Solyc07g047850.3	Chlorophyll a-b binding protein, chloroplastic (AHRD V3.3 *** A0A1U8HAX7_CAPAN)
		Solyc02g069460.3	Photosystem I reaction center subunit III, chloroplastic (AHRD V3.3 *** A0A1U8FJA0_CAPAN)
		Solyc08g006930.3	photosystem I reaction center subunit psaK, chloroplastic (AHRD V3.3 *** A0A2G3AN63_CAPAN)
		Solyc06g054260.1	photosystem.1
		Solyc07g054290.1	Photosystem II Psb27 protein (AHRD V3.3 *-* A0A1Y1IAK8_KLENI)
		Solyc03g034220.3	Tomato RuBP carboxylase small subunit
		Solyc02g079950.3	photosystem II oxygen-evolving complex protein 3
		Solyc12g011450.2	Chlorophyll a-b binding protein, chloroplastic (AHRD V3.3 *** A0A1U8G201_CAPAN)
		Solyc01g105030.3	Chlorophyll a-b binding protein, chloroplastic (AHRD V3.3 *** A0A2G3AWK5_CAPCH)
		Solyc09g014520.3	Chlorophyll a-b binding protein, chloroplastic (AHRD V3.3 *** A0A2G3BKI1_CAPCH)
		Solyc05g056050.3	Chlorophyll a-b binding protein, chloroplastic (AHRD V3.3 *** A0A2G3CJ50_CAPCH)
		Solyc10g077040.2	Magnesium-protoporphyrin IX monomethyl ester [oxidative] cyclase, chloroplastic (AHRD V3.3 *** A0A1U8EC90_CAPAN)
		Solyc06g066640.3	Photosystem I reaction center subunit VI, chloroplastic (AHRD V3.3 *** A0A2G2WLH8_CAPBA)
		Solyc07g054210.3	light dependent NADH:protochlorophyllide oxidoreductase 2
		Solyc10g008740.3	Mg-protoporphyrin IX chelatase (AHRD V3.3 *** A0A2G2YJA3_CAPAN)
		Solyc12g044280.2	Photosystem I reaction center subunit VI, chloroplastic (AHRD V3.3 *** A0A2G3D0C1_CAPCH)
		Solyc03g120640.3	Photosystem I reaction center subunit VI, chloroplastic (AHRD V3.3 *** A0A2G3D0C1_CAPCH)
		Solyc06g083680.3	Photosystem I reaction center subunit IV (AHRD V3.3 *-* A0A2P6U4S6_CHLSO)
		Solyc08g013670.3	Photosystem I reaction center subunit N, chloroplastic (AHRD V3.3 *** A0A1U8EZE3_CAPAN)
		Solyc01g087520.3	Ferredoxin-thioredoxin reductase, variable chain (AHRD V3.3 *** A0A2G2XSR5_CAPBA)
		Solyc03g115980.1	Geranylgeranyl diphosphate reductase, chloroplastic (AHRD V3.3 *** A0A2G2WR46_CAPBA)
		Solyc09g064500.3	Photosystem II reaction center Psb28 protein (AHRD V3.3 *** A0A1U8EF03_CAPAN)
		Solyc07g066310.3	Photosystem II 10 kDa polypeptide, chloroplastic (AHRD V3.3 *** A0A2G3C3G4_CAPCH)
		Solyc03g116870.3	NAD(P)H dehydrogenase subunit 48 (AHRD V3.3 *** A0A0F7GZU3_9ROSI)
		Solyc09g063130.3	Photosystem I reaction center subunit IV (AHRD V3.3 *-* A0A2P6U4S6_CHLSO)
		Solyc07g005510.3	Omega-6 fatty acid desaturase, chloroplastic (AHRD V3.3 *** A0A2G3BXG4_CAPCH)
		19. photosynthesis, light harvesting in photosystem I
		Solyc12g006140.2	Cab-5 gene encoding chlorophyll a/b-binding protein
		Solyc07g063600.3	Chlorophyll a-b binding protein, chloroplastic (AHRD V3.3 *** A0A2G3C388_CAPCH)
		Solyc03g005760.1	Chlorophyll a-b binding protein, chloroplastic (AHRD V3.3 *** A0A2G2W7Q4_CAPBA)
		Solyc06g069730.3	Chlorophyll a-b binding protein, chloroplastic (AHRD V3.3 *** A0A1U8GPF4_CAPAN)
		Solyc01g105050.3	Chlorophyll a-b binding protein, chloroplastic (AHRD V3.3 *** A0A2G3AWK5_CAPCH)
		Solyc12g011450.2	Chlorophyll a-b binding protein, chloroplastic (AHRD V3.3 *** A0A1U8G201_CAPAN)
		Solyc01g105030.3	Chlorophyll a-b binding protein, chloroplastic (AHRD V3.3 *** A0A2G3AWK5_CAPCH)
		Solyc09g014520.3	Chlorophyll a-b binding protein, chloroplastic (AHRD V3.3 *** A0A2G3BKI1_CAPCH)
		Solyc05g056050.3	Chlorophyll a-b binding protein, chloroplastic (AHRD V3.3 *** A0A2G3CJ50_CAPCH)
		20. photosynthesis, light harvesting
		Solyc12g006140.2	Cab-5 gene encoding chlorophyll a/b-binding protein
		Solyc07g063600.3	Chlorophyll a-b binding protein, chloroplastic (AHRD V3.3 *** A0A2G3C388_CAPCH)
		Solyc03g005760.1	Chlorophyll a-b binding protein, chloroplastic (AHRD V3.3 *** A0A2G2W7Q4_CAPBA)
		Solyc06g069730.3	Chlorophyll a-b binding protein, chloroplastic (AHRD V3.3 *** A0A1U8GPF4_CAPAN)
		Solyc01g105050.3	Chlorophyll a-b binding protein, chloroplastic (AHRD V3.3 *** A0A2G3AWK5_CAPCH)
		Solyc07g047850.3	Chlorophyll a-b binding protein, chloroplastic (AHRD V3.3 *** A0A1U8HAX7_CAPAN)
		Solyc07g054290.1	Photosystem II Psb27 protein (AHRD V3.3 *-* A0A1Y1IAK8_KLENI)
		Solyc12g011450.2	Chlorophyll a-b binding protein, chloroplastic (AHRD V3.3 *** A0A1U8G201_CAPAN)
		Solyc01g105030.3	Chlorophyll a-b binding protein, chloroplastic (AHRD V3.3 *** A0A2G3AWK5_CAPCH)
		Solyc09g014520.3	Chlorophyll a-b binding protein, chloroplastic (AHRD V3.3 *** A0A2G3BKI1_CAPCH)
		Solyc05g056050.3	Chlorophyll a-b binding protein, chloroplastic (AHRD V3.3 *** A0A2G3CJ50_CAPCH)
		21. photosynthesis, light reaction
		Solyc12g006140.2	Cab-5 gene encoding chlorophyll a/b-binding protein
		Solyc07g063600.3	Chlorophyll a-b binding protein, chloroplastic (AHRD V3.3 *** A0A2G3C388_CAPCH)
		Solyc03g005760.1	Chlorophyll a-b binding protein, chloroplastic (AHRD V3.3 *** A0A2G2W7Q4_CAPBA)
		Solyc06g069730.3	Chlorophyll a-b binding protein, chloroplastic (AHRD V3.3 *** A0A1U8GPF4_CAPAN)
		Solyc07g066150.1	Photosystem I reaction center subunit V, chloroplastic (AHRD V3.3 *** A0A1U8HDK9_CAPAN)
		Solyc01g105050.3	Chlorophyll a-b binding protein, chloroplastic (AHRD V3.3 *** A0A2G3AWK5_CAPCH)
		Solyc02g065400.3	33kDa precursor protein of oxygen-evolving complex
		Solyc07g047850.3	Chlorophyll a-b binding protein, chloroplastic (AHRD V3.3 *** A0A1U8HAX7_CAPAN)
		Solyc07g054290.1	Photosystem II Psb27 protein (AHRD V3.3 *-* A0A1Y1IAK8_KLENI)
		Solyc02g079950.3	photosystem II oxygen-evolving complex protein 3
		Solyc12g011450.2	Chlorophyll a-b binding protein, chloroplastic (AHRD V3.3 *** A0A1U8G201_CAPAN)
		Solyc01g105030.3	Chlorophyll a-b binding protein, chloroplastic (AHRD V3.3 *** A0A2G3AWK5_CAPCH)
		Solyc09g014520.3	Chlorophyll a-b binding protein, chloroplastic (AHRD V3.3 *** A0A2G3BKI1_CAPCH)
		Solyc05g056050.3	Chlorophyll a-b binding protein, chloroplastic (AHRD V3.3 *** A0A2G3CJ50_CAPCH)
		Solyc07g066310.3	Photosystem II 10 kDa polypeptide, chloroplastic (AHRD V3.3 *** A0A2G3C3G4_CAPCH)
		Solyc03g116870.3	NAD(P)H dehydrogenase subunit 48 (AHRD V3.3 *** A0A0F7GZU3_9ROSI)
		Solyc07g005510.3	Omega-6 fatty acid desaturase, chloroplastic (AHRD V3.3 *** A0A2G3BXG4_CAPCH)
		22. porphyrin-containing compound biosynthetic process
		Solyc12g013710.2	light dependent NADH:protochlorophyllide oxidoreductase 1
		Solyc10g006900.3	light dependent NADH:protochlorophyllide oxidoreductase 3 s2
		Solyc06g048730.3	Uroporphyrinogen decarboxylase (AHRD V3.3 *** A0A2G3CAB7_CAPCH)
		Solyc10g005110.3	Oxygen-dependent coproporphyrinogen-III oxidase, chloroplastic (AHRD V3.3 *** A0A1U8EMR2_CAPAN)
		Solyc10g077040.2	Magnesium-protoporphyrin IX monomethyl ester [oxidative] cyclase, chloroplastic (AHRD V3.3 *** A0A1U8EC90_CAPAN)
		Solyc07g054210.3	light dependent NADH:protochlorophyllide oxidoreductase 2
		Solyc10g008740.3	Mg-protoporphyrin IX chelatase (AHRD V3.3 *** A0A2G2YJA3_CAPAN)
		Solyc07g066470.3	Porphobilinogen deaminase, chloroplastic (AHRD V3.3 *** A0A2G2Z6B1_CAPAN)
		Solyc03g115980.1	Geranylgeranyl diphosphate reductase, chloroplastic (AHRD V3.3 *** A0A2G2WR46_CAPBA)
		23. porphyrin-containing compound metabolic process
		Solyc12g013710.2	light dependent NADH:protochlorophyllide oxidoreductase 1
		Solyc10g006900.3	light dependent NADH:protochlorophyllide oxidoreductase 3 s2
		Solyc06g048730.3	Uroporphyrinogen decarboxylase (AHRD V3.3 *** A0A2G3CAB7_CAPCH)
		Solyc10g005110.3	Oxygen-dependent coproporphyrinogen-III oxidase, chloroplastic (AHRD V3.3 *** A0A1U8EMR2_CAPAN)
		Solyc10g077040.2	Magnesium-protoporphyrin IX monomethyl ester [oxidative] cyclase, chloroplastic (AHRD V3.3 *** A0A1U8EC90_CAPAN)
		Solyc07g054210.3	light dependent NADH:protochlorophyllide oxidoreductase 2
		Solyc10g008740.3	Mg-protoporphyrin IX chelatase (AHRD V3.3 *** A0A2G2YJA3_CAPAN)
		Solyc09g065620.3	Chlorophyllase (AHRD V3.3 *** B6DX58_CITLI),Pfam:PF12740
		Solyc07g066470.3	Porphobilinogen deaminase, chloroplastic (AHRD V3.3 *** A0A2G2Z6B1_CAPAN)
		Solyc03g115980.1	Geranylgeranyl diphosphate reductase, chloroplastic (AHRD V3.3 *** A0A2G2WR46_CAPBA)
		24. tetrapyrrole biosynthetic process
		Solyc12g013710.2	light dependent NADH:protochlorophyllide oxidoreductase 1
		Solyc10g006900.3	light dependent NADH:protochlorophyllide oxidoreductase 3 s2
		Solyc06g048730.3	Uroporphyrinogen decarboxylase (AHRD V3.3 *** A0A2G3CAB7_CAPCH)
		Solyc10g005110.3	Oxygen-dependent coproporphyrinogen-III oxidase, chloroplastic (AHRD V3.3 *** A0A1U8EMR2_CAPAN)
		Solyc10g077040.2	Magnesium-protoporphyrin IX monomethyl ester [oxidative] cyclase, chloroplastic (AHRD V3.3 *** A0A1U8EC90_CAPAN)
		Solyc07g054210.3	light dependent NADH:protochlorophyllide oxidoreductase 2
		Solyc10g008740.3	Mg-protoporphyrin IX chelatase (AHRD V3.3 *** A0A2G2YJA3_CAPAN)
		Solyc07g066470.3	Porphobilinogen deaminase, chloroplastic (AHRD V3.3 *** A0A2G2Z6B1_CAPAN)
		Solyc03g115980.1	Geranylgeranyl diphosphate reductase, chloroplastic (AHRD V3.3 *** A0A2G2WR46_CAPBA)
		25. tetrapyrrole metabolic process
		Solyc12g013710.2	light dependent NADH:protochlorophyllide oxidoreductase 1
		Solyc10g006900.3	light dependent NADH:protochlorophyllide oxidoreductase 3 s2
		Solyc06g048730.3	Uroporphyrinogen decarboxylase (AHRD V3.3 *** A0A2G3CAB7_CAPCH)
		Solyc10g005110.3	Oxygen-dependent coproporphyrinogen-III oxidase, chloroplastic (AHRD V3.3 *** A0A1U8EMR2_CAPAN)
		Solyc10g077040.2	Magnesium-protoporphyrin IX monomethyl ester [oxidative] cyclase, chloroplastic (AHRD V3.3 *** A0A1U8EC90_CAPAN)
		Solyc07g054210.3	light dependent NADH:protochlorophyllide oxidoreductase 2
		Solyc10g008740.3	Mg-protoporphyrin IX chelatase (AHRD V3.3 *** A0A2G2YJA3_CAPAN)
		Solyc09g065620.3	Chlorophyllase (AHRD V3.3 *** B6DX58_CITLI),Pfam:PF12740
		Solyc07g066470.3	Porphobilinogen deaminase, chloroplastic (AHRD V3.3 *** A0A2G2Z6B1_CAPAN)
		Solyc03g115980.1	Geranylgeranyl diphosphate reductase, chloroplastic (AHRD V3.3 *** A0A2G2WR46_CAPBA)
		26. pigment metabolic process
		Solyc12g013710.2	light dependent NADH:protochlorophyllide oxidoreductase 1
		Solyc10g006900.3	light dependent NADH:protochlorophyllide oxidoreductase 3 s2
		Solyc06g048730.3	Uroporphyrinogen decarboxylase (AHRD V3.3 *** A0A2G3CAB7_CAPCH)
		Solyc10g005110.3	Oxygen-dependent coproporphyrinogen-III oxidase, chloroplastic (AHRD V3.3 *** A0A1U8EMR2_CAPAN)
		Solyc10g077040.2	Magnesium-protoporphyrin IX monomethyl ester [oxidative] cyclase, chloroplastic (AHRD V3.3 *** A0A1U8EC90_CAPAN)
		Solyc07g054210.3	light dependent NADH:protochlorophyllide oxidoreductase 2
		Solyc10g008740.3	Mg-protoporphyrin IX chelatase (AHRD V3.3 *** A0A2G2YJA3_CAPAN)
		Solyc09g065620.3	Chlorophyllase (AHRD V3.3 *** B6DX58_CITLI),Pfam:PF12740
		Solyc07g066470.3	Porphobilinogen deaminase, chloroplastic (AHRD V3.3 *** A0A2G2Z6B1_CAPAN)
		Solyc03g115980.1	Geranylgeranyl diphosphate reductase, chloroplastic (AHRD V3.3 *** A0A2G2WR46_CAPBA)
		27. pigment biosynthetic process
		Solyc12g013710.2	light dependent NADH:protochlorophyllide oxidoreductase 1
		Solyc10g006900.3	light dependent NADH:protochlorophyllide oxidoreductase 3 s2
		Solyc06g048730.3	Uroporphyrinogen decarboxylase (AHRD V3.3 *** A0A2G3CAB7_CAPCH)
		Solyc10g005110.3	Oxygen-dependent coproporphyrinogen-III oxidase, chloroplastic (AHRD V3.3 *** A0A1U8EMR2_CAPAN)
		Solyc10g077040.2	Magnesium-protoporphyrin IX monomethyl ester [oxidative] cyclase, chloroplastic (AHRD V3.3 *** A0A1U8EC90_CAPAN)
		Solyc07g054210.3	light dependent NADH:protochlorophyllide oxidoreductase 2
		Solyc10g008740.3	Mg-protoporphyrin IX chelatase (AHRD V3.3 *** A0A2G2YJA3_CAPAN)
		Solyc07g066470.3	Porphobilinogen deaminase, chloroplastic (AHRD V3.3 *** A0A2G2Z6B1_CAPAN)
		Solyc03g115980.1	Geranylgeranyl diphosphate reductase, chloroplastic (AHRD V3.3 *** A0A2G2WR46_CAPBA)
		28. chlorophyll biosynthetic process
		Solyc12g013710.2	light dependent NADH:protochlorophyllide oxidoreductase 1
		Solyc10g006900.3	light dependent NADH:protochlorophyllide oxidoreductase 3 s2
		Solyc10g077040.2	Magnesium-protoporphyrin IX monomethyl ester [oxidative] cyclase, chloroplastic (AHRD V3.3 *** A0A1U8EC90_CAPAN)
		Solyc07g054210.3	light dependent NADH:protochlorophyllide oxidoreductase 2
		Solyc10g008740.3	Mg-protoporphyrin IX chelatase (AHRD V3.3 *** A0A2G2YJA3_CAPAN)
		Solyc03g115980.1	Geranylgeranyl diphosphate reductase, chloroplastic (AHRD V3.3 *** A0A2G2WR46_CAPBA)
		29. chlorophyll metabolic process
		Solyc12g013710.2	light dependent NADH:protochlorophyllide oxidoreductase 1
		Solyc10g006900.3	light dependent NADH:protochlorophyllide oxidoreductase 3 s2
		Solyc10g077040.2	Magnesium-protoporphyrin IX monomethyl ester [oxidative] cyclase, chloroplastic (AHRD V3.3 *** A0A1U8EC90_CAPAN)
		Solyc07g054210.3	light dependent NADH:protochlorophyllide oxidoreductase 2
		Solyc10g008740.3	Mg-protoporphyrin IX chelatase (AHRD V3.3 *** A0A2G2YJA3_CAPAN)
		Solyc09g065620.3	Chlorophyllase (AHRD V3.3 *** B6DX58_CITLI),Pfam:PF12740
		Solyc03g115980.1	Geranylgeranyl diphosphate reductase, chloroplastic (AHRD V3.3 *** A0A2G2WR46_CAPBA)
		30. response to light stimulus
		Solyc12g006140.2	Cab-5 gene encoding chlorophyll a/b-binding protein
		Solyc07g063600.3	Chlorophyll a-b binding protein, chloroplastic (AHRD V3.3 *** A0A2G3C388_CAPCH)
		Solyc03g005760.1	Chlorophyll a-b binding protein, chloroplastic (AHRD V3.3 *** A0A2G2W7Q4_CAPBA)
		Solyc06g069730.3	Chlorophyll a-b binding protein, chloroplastic (AHRD V3.3 *** A0A1U8GPF4_CAPAN)
		Solyc01g105050.3	Chlorophyll a-b binding protein, chloroplastic (AHRD V3.3 *** A0A2G3AWK5_CAPCH)
		Solyc02g087400.1	Ankyrin repeat-containing protein (AHRD V3.3 *** A0A2U1KW09_ARTAN)
		Solyc12g011450.2	Chlorophyll a-b binding protein, chloroplastic (AHRD V3.3 *** A0A1U8G201_CAPAN)
		Solyc01g105030.3	Chlorophyll a-b binding protein, chloroplastic (AHRD V3.3 *** A0A2G3AWK5_CAPCH)
		Solyc09g014520.3	Chlorophyll a-b binding protein, chloroplastic (AHRD V3.3 *** A0A2G3BKI1_CAPCH)
		Solyc05g056050.3	Chlorophyll a-b binding protein, chloroplastic (AHRD V3.3 *** A0A2G3CJ50_CAPCH)
		Solyc01g081490.3	RNA polymerase sigma factor (AHRD V3.3 *** A0A1U8EM77_CAPAN)
		Solyc03g110860.3	Nuclear transcription factor Y subunit C-4 (AHRD V3.3 *** A0A2G3CY59_CAPCH)
		Solyc12g095900.2	protein EARLY FLOWERING 3 (AHRD V3.3 *** A0A2I4FS73_9ROSI)
		Solyc07g005510.3	Omega-6 fatty acid desaturase, chloroplastic (AHRD V3.3 *** A0A2G3BXG4_CAPCH)
		31. response to radiation
		Solyc12g006140.2	Cab-5 gene encoding chlorophyll a/b-binding protein
		Solyc07g063600.3	Chlorophyll a-b binding protein, chloroplastic (AHRD V3.3 *** A0A2G3C388_CAPCH)
		Solyc03g005760.1	Chlorophyll a-b binding protein, chloroplastic (AHRD V3.3 *** A0A2G2W7Q4_CAPBA)
		Solyc06g069730.3	Chlorophyll a-b binding protein, chloroplastic (AHRD V3.3 *** A0A1U8GPF4_CAPAN)
		Solyc01g105050.3	Chlorophyll a-b binding protein, chloroplastic (AHRD V3.3 *** A0A2G3AWK5_CAPCH)
		Solyc02g087400.1	Ankyrin repeat-containing protein (AHRD V3.3 *** A0A2U1KW09_ARTAN)
		Solyc12g011450.2	Chlorophyll a-b binding protein, chloroplastic (AHRD V3.3 *** A0A1U8G201_CAPAN)
		Solyc01g105030.3	Chlorophyll a-b binding protein, chloroplastic (AHRD V3.3 *** A0A2G3AWK5_CAPCH)
		Solyc09g014520.3	Chlorophyll a-b binding protein, chloroplastic (AHRD V3.3 *** A0A2G3BKI1_CAPCH)
		Solyc05g056050.3	Chlorophyll a-b binding protein, chloroplastic (AHRD V3.3 *** A0A2G3CJ50_CAPCH)
		Solyc01g081490.3	RNA polymerase sigma factor (AHRD V3.3 *** A0A1U8EM77_CAPAN)
		Solyc03g110860.3	Nuclear transcription factor Y subunit C-4 (AHRD V3.3 *** A0A2G3CY59_CAPCH)
		Solyc12g095900.2	protein EARLY FLOWERING 3 (AHRD V3.3 *** A0A2I4FS73_9ROSI)
		Solyc07g005510.3	Omega-6 fatty acid desaturase, chloroplastic (AHRD V3.3 *** A0A2G3BXG4_CAPCH)
		32. generation of precursor metabolites and energy
		Solyc12g006140.2	Cab-5 gene encoding chlorophyll a/b-binding protein
		Solyc07g063600.3	Chlorophyll a-b binding protein, chloroplastic (AHRD V3.3 *** A0A2G3C388_CAPCH)
		Solyc03g005760.1	Chlorophyll a-b binding protein, chloroplastic (AHRD V3.3 *** A0A2G2W7Q4_CAPBA)
		Solyc06g069730.3	Chlorophyll a-b binding protein, chloroplastic (AHRD V3.3 *** A0A1U8GPF4_CAPAN)
		Solyc07g066150.1	Photosystem I reaction center subunit V, chloroplastic (AHRD V3.3 *** A0A1U8HDK9_CAPAN)
		Solyc01g105050.3	Chlorophyll a-b binding protein, chloroplastic (AHRD V3.3 *** A0A2G3AWK5_CAPCH)
		Solyc02g065400.3	33kDa precursor protein of oxygen-evolving complex
		Solyc07g047850.3	Chlorophyll a-b binding protein, chloroplastic (AHRD V3.3 *** A0A1U8HAX7_CAPAN)
		Solyc04g082010.1	pre-plastocyanin
		Solyc07g054290.1	Photosystem II Psb27 protein (AHRD V3.3 *-* A0A1Y1IAK8_KLENI)
		Solyc05g012510.3	Alpha-1,4 glucan phosphorylase (AHRD V3.3 *** A0A2G2VL62_CAPBA)
		Solyc02g079950.3	photosystem II oxygen-evolving complex protein 3
		Solyc12g011450.2	Chlorophyll a-b binding protein, chloroplastic (AHRD V3.3 *** A0A1U8G201_CAPAN)
		Solyc01g105030.3	Chlorophyll a-b binding protein, chloroplastic (AHRD V3.3 *** A0A2G3AWK5_CAPCH)
		Solyc09g014520.3	Chlorophyll a-b binding protein, chloroplastic (AHRD V3.3 *** A0A2G3BKI1_CAPCH)
		Solyc05g056050.3	Chlorophyll a-b binding protein, chloroplastic (AHRD V3.3 *** A0A2G3CJ50_CAPCH)
		Solyc07g066310.3	Photosystem II 10 kDa polypeptide, chloroplastic (AHRD V3.3 *** A0A2G3C3G4_CAPCH)
		Solyc02g091830.3	Phosphotransferase (AHRD V3.3 *** A0A1Q3D4W8_CEPFO)
		Solyc03g116870.3	NAD(P)H dehydrogenase subunit 48 (AHRD V3.3 *** A0A0F7GZU3_9ROSI)
		Solyc12g008510.2	hexokinase 3
		Solyc07g005510.3	Omega-6 fatty acid desaturase, chloroplastic (AHRD V3.3 *** A0A2G3BXG4_CAPCH)
		33. regulation of mitotic cell cycle
		Solyc01g107730.3	D-type cyclin-2
		Solyc04g078310.3	cyclin A3_1
		Solyc07g053820.3	Mitotic checkpoint serine/threonine-protein kinase BU.1
		Solyc09g059440.1	cell division control protein 45 homolog (AHRD V3.3 *** A0A2I4H5Z7_9ROSI)
		Solyc05g014370.3	Mitotic spindle checkpoint protein MAD2 (AHRD V3.3 *** A0A1U8ETB9_CAPAN)
		Solyc01g087500.3	DNA topoisomerase 2 (AHRD V3.3 *** A0A2G2XSS9_CAPBA)
		Solyc07g055110.3	hypothetical protein (AHRD V3.3 *** AT5G12360.2)
		Solyc12g088500.2	cyclin A3_5
		34. regulation of cell cycle
		Solyc01g107730.3	D-type cyclin-2
		Solyc04g078310.3	cyclin A3_1
		Solyc07g053820.3	Mitotic checkpoint serine/threonine-protein kinase BU.1
		Solyc09g059440.1	cell division control protein 45 homolog (AHRD V3.3 *** A0A2I4H5Z7_9ROSI)
		Solyc07g018300.3	Replication protein A 32 kDa subunit A (AHRD V3.3 *** A0A1J3JLU8_NOCCA)
		Solyc05g014370.3	Mitotic spindle checkpoint protein MAD2 (AHRD V3.3 *** A0A1U8ETB9_CAPAN)
		Solyc01g087500.3	DNA topoisomerase 2 (AHRD V3.3 *** A0A2G2XSS9_CAPBA)
		Solyc01g108610.3	Cyclin-dependent kinase inhibitor (AHRD V3.3 *** A0A2G2W9Z0_CAPBA)
		Solyc07g055110.3	hypothetical protein (AHRD V3.3 *** AT5G12360.2)
		Solyc12g088500.2	cyclin A3_5
		35. cell cycle phase transition
		Solyc01g107730.3	D-type cyclin-2
		Solyc07g053820.3	Mitotic checkpoint serine/threonine-protein kinase BU.1
		Solyc09g059440.1	cell division control protein 45 homolog (AHRD V3.3 *** A0A2I4H5Z7_9ROSI)
		Solyc07g018300.3	Replication protein A 32 kDa subunit A (AHRD V3.3 *** A0A1J3JLU8_NOCCA)
		Solyc05g014370.3	Mitotic spindle checkpoint protein MAD2 (AHRD V3.3 *** A0A1U8ETB9_CAPAN)
		Solyc01g087500.3	DNA topoisomerase 2 (AHRD V3.3 *** A0A2G2XSS9_CAPBA)
		36. olefinic compound catabolic process
		Solyc08g005610.3	Cytochrome P450 (AHRD V3.3 *** A0A200R6R4_9MAGN)
		Solyc04g078900.3	ABA 8'-hydroxylase
		37. apocarotenoid catabolic process
		Solyc08g005610.3	Cytochrome P450 (AHRD V3.3 *** A0A200R6R4_9MAGN)
		Solyc04g078900.3	ABA 8'-hydroxylase
		38. abscisic acid catabolic process
		Solyc08g005610.3	Cytochrome P450 (AHRD V3.3 *** A0A200R6R4_9MAGN)
		Solyc04g078900.3	ABA 8'-hydroxylase
		39. nucleosome organization
		Solyc11g072860.2	Histone H4 (AHRD V3.3 *-* F2E7L1_HORVV)
		Solyc10g008910.1	Histone H3 (AHRD V3.3 *** B3TM40_ELAGV)
		Solyc11g072840.1	Histone H4 (AHRD V3.3 *-* F2E7L1_HORVV)
		Solyc12g056540.1	Histone H3 (AHRD V3.3 *** A0A328EBD8_9ASTE)
		Solyc05g054610.1	Histone H4 (AHRD V3.3 *-* F2E7L1_HORVV)
		Solyc02g077480.1	Histone H3 (AHRD V3.3 *** B3TM40_ELAGV)
		40. nucleosome assembly
		Solyc11g072860.2	Histone H4 (AHRD V3.3 *-* F2E7L1_HORVV)
		Solyc10g008910.1	Histone H3 (AHRD V3.3 *** B3TM40_ELAGV)
		Solyc11g072840.1	Histone H4 (AHRD V3.3 *-* F2E7L1_HORVV)
		Solyc12g056540.1	Histone H3 (AHRD V3.3 *** A0A328EBD8_9ASTE)
		Solyc05g054610.1	Histone H4 (AHRD V3.3 *-* F2E7L1_HORVV)
		Solyc02g077480.1	Histone H3 (AHRD V3.3 *** B3TM40_ELAGV)
		41. sesquiterpenoid catabolic process
		Solyc08g005610.3	Cytochrome P450 (AHRD V3.3 *** A0A200R6R4_9MAGN)
		Solyc04g078900.3	ABA 8'-hydroxylase
		42. response to abiotic stimulus
		Solyc12g006140.2	Cab-5 gene encoding chlorophyll a/b-binding protein
		Solyc07g063600.3	Chlorophyll a-b binding protein, chloroplastic (AHRD V3.3 *** A0A2G3C388_CAPCH)
		Solyc03g005760.1	Chlorophyll a-b binding protein, chloroplastic (AHRD V3.3 *** A0A2G2W7Q4_CAPBA)
		Solyc06g069730.3	Chlorophyll a-b binding protein, chloroplastic (AHRD V3.3 *** A0A1U8GPF4_CAPAN)
		Solyc10g055630.2	plasma membrane intrinsic protein 2.9
		Solyc01g105050.3	Chlorophyll a-b binding protein, chloroplastic (AHRD V3.3 *** A0A2G3AWK5_CAPCH)
		Solyc02g087400.1	Ankyrin repeat-containing protein (AHRD V3.3 *** A0A2U1KW09_ARTAN)
		Solyc07g041720.1	Germin-like protein (AHRD V3.3 *** S8E4K0_9LAMI)
		Solyc12g011450.2	Chlorophyll a-b binding protein, chloroplastic (AHRD V3.3 *** A0A1U8G201_CAPAN)
		Solyc01g105030.3	Chlorophyll a-b binding protein, chloroplastic (AHRD V3.3 *** A0A2G3AWK5_CAPCH)
		Solyc12g056220.2	plasma membrane intrinsic protein 1.3
		Solyc09g014520.3	Chlorophyll a-b binding protein, chloroplastic (AHRD V3.3 *** A0A2G3BKI1_CAPCH)
		Solyc05g056050.3	Chlorophyll a-b binding protein, chloroplastic (AHRD V3.3 *** A0A2G3CJ50_CAPCH)
		Solyc01g081490.3	RNA polymerase sigma factor (AHRD V3.3 *** A0A1U8EM77_CAPAN)
		Solyc08g005610.3	Cytochrome P450 (AHRD V3.3 *** A0A200R6R4_9MAGN)
		Solyc11g011260.1	GAI
		Solyc04g078900.3	ABA 8'-hydroxylase
		Solyc03g110860.3	Nuclear transcription factor Y subunit C-4 (AHRD V3.3 *** A0A2G3CY59_CAPCH)
		Solyc12g095900.2	protein EARLY FLOWERING 3 (AHRD V3.3 *** A0A2I4FS73_9ROSI)
		Solyc01g109550.2	Transcription termination factor family protein (AHRD V3.3 *** A0A2K3NNA4_TRIPR)
		Solyc07g005510.3	Omega-6 fatty acid desaturase, chloroplastic (AHRD V3.3 *** A0A2G3BXG4_CAPCH)
		43. regulation of cell cycle phase transition
		Solyc07g053820.3	Mitotic checkpoint serine/threonine-protein kinase BU.1
		Solyc09g059440.1	cell division control protein 45 homolog (AHRD V3.3 *** A0A2I4H5Z7_9ROSI)
		Solyc07g018300.3	Replication protein A 32 kDa subunit A (AHRD V3.3 *** A0A1J3JLU8_NOCCA)
		Solyc05g014370.3	Mitotic spindle checkpoint protein MAD2 (AHRD V3.3 *** A0A1U8ETB9_CAPAN)
		Solyc01g087500.3	DNA topoisomerase 2 (AHRD V3.3 *** A0A2G2XSS9_CAPBA)
		44. DNA replication initiation
		Solyc05g007450.3	Origin of replication complex subunit 6 (AHRD V3.3 *** A0A2G2YDJ4_CAPAN)
		Solyc08g077990.3	Kinase like protein (AHRD V3.3 *-* Q0WPK0_ARATH)
		Solyc09g059440.1	cell division control protein 45 homolog (AHRD V3.3 *** A0A2I4H5Z7_9ROSI)
		Solyc01g110130.3	DNA helicase (AHRD V3.3 *** A0A2G3BW33_CAPCH)
		45. regulation of cell cycle process
		Solyc01g107730.3	D-type cyclin-2
		Solyc04g078310.3	cyclin A3_1
		Solyc07g053820.3	Mitotic checkpoint serine/threonine-protein kinase BU.1
		Solyc09g059440.1	cell division control protein 45 homolog (AHRD V3.3 *** A0A2I4H5Z7_9ROSI)
		Solyc07g018300.3	Replication protein A 32 kDa subunit A (AHRD V3.3 *** A0A1J3JLU8_NOCCA)
		Solyc05g014370.3	Mitotic spindle checkpoint protein MAD2 (AHRD V3.3 *** A0A1U8ETB9_CAPAN)
		Solyc01g087500.3	DNA topoisomerase 2 (AHRD V3.3 *** A0A2G2XSS9_CAPBA)
		Solyc12g088500.2	cyclin A3_5
		46. organelle fission
		Solyc01g107730.3	D-type cyclin-2
		Solyc04g078310.3	cyclin A3_1
		Solyc07g053820.3	Mitotic checkpoint serine/threonine-protein kinase BU.1
		Solyc07g018300.3	Replication protein A 32 kDa subunit A (AHRD V3.3 *** A0A1J3JLU8_NOCCA)
		Solyc05g014370.3	Mitotic spindle checkpoint protein MAD2 (AHRD V3.3 *** A0A1U8ETB9_CAPAN)
		Solyc01g087500.3	DNA topoisomerase 2 (AHRD V3.3 *** A0A2G2XSS9_CAPBA)
		Solyc01g104490.3	Separase (AHRD V3.3 *** A0A1J3GIR9_NOCCA)
		Solyc12g088500.2	cyclin A3_5
		Solyc08g061630.3	YGGT family protein (AHRD V3.3 *** F8WLD3_CITUN)
		47. response to cytokinin
		Solyc02g087150.3	Heavy metal transport/detoxification superfamily protein (AHRD V3.3 *-* AT5G14910.2)
		Solyc07g041720.1	Germin-like protein (AHRD V3.3 *** S8E4K0_9LAMI)
		Solyc01g107730.3	D-type cyclin-2
		Solyc03g113720.3	Two-component response regulator ARR3 (AHRD V3.3 *** A0A2G2Y6S6_CAPAN)
		Solyc07g066310.3	Photosystem II 10 kDa polypeptide, chloroplastic (AHRD V3.3 *** A0A2G3C3G4_CAPCH)
		Solyc05g009180.1	Zinc finger protein 8 (AHRD V3.3 *** A0A2G3B641_CAPCH)
		Solyc06g066770.1	F-box/kelch-repeat protein (AHRD V3.3 *** A0A1J3DG12_NOCCA)
		48. nuclear division
		Solyc01g107730.3	D-type cyclin-2
		Solyc04g078310.3	cyclin A3_1
		Solyc07g053820.3	Mitotic checkpoint serine/threonine-protein kinase BU.1
		Solyc07g018300.3	Replication protein A 32 kDa subunit A (AHRD V3.3 *** A0A1J3JLU8_NOCCA)
		Solyc05g014370.3	Mitotic spindle checkpoint protein MAD2 (AHRD V3.3 *** A0A1U8ETB9_CAPAN)
		Solyc01g087500.3	DNA topoisomerase 2 (AHRD V3.3 *** A0A2G2XSS9_CAPBA)
		Solyc01g104490.3	Separase (AHRD V3.3 *** A0A1J3GIR9_NOCCA)
		Solyc12g088500.2	cyclin A3_5
		49. alcohol catabolic process
		Solyc10g005400.3	Inositol oxygenase (AHRD V3.3 *** A0A2U1PDJ1_ARTAN)
		Solyc08g005610.3	Cytochrome P450 (AHRD V3.3 *** A0A200R6R4_9MAGN)
		Solyc04g078900.3	ABA 8'-hydroxylase
		50. chromosome separation
		Solyc07g053820.3	Mitotic checkpoint serine/threonine-protein kinase BU.1
		Solyc05g014370.3	Mitotic spindle checkpoint protein MAD2 (AHRD V3.3 *** A0A1U8ETB9_CAPAN)
		Solyc01g104490.3	Separase (AHRD V3.3 *** A0A1J3GIR9_NOCCA)
		51. cell cycle checkpoint signaling
		Solyc07g053820.3	Mitotic checkpoint serine/threonine-protein kinase BU.1
		Solyc07g018300.3	Replication protein A 32 kDa subunit A (AHRD V3.3 *** A0A1J3JLU8_NOCCA)
		Solyc05g014370.3	Mitotic spindle checkpoint protein MAD2 (AHRD V3.3 *** A0A1U8ETB9_CAPAN)
		Solyc01g087500.3	DNA topoisomerase 2 (AHRD V3.3 *** A0A2G2XSS9_CAPBA)
		52. protein-DNA complex assembly
		Solyc11g072860.2	Histone H4 (AHRD V3.3 *-* F2E7L1_HORVV)
		Solyc09g059440.1	cell division control protein 45 homolog (AHRD V3.3 *** A0A2I4H5Z7_9ROSI)
		Solyc10g008910.1	Histone H3 (AHRD V3.3 *** B3TM40_ELAGV)
		Solyc11g072840.1	Histone H4 (AHRD V3.3 *-* F2E7L1_HORVV)
		Solyc12g056540.1	Histone H3 (AHRD V3.3 *** A0A328EBD8_9ASTE)
		Solyc05g054610.1	Histone H4 (AHRD V3.3 *-* F2E7L1_HORVV)
		Solyc02g077480.1	Histone H3 (AHRD V3.3 *** B3TM40_ELAGV)
		53. negative regulation of cell cycle phase transition
		Solyc07g053820.3	Mitotic checkpoint serine/threonine-protein kinase BU.1
		Solyc07g018300.3	Replication protein A 32 kDa subunit A (AHRD V3.3 *** A0A1J3JLU8_NOCCA)
		Solyc05g014370.3	Mitotic spindle checkpoint protein MAD2 (AHRD V3.3 *** A0A1U8ETB9_CAPAN)
		Solyc01g087500.3	DNA topoisomerase 2 (AHRD V3.3 *** A0A2G2XSS9_CAPBA)
		54. protein-DNA complex organization
		Solyc11g072860.2	Histone H4 (AHRD V3.3 *-* F2E7L1_HORVV)
		Solyc09g059440.1	cell division control protein 45 homolog (AHRD V3.3 *** A0A2I4H5Z7_9ROSI)
		Solyc10g008910.1	Histone H3 (AHRD V3.3 *** B3TM40_ELAGV)
		Solyc11g072840.1	Histone H4 (AHRD V3.3 *-* F2E7L1_HORVV)
		Solyc12g056540.1	Histone H3 (AHRD V3.3 *** A0A328EBD8_9ASTE)
		Solyc05g054610.1	Histone H4 (AHRD V3.3 *-* F2E7L1_HORVV)
		Solyc02g077480.1	Histone H3 (AHRD V3.3 *** B3TM40_ELAGV)
		55. double-strand break repair via break-induced replication
		Solyc08g077990.3	Kinase like protein (AHRD V3.3 *-* Q0WPK0_ARATH)
		Solyc09g059440.1	cell division control protein 45 homolog (AHRD V3.3 *** A0A2I4H5Z7_9ROSI)
		56. photosystem II assembly
		Solyc02g065400.3	33kDa precursor protein of oxygen-evolving complex
		Solyc07g054290.1	Photosystem II Psb27 protein (AHRD V3.3 *-* A0A1Y1IAK8_KLENI)
		Solyc07g066310.3	Photosystem II 10 kDa polypeptide, chloroplastic (AHRD V3.3 *** A0A2G3C3G4_CAPCH)
		57. negative regulation of cell cycle
		Solyc07g053820.3	Mitotic checkpoint serine/threonine-protein kinase BU.1
		Solyc07g018300.3	Replication protein A 32 kDa subunit A (AHRD V3.3 *** A0A1J3JLU8_NOCCA)
		Solyc05g014370.3	Mitotic spindle checkpoint protein MAD2 (AHRD V3.3 *** A0A1U8ETB9_CAPAN)
		Solyc01g087500.3	DNA topoisomerase 2 (AHRD V3.3 *** A0A2G2XSS9_CAPBA)
		Solyc01g108610.3	Cyclin-dependent kinase inhibitor (AHRD V3.3 *** A0A2G2W9Z0_CAPBA)
		58. regulation of mitotic nuclear division
		Solyc01g107730.3	D-type cyclin-2
		Solyc04g078310.3	cyclin A3_1
		Solyc07g053820.3	Mitotic checkpoint serine/threonine-protein kinase BU.1
		Solyc05g014370.3	Mitotic spindle checkpoint protein MAD2 (AHRD V3.3 *** A0A1U8ETB9_CAPAN)
		Solyc12g088500.2	cyclin A3_5
		59. NAD(P)H dehydrogenase complex assembly
		Solyc01g009990.3	Peptidyl-prolyl cis-trans isomerase (AHRD V3.3 *** A0A2G3DGA1_CAPCH)
		Solyc02g066920.3	Chlororespiratory reduction 7 (AHRD V3.3 *** A0A2U1NIM3_ARTAN)
		60. photosynthetic membrane
		Solyc12g006140.2	Cab-5 gene encoding chlorophyll a/b-binding protein
		Solyc07g063600.3	Chlorophyll a-b binding protein, chloroplastic (AHRD V3.3 *** A0A2G3C388_CAPCH)
		Solyc03g005760.1	Chlorophyll a-b binding protein, chloroplastic (AHRD V3.3 *** A0A2G2W7Q4_CAPBA)
		Solyc06g069730.3	Chlorophyll a-b binding protein, chloroplastic (AHRD V3.3 *** A0A1U8GPF4_CAPAN)
		Solyc02g087150.3	Heavy metal transport/detoxification superfamily protein (AHRD V3.3 *-* AT5G14910.2)
		Solyc07g066150.1	Photosystem I reaction center subunit V, chloroplastic (AHRD V3.3 *** A0A1U8HDK9_CAPAN)
		Solyc01g105050.3	Chlorophyll a-b binding protein, chloroplastic (AHRD V3.3 *** A0A2G3AWK5_CAPCH)
		Solyc01g087040.2	Photosystem II PsbP (AHRD V3.3 *** A0A200Q959_9MAGN)
		Solyc02g069450.3	Photosystem I reaction center subunit III, chloroplastic (AHRD V3.3 *** A0A1U8FJA0_CAPAN)
		Solyc06g082940.3	Photosystem I reaction center subunit XI protein (AHRD V3.3 *** A0A2U1MVK5_ARTAN)
		Solyc05g009300.1	transmembrane protein (AHRD V3.3 *-* AT2G29180.1)
		Solyc03g053110.3	Rhodanese-like domain-containing protein 9, chloroplastic (AHRD V3.3 *** A0A1U8G2H7_CAPAN)
		Solyc07g007860.1	Bifunctional inhibitor/plant lipid transfer protein/seed storage helical domain (AHRD V3.3 *-* A0A200PNR4_9MAGN)
		Solyc02g065400.3	33kDa precursor protein of oxygen-evolving complex
		Solyc04g082010.1	pre-plastocyanin
		Solyc02g069460.3	Photosystem I reaction center subunit III, chloroplastic (AHRD V3.3 *** A0A1U8FJA0_CAPAN)
		Solyc08g006930.3	photosystem I reaction center subunit psaK, chloroplastic (AHRD V3.3 *** A0A2G3AN63_CAPAN)
		Solyc06g054260.1	photosystem.1
		Solyc07g054290.1	Photosystem II Psb27 protein (AHRD V3.3 *-* A0A1Y1IAK8_KLENI)
		Solyc10g086150.2	RNA-binding protein (AHRD V3.3 *** A0A2U1PI86_ARTAN)
		Solyc01g009990.3	Peptidyl-prolyl cis-trans isomerase (AHRD V3.3 *** A0A2G3DGA1_CAPCH)
		Solyc02g079950.3	photosystem II oxygen-evolving complex protein 3
		Solyc12g011450.2	Chlorophyll a-b binding protein, chloroplastic (AHRD V3.3 *** A0A1U8G201_CAPAN)
		Solyc01g105030.3	Chlorophyll a-b binding protein, chloroplastic (AHRD V3.3 *** A0A2G3AWK5_CAPCH)
		Solyc09g014520.3	Chlorophyll a-b binding protein, chloroplastic (AHRD V3.3 *** A0A2G3BKI1_CAPCH)
		Solyc10g086570.3	transmembrane protein (AHRD V3.3 *** AT5G02160.1)
		Solyc05g056050.3	Chlorophyll a-b binding protein, chloroplastic (AHRD V3.3 *** A0A2G3CJ50_CAPCH)
		Solyc10g077040.2	Magnesium-protoporphyrin IX monomethyl ester [oxidative] cyclase, chloroplastic (AHRD V3.3 *** A0A1U8EC90_CAPAN)
		Solyc06g066640.3	Photosystem I reaction center subunit VI, chloroplastic (AHRD V3.3 *** A0A2G2WLH8_CAPBA)
		Solyc03g007860.1	Protein PAM68, chloroplastic (AHRD V3.3 *** A0A2G2YAA0_CAPAN)
		Solyc12g044280.2	Photosystem I reaction center subunit VI, chloroplastic (AHRD V3.3 *** A0A2G3D0C1_CAPCH)
		Solyc03g120640.3	Photosystem I reaction center subunit VI, chloroplastic (AHRD V3.3 *** A0A2G3D0C1_CAPCH)
		Solyc06g083680.3	Photosystem I reaction center subunit IV (AHRD V3.3 *-* A0A2P6U4S6_CHLSO)
		Solyc08g013670.3	Photosystem I reaction center subunit N, chloroplastic (AHRD V3.3 *** A0A1U8EZE3_CAPAN)
		Solyc03g111840.3	RNA-binding protein (AHRD V3.3 *** Q40270_MESCR)
		Solyc03g115980.1	Geranylgeranyl diphosphate reductase, chloroplastic (AHRD V3.3 *** A0A2G2WR46_CAPBA)
		Solyc09g064500.3	Photosystem II reaction center Psb28 protein (AHRD V3.3 *** A0A1U8EF03_CAPAN)
		Solyc07g066310.3	Photosystem II 10 kDa polypeptide, chloroplastic (AHRD V3.3 *** A0A2G3C3G4_CAPCH)
		Solyc03g116870.3	NAD(P)H dehydrogenase subunit 48 (AHRD V3.3 *** A0A0F7GZU3_9ROSI)
		Solyc09g063130.3	Photosystem I reaction center subunit IV (AHRD V3.3 *-* A0A2P6U4S6_CHLSO)
		61. chloroplast thylakoid
		Solyc12g006140.2	Cab-5 gene encoding chlorophyll a/b-binding protein
		Solyc07g063600.3	Chlorophyll a-b binding protein, chloroplastic (AHRD V3.3 *** A0A2G3C388_CAPCH)
		Solyc03g005760.1	Chlorophyll a-b binding protein, chloroplastic (AHRD V3.3 *** A0A2G2W7Q4_CAPBA)
		Solyc06g069730.3	Chlorophyll a-b binding protein, chloroplastic (AHRD V3.3 *** A0A1U8GPF4_CAPAN)
		Solyc02g087150.3	Heavy metal transport/detoxification superfamily protein (AHRD V3.3 *-* AT5G14910.2)
		Solyc07g066150.1	Photosystem I reaction center subunit V, chloroplastic (AHRD V3.3 *** A0A1U8HDK9_CAPAN)
		Solyc01g105050.3	Chlorophyll a-b binding protein, chloroplastic (AHRD V3.3 *** A0A2G3AWK5_CAPCH)
		Solyc06g082940.3	Photosystem I reaction center subunit XI protein (AHRD V3.3 *** A0A2U1MVK5_ARTAN)
		Solyc05g009300.1	transmembrane protein (AHRD V3.3 *-* AT2G29180.1)
		Solyc03g053110.3	Rhodanese-like domain-containing protein 9, chloroplastic (AHRD V3.3 *** A0A1U8G2H7_CAPAN)
		Solyc07g007860.1	Bifunctional inhibitor/plant lipid transfer protein/seed storage helical domain (AHRD V3.3 *-* A0A200PNR4_9MAGN)
		Solyc02g065400.3	33kDa precursor protein of oxygen-evolving complex
		Solyc04g082010.1	pre-plastocyanin
		Solyc02g069460.3	Photosystem I reaction center subunit III, chloroplastic (AHRD V3.3 *** A0A1U8FJA0_CAPAN)
		Solyc06g054260.1	photosystem.1
		Solyc07g054290.1	Photosystem II Psb27 protein (AHRD V3.3 *-* A0A1Y1IAK8_KLENI)
		Solyc10g086150.2	RNA-binding protein (AHRD V3.3 *** A0A2U1PI86_ARTAN)
		Solyc01g009990.3	Peptidyl-prolyl cis-trans isomerase (AHRD V3.3 *** A0A2G3DGA1_CAPCH)
		Solyc12g011450.2	Chlorophyll a-b binding protein, chloroplastic (AHRD V3.3 *** A0A1U8G201_CAPAN)
		Solyc01g105030.3	Chlorophyll a-b binding protein, chloroplastic (AHRD V3.3 *** A0A2G3AWK5_CAPCH)
		Solyc09g014520.3	Chlorophyll a-b binding protein, chloroplastic (AHRD V3.3 *** A0A2G3BKI1_CAPCH)
		Solyc10g086570.3	transmembrane protein (AHRD V3.3 *** AT5G02160.1)
		Solyc05g056050.3	Chlorophyll a-b binding protein, chloroplastic (AHRD V3.3 *** A0A2G3CJ50_CAPCH)
		Solyc10g077040.2	Magnesium-protoporphyrin IX monomethyl ester [oxidative] cyclase, chloroplastic (AHRD V3.3 *** A0A1U8EC90_CAPAN)
		Solyc06g066640.3	Photosystem I reaction center subunit VI, chloroplastic (AHRD V3.3 *** A0A2G2WLH8_CAPBA)
		Solyc03g007860.1	Protein PAM68, chloroplastic (AHRD V3.3 *** A0A2G2YAA0_CAPAN)
		Solyc04g015040.3	Peptidylprolyl isomerase (AHRD V3.3 *** A0A2G2XYE0_CAPAN)
		Solyc12g044280.2	Photosystem I reaction center subunit VI, chloroplastic (AHRD V3.3 *** A0A2G3D0C1_CAPCH)
		Solyc03g120640.3	Photosystem I reaction center subunit VI, chloroplastic (AHRD V3.3 *** A0A2G3D0C1_CAPCH)
		Solyc08g013670.3	Photosystem I reaction center subunit N, chloroplastic (AHRD V3.3 *** A0A1U8EZE3_CAPAN)
		Solyc03g111840.3	RNA-binding protein (AHRD V3.3 *** Q40270_MESCR)
		Solyc03g115980.1	Geranylgeranyl diphosphate reductase, chloroplastic (AHRD V3.3 *** A0A2G2WR46_CAPBA)
		Solyc09g064500.3	Photosystem II reaction center Psb28 protein (AHRD V3.3 *** A0A1U8EF03_CAPAN)
		Solyc07g066310.3	Photosystem II 10 kDa polypeptide, chloroplastic (AHRD V3.3 *** A0A2G3C3G4_CAPCH)
		Solyc03g116870.3	NAD(P)H dehydrogenase subunit 48 (AHRD V3.3 *** A0A0F7GZU3_9ROSI)
		Solyc11g065830.2	Dicarboxylate transporter 1, chloroplastic (AHRD V3.3 *** A0A2G2VN77_CAPBA)
		62. chloroplast
		Solyc12g006140.2	Cab-5 gene encoding chlorophyll a/b-binding protein
		Solyc12g013710.2	light dependent NADH:protochlorophyllide oxidoreductase 1
		Solyc10g006900.3	light dependent NADH:protochlorophyllide oxidoreductase 3 s2
		Solyc07g063600.3	Chlorophyll a-b binding protein, chloroplastic (AHRD V3.3 *** A0A2G3C388_CAPCH)
		Solyc03g005760.1	Chlorophyll a-b binding protein, chloroplastic (AHRD V3.3 *** A0A2G2W7Q4_CAPBA)
		Solyc06g069730.3	Chlorophyll a-b binding protein, chloroplastic (AHRD V3.3 *** A0A1U8GPF4_CAPAN)
		Solyc02g087150.3	Heavy metal transport/detoxification superfamily protein (AHRD V3.3 *-* AT5G14910.2)
		Solyc07g066150.1	Photosystem I reaction center subunit V, chloroplastic (AHRD V3.3 *** A0A1U8HDK9_CAPAN)
		Solyc01g105050.3	Chlorophyll a-b binding protein, chloroplastic (AHRD V3.3 *** A0A2G3AWK5_CAPCH)
		Solyc06g082940.3	Photosystem I reaction center subunit XI protein (AHRD V3.3 *** A0A2U1MVK5_ARTAN)
		Solyc05g009300.1	transmembrane protein (AHRD V3.3 *-* AT2G29180.1)
		Solyc03g053110.3	Rhodanese-like domain-containing protein 9, chloroplastic (AHRD V3.3 *** A0A1U8G2H7_CAPAN)
		Solyc07g007860.1	Bifunctional inhibitor/plant lipid transfer protein/seed storage helical domain (AHRD V3.3 *-* A0A200PNR4_9MAGN)
		Solyc02g065400.3	33kDa precursor protein of oxygen-evolving complex
		Solyc04g082010.1	pre-plastocyanin
		Solyc02g087400.1	Ankyrin repeat-containing protein (AHRD V3.3 *** A0A2U1KW09_ARTAN)
		Solyc02g069460.3	Photosystem I reaction center subunit III, chloroplastic (AHRD V3.3 *** A0A1U8FJA0_CAPAN)
		Solyc02g079770.3	Multiple organellar RNA editing factor 9, chloroplastic (AHRD V3.3 *** MORF9_ARATH)
		Solyc06g054260.1	photosystem.1
		Solyc07g054290.1	Photosystem II Psb27 protein (AHRD V3.3 *-* A0A1Y1IAK8_KLENI)
		Solyc12g043020.2	Dihydroxy-acid dehydratase (AHRD V3.3 *** A0A2G3CHU1_CAPCH)
		Solyc10g086150.2	RNA-binding protein (AHRD V3.3 *** A0A2U1PI86_ARTAN)
		Solyc03g034220.3	Tomato RuBP carboxylase small subunit
		Solyc10g005110.3	Oxygen-dependent coproporphyrinogen-III oxidase, chloroplastic (AHRD V3.3 *** A0A1U8EMR2_CAPAN)
		Solyc01g009990.3	Peptidyl-prolyl cis-trans isomerase (AHRD V3.3 *** A0A2G3DGA1_CAPCH)
		Solyc02g079950.3	photosystem II oxygen-evolving complex protein 3
		Solyc12g011450.2	Chlorophyll a-b binding protein, chloroplastic (AHRD V3.3 *** A0A1U8G201_CAPAN)
		Solyc07g006000.3	50S ribosomal protein L35 (AHRD V3.3 *** A0A2G3BXF7_CAPCH)
		Solyc01g105030.3	Chlorophyll a-b binding protein, chloroplastic (AHRD V3.3 *** A0A2G3AWK5_CAPCH)
		Solyc01g086640.2	O-fucosyltransferase (AHRD V3.3 *** A0A2P5FQR3_TREOI)
		Solyc02g066920.3	Chlororespiratory reduction 7 (AHRD V3.3 *** A0A2U1NIM3_ARTAN)
		Solyc09g014520.3	Chlorophyll a-b binding protein, chloroplastic (AHRD V3.3 *** A0A2G3BKI1_CAPCH)
		Solyc10g086570.3	transmembrane protein (AHRD V3.3 *** AT5G02160.1)
		Solyc05g056050.3	Chlorophyll a-b binding protein, chloroplastic (AHRD V3.3 *** A0A2G3CJ50_CAPCH)
		Solyc01g081490.3	RNA polymerase sigma factor (AHRD V3.3 *** A0A1U8EM77_CAPAN)
		Solyc04g077130.1	50S ribosomal protein 6, chloroplastic (AHRD V3.3 *** A0A2G3CPG8_CAPCH)
		Solyc10g077040.2	Magnesium-protoporphyrin IX monomethyl ester [oxidative] cyclase, chloroplastic (AHRD V3.3 *** A0A1U8EC90_CAPAN)
		Solyc04g009030.3	Glyceraldehyde-3-phosphate dehydrogenase (AHRD V3.3 *** A0A0A8IBT8_NICBE)
		Solyc06g066640.3	Photosystem I reaction center subunit VI, chloroplastic (AHRD V3.3 *** A0A2G2WLH8_CAPBA)
		Solyc03g007860.1	Protein PAM68, chloroplastic (AHRD V3.3 *** A0A2G2YAA0_CAPAN)
		Solyc07g054210.3	light dependent NADH:protochlorophyllide oxidoreductase 2
		Solyc04g015040.3	Peptidylprolyl isomerase (AHRD V3.3 *** A0A2G2XYE0_CAPAN)
		Solyc10g008740.3	Mg-protoporphyrin IX chelatase (AHRD V3.3 *** A0A2G2YJA3_CAPAN)
		Solyc12g044280.2	Photosystem I reaction center subunit VI, chloroplastic (AHRD V3.3 *** A0A2G3D0C1_CAPCH)
		Solyc03g120640.3	Photosystem I reaction center subunit VI, chloroplastic (AHRD V3.3 *** A0A2G3D0C1_CAPCH)
		Solyc11g008980.1	Protein TIC 20-II, chloroplastic (AHRD V3.3 *** A0A2G2Y5G4_CAPAN)
		Solyc08g013670.3	Photosystem I reaction center subunit N, chloroplastic (AHRD V3.3 *** A0A1U8EZE3_CAPAN)
		Solyc10g076700.2	Rhodanese-like domain-containing protein 10 (AHRD V3.3 *** A0A1U8EI03_CAPAN)
		Solyc12g005240.1	plant/protein (DUF1995) (AHRD V3.3 *** AT3G20680.1)
		Solyc03g111840.3	RNA-binding protein (AHRD V3.3 *** Q40270_MESCR)
		Solyc11g066390.2	superoxide dismutase 3
		Solyc07g064160.3	Thiamine thiazole synthase, chloroplastic (AHRD V3.3 *** A0A2G2WFN7_CAPBA),Pfam:PF01946
		Solyc03g115980.1	Geranylgeranyl diphosphate reductase, chloroplastic (AHRD V3.3 *** A0A2G2WR46_CAPBA)
		Solyc07g064950.3	Trigger factor (AHRD V3.3 *** A0A200RBE3_9MAGN)
		Solyc09g064500.3	Photosystem II reaction center Psb28 protein (AHRD V3.3 *** A0A1U8EF03_CAPAN)
		Solyc07g066310.3	Photosystem II 10 kDa polypeptide, chloroplastic (AHRD V3.3 *** A0A2G3C3G4_CAPCH)
		Solyc03g116870.3	NAD(P)H dehydrogenase subunit 48 (AHRD V3.3 *** A0A0F7GZU3_9ROSI)
		Solyc02g021430.1	Mitochondrial transcription termination factor family protein (AHRD V3.3 *** O64685_ARATH)
		Solyc07g065200.3	Mitochondrial import inner membrane translocase subunit TIM22-3 (AHRD V3.3 *** A0A1U8HD72_CAPAN)
		Solyc03g082560.3	Aldo-keto reductase/ oxidoreductase (AHRD V3.3 *** B6TN73_MAIZE)
		Solyc10g006030.3	30S ribosomal protein S10, chloroplastic (AHRD V3.3 *** A0A2G2VQX8_CAPBA)
		Solyc03g097210.3	Carbohydrate kinase-like protein (AHRD V3.3 *** Q8L993_ARATH)
		Solyc08g081070.3	Mitochondrial substrate carrier family protein (AHRD V3.3 *** F4JP07_ARATH)
		Solyc01g109550.2	Transcription termination factor family protein (AHRD V3.3 *** A0A2K3NNA4_TRIPR)
		Solyc04g074750.3	RNA-binding protein CP33, chloroplastic (AHRD V3.3 *** A0A1J3ILT8_NOCCA)
		Solyc07g005510.3	Omega-6 fatty acid desaturase, chloroplastic (AHRD V3.3 *** A0A2G3BXG4_CAPCH)
		Solyc11g009070.2	Transmembrane protein (AHRD V3.3 *** Q9FJP0_ARATH)
		Solyc01g111020.3	Pentatricopeptide repeat-containing protein MRL1, chloroplastic (AHRD V3.3 *** A0A2G2W9F4_CAPBA)
		Solyc06g069530.3	Biotin carboxyl carrier protein of acetyl-CoA carboxylase (AHRD V3.3 *** A0A1U8FI08_CAPAN)
		Solyc02g069560.3	Protein CHUP1, chloroplastic (AHRD V3.3 *** A0A2G3D453_CAPCH)
		Solyc11g065830.2	Dicarboxylate transporter 1, chloroplastic (AHRD V3.3 *** A0A2G2VN77_CAPBA)
		Solyc08g061630.3	YGGT family protein (AHRD V3.3 *** F8WLD3_CITUN)
		63. plastid thylakoid
		Solyc12g006140.2	Cab-5 gene encoding chlorophyll a/b-binding protein
		Solyc07g063600.3	Chlorophyll a-b binding protein, chloroplastic (AHRD V3.3 *** A0A2G3C388_CAPCH)
		Solyc03g005760.1	Chlorophyll a-b binding protein, chloroplastic (AHRD V3.3 *** A0A2G2W7Q4_CAPBA)
		Solyc06g069730.3	Chlorophyll a-b binding protein, chloroplastic (AHRD V3.3 *** A0A1U8GPF4_CAPAN)
		Solyc02g087150.3	Heavy metal transport/detoxification superfamily protein (AHRD V3.3 *-* AT5G14910.2)
		Solyc07g066150.1	Photosystem I reaction center subunit V, chloroplastic (AHRD V3.3 *** A0A1U8HDK9_CAPAN)
		Solyc01g105050.3	Chlorophyll a-b binding protein, chloroplastic (AHRD V3.3 *** A0A2G3AWK5_CAPCH)
		Solyc06g082940.3	Photosystem I reaction center subunit XI protein (AHRD V3.3 *** A0A2U1MVK5_ARTAN)
		Solyc05g009300.1	transmembrane protein (AHRD V3.3 *-* AT2G29180.1)
		Solyc03g053110.3	Rhodanese-like domain-containing protein 9, chloroplastic (AHRD V3.3 *** A0A1U8G2H7_CAPAN)
		Solyc07g007860.1	Bifunctional inhibitor/plant lipid transfer protein/seed storage helical domain (AHRD V3.3 *-* A0A200PNR4_9MAGN)
		Solyc02g065400.3	33kDa precursor protein of oxygen-evolving complex
		Solyc04g082010.1	pre-plastocyanin
		Solyc02g069460.3	Photosystem I reaction center subunit III, chloroplastic (AHRD V3.3 *** A0A1U8FJA0_CAPAN)
		Solyc06g054260.1	photosystem.1
		Solyc07g054290.1	Photosystem II Psb27 protein (AHRD V3.3 *-* A0A1Y1IAK8_KLENI)
		Solyc10g086150.2	RNA-binding protein (AHRD V3.3 *** A0A2U1PI86_ARTAN)
		Solyc01g009990.3	Peptidyl-prolyl cis-trans isomerase (AHRD V3.3 *** A0A2G3DGA1_CAPCH)
		Solyc12g011450.2	Chlorophyll a-b binding protein, chloroplastic (AHRD V3.3 *** A0A1U8G201_CAPAN)
		Solyc01g105030.3	Chlorophyll a-b binding protein, chloroplastic (AHRD V3.3 *** A0A2G3AWK5_CAPCH)
		Solyc09g014520.3	Chlorophyll a-b binding protein, chloroplastic (AHRD V3.3 *** A0A2G3BKI1_CAPCH)
		Solyc10g086570.3	transmembrane protein (AHRD V3.3 *** AT5G02160.1)
		Solyc05g056050.3	Chlorophyll a-b binding protein, chloroplastic (AHRD V3.3 *** A0A2G3CJ50_CAPCH)
		Solyc10g077040.2	Magnesium-protoporphyrin IX monomethyl ester [oxidative] cyclase, chloroplastic (AHRD V3.3 *** A0A1U8EC90_CAPAN)
		Solyc06g066640.3	Photosystem I reaction center subunit VI, chloroplastic (AHRD V3.3 *** A0A2G2WLH8_CAPBA)
		Solyc03g007860.1	Protein PAM68, chloroplastic (AHRD V3.3 *** A0A2G2YAA0_CAPAN)
		Solyc04g015040.3	Peptidylprolyl isomerase (AHRD V3.3 *** A0A2G2XYE0_CAPAN)
		Solyc12g044280.2	Photosystem I reaction center subunit VI, chloroplastic (AHRD V3.3 *** A0A2G3D0C1_CAPCH)
		Solyc03g120640.3	Photosystem I reaction center subunit VI, chloroplastic (AHRD V3.3 *** A0A2G3D0C1_CAPCH)
		Solyc08g013670.3	Photosystem I reaction center subunit N, chloroplastic (AHRD V3.3 *** A0A1U8EZE3_CAPAN)
		Solyc03g111840.3	RNA-binding protein (AHRD V3.3 *** Q40270_MESCR)
		Solyc03g115980.1	Geranylgeranyl diphosphate reductase, chloroplastic (AHRD V3.3 *** A0A2G2WR46_CAPBA)
		Solyc09g064500.3	Photosystem II reaction center Psb28 protein (AHRD V3.3 *** A0A1U8EF03_CAPAN)
		Solyc07g066310.3	Photosystem II 10 kDa polypeptide, chloroplastic (AHRD V3.3 *** A0A2G3C3G4_CAPCH)
		Solyc03g116870.3	NAD(P)H dehydrogenase subunit 48 (AHRD V3.3 *** A0A0F7GZU3_9ROSI)
		Solyc11g065830.2	Dicarboxylate transporter 1, chloroplastic (AHRD V3.3 *** A0A2G2VN77_CAPBA)
		64. plastid
		Solyc12g006140.2	Cab-5 gene encoding chlorophyll a/b-binding protein
		Solyc12g013710.2	light dependent NADH:protochlorophyllide oxidoreductase 1
		Solyc10g006900.3	light dependent NADH:protochlorophyllide oxidoreductase 3 s2
		Solyc07g063600.3	Chlorophyll a-b binding protein, chloroplastic (AHRD V3.3 *** A0A2G3C388_CAPCH)
		Solyc03g005760.1	Chlorophyll a-b binding protein, chloroplastic (AHRD V3.3 *** A0A2G2W7Q4_CAPBA)
		Solyc06g069730.3	Chlorophyll a-b binding protein, chloroplastic (AHRD V3.3 *** A0A1U8GPF4_CAPAN)
		Solyc02g087150.3	Heavy metal transport/detoxification superfamily protein (AHRD V3.3 *-* AT5G14910.2)
		Solyc07g066150.1	Photosystem I reaction center subunit V, chloroplastic (AHRD V3.3 *** A0A1U8HDK9_CAPAN)
		Solyc01g105050.3	Chlorophyll a-b binding protein, chloroplastic (AHRD V3.3 *** A0A2G3AWK5_CAPCH)
		Solyc06g082940.3	Photosystem I reaction center subunit XI protein (AHRD V3.3 *** A0A2U1MVK5_ARTAN)
		Solyc05g009300.1	transmembrane protein (AHRD V3.3 *-* AT2G29180.1)
		Solyc03g053110.3	Rhodanese-like domain-containing protein 9, chloroplastic (AHRD V3.3 *** A0A1U8G2H7_CAPAN)
		Solyc07g007860.1	Bifunctional inhibitor/plant lipid transfer protein/seed storage helical domain (AHRD V3.3 *-* A0A200PNR4_9MAGN)
		Solyc02g065400.3	33kDa precursor protein of oxygen-evolving complex
		Solyc04g082010.1	pre-plastocyanin
		Solyc02g087400.1	Ankyrin repeat-containing protein (AHRD V3.3 *** A0A2U1KW09_ARTAN)
		Solyc02g069460.3	Photosystem I reaction center subunit III, chloroplastic (AHRD V3.3 *** A0A1U8FJA0_CAPAN)
		Solyc02g079770.3	Multiple organellar RNA editing factor 9, chloroplastic (AHRD V3.3 *** MORF9_ARATH)
		Solyc06g054260.1	photosystem.1
		Solyc07g054290.1	Photosystem II Psb27 protein (AHRD V3.3 *-* A0A1Y1IAK8_KLENI)
		Solyc12g043020.2	Dihydroxy-acid dehydratase (AHRD V3.3 *** A0A2G3CHU1_CAPCH)
		Solyc10g086150.2	RNA-binding protein (AHRD V3.3 *** A0A2U1PI86_ARTAN)
		Solyc03g034220.3	Tomato RuBP carboxylase small subunit
		Solyc10g005110.3	Oxygen-dependent coproporphyrinogen-III oxidase, chloroplastic (AHRD V3.3 *** A0A1U8EMR2_CAPAN)
		Solyc01g009990.3	Peptidyl-prolyl cis-trans isomerase (AHRD V3.3 *** A0A2G3DGA1_CAPCH)
		Solyc02g079950.3	photosystem II oxygen-evolving complex protein 3
		Solyc12g011450.2	Chlorophyll a-b binding protein, chloroplastic (AHRD V3.3 *** A0A1U8G201_CAPAN)
		Solyc07g006000.3	50S ribosomal protein L35 (AHRD V3.3 *** A0A2G3BXF7_CAPCH)
		Solyc01g105030.3	Chlorophyll a-b binding protein, chloroplastic (AHRD V3.3 *** A0A2G3AWK5_CAPCH)
		Solyc01g086640.2	O-fucosyltransferase (AHRD V3.3 *** A0A2P5FQR3_TREOI)
		Solyc02g066920.3	Chlororespiratory reduction 7 (AHRD V3.3 *** A0A2U1NIM3_ARTAN)
		Solyc09g014520.3	Chlorophyll a-b binding protein, chloroplastic (AHRD V3.3 *** A0A2G3BKI1_CAPCH)
		Solyc10g086570.3	transmembrane protein (AHRD V3.3 *** AT5G02160.1)
		Solyc05g056050.3	Chlorophyll a-b binding protein, chloroplastic (AHRD V3.3 *** A0A2G3CJ50_CAPCH)
		Solyc01g081490.3	RNA polymerase sigma factor (AHRD V3.3 *** A0A1U8EM77_CAPAN)
		Solyc04g077130.1	50S ribosomal protein 6, chloroplastic (AHRD V3.3 *** A0A2G3CPG8_CAPCH)
		Solyc10g077040.2	Magnesium-protoporphyrin IX monomethyl ester [oxidative] cyclase, chloroplastic (AHRD V3.3 *** A0A1U8EC90_CAPAN)
		Solyc04g009030.3	Glyceraldehyde-3-phosphate dehydrogenase (AHRD V3.3 *** A0A0A8IBT8_NICBE)
		Solyc06g066640.3	Photosystem I reaction center subunit VI, chloroplastic (AHRD V3.3 *** A0A2G2WLH8_CAPBA)
		Solyc03g007860.1	Protein PAM68, chloroplastic (AHRD V3.3 *** A0A2G2YAA0_CAPAN)
		Solyc07g054210.3	light dependent NADH:protochlorophyllide oxidoreductase 2
		Solyc04g015040.3	Peptidylprolyl isomerase (AHRD V3.3 *** A0A2G2XYE0_CAPAN)
		Solyc10g008740.3	Mg-protoporphyrin IX chelatase (AHRD V3.3 *** A0A2G2YJA3_CAPAN)
		Solyc12g044280.2	Photosystem I reaction center subunit VI, chloroplastic (AHRD V3.3 *** A0A2G3D0C1_CAPCH)
		Solyc03g120640.3	Photosystem I reaction center subunit VI, chloroplastic (AHRD V3.3 *** A0A2G3D0C1_CAPCH)
		Solyc11g008980.1	Protein TIC 20-II, chloroplastic (AHRD V3.3 *** A0A2G2Y5G4_CAPAN)
		Solyc08g013670.3	Photosystem I reaction center subunit N, chloroplastic (AHRD V3.3 *** A0A1U8EZE3_CAPAN)
		Solyc10g076700.2	Rhodanese-like domain-containing protein 10 (AHRD V3.3 *** A0A1U8EI03_CAPAN)
		Solyc12g005240.1	plant/protein (DUF1995) (AHRD V3.3 *** AT3G20680.1)
		Solyc03g111840.3	RNA-binding protein (AHRD V3.3 *** Q40270_MESCR)
		Solyc11g066390.2	superoxide dismutase 3
		Solyc07g064160.3	Thiamine thiazole synthase, chloroplastic (AHRD V3.3 *** A0A2G2WFN7_CAPBA),Pfam:PF01946
		Solyc03g115980.1	Geranylgeranyl diphosphate reductase, chloroplastic (AHRD V3.3 *** A0A2G2WR46_CAPBA)
		Solyc07g064950.3	Trigger factor (AHRD V3.3 *** A0A200RBE3_9MAGN)
		Solyc09g064500.3	Photosystem II reaction center Psb28 protein (AHRD V3.3 *** A0A1U8EF03_CAPAN)
		Solyc07g066310.3	Photosystem II 10 kDa polypeptide, chloroplastic (AHRD V3.3 *** A0A2G3C3G4_CAPCH)
		Solyc03g116870.3	NAD(P)H dehydrogenase subunit 48 (AHRD V3.3 *** A0A0F7GZU3_9ROSI)
		Solyc02g021430.1	Mitochondrial transcription termination factor family protein (AHRD V3.3 *** O64685_ARATH)
		Solyc07g065200.3	Mitochondrial import inner membrane translocase subunit TIM22-3 (AHRD V3.3 *** A0A1U8HD72_CAPAN)
		Solyc03g082560.3	Aldo-keto reductase/ oxidoreductase (AHRD V3.3 *** B6TN73_MAIZE)
		Solyc10g006030.3	30S ribosomal protein S10, chloroplastic (AHRD V3.3 *** A0A2G2VQX8_CAPBA)
		Solyc03g097210.3	Carbohydrate kinase-like protein (AHRD V3.3 *** Q8L993_ARATH)
		Solyc08g081070.3	Mitochondrial substrate carrier family protein (AHRD V3.3 *** F4JP07_ARATH)
		Solyc01g109550.2	Transcription termination factor family protein (AHRD V3.3 *** A0A2K3NNA4_TRIPR)
		Solyc04g074750.3	RNA-binding protein CP33, chloroplastic (AHRD V3.3 *** A0A1J3ILT8_NOCCA)
		Solyc07g005510.3	Omega-6 fatty acid desaturase, chloroplastic (AHRD V3.3 *** A0A2G3BXG4_CAPCH)
		Solyc11g009070.2	Transmembrane protein (AHRD V3.3 *** Q9FJP0_ARATH)
		Solyc01g111020.3	Pentatricopeptide repeat-containing protein MRL1, chloroplastic (AHRD V3.3 *** A0A2G2W9F4_CAPBA)
		Solyc06g069530.3	Biotin carboxyl carrier protein of acetyl-CoA carboxylase (AHRD V3.3 *** A0A1U8FI08_CAPAN)
		Solyc02g069560.3	Protein CHUP1, chloroplastic (AHRD V3.3 *** A0A2G3D453_CAPCH)
		Solyc11g065830.2	Dicarboxylate transporter 1, chloroplastic (AHRD V3.3 *** A0A2G2VN77_CAPBA)
		Solyc08g061630.3	YGGT family protein (AHRD V3.3 *** F8WLD3_CITUN)
		65. plastid envelope
		Solyc12g006140.2	Cab-5 gene encoding chlorophyll a/b-binding protein
		Solyc07g063600.3	Chlorophyll a-b binding protein, chloroplastic (AHRD V3.3 *** A0A2G3C388_CAPCH)
		Solyc03g005760.1	Chlorophyll a-b binding protein, chloroplastic (AHRD V3.3 *** A0A2G2W7Q4_CAPBA)
		Solyc06g069730.3	Chlorophyll a-b binding protein, chloroplastic (AHRD V3.3 *** A0A1U8GPF4_CAPAN)
		Solyc02g087150.3	Heavy metal transport/detoxification superfamily protein (AHRD V3.3 *-* AT5G14910.2)
		Solyc07g066150.1	Photosystem I reaction center subunit V, chloroplastic (AHRD V3.3 *** A0A1U8HDK9_CAPAN)
		Solyc01g105050.3	Chlorophyll a-b binding protein, chloroplastic (AHRD V3.3 *** A0A2G3AWK5_CAPCH)
		Solyc06g082940.3	Photosystem I reaction center subunit XI protein (AHRD V3.3 *** A0A2U1MVK5_ARTAN)
		Solyc05g009300.1	transmembrane protein (AHRD V3.3 *-* AT2G29180.1)
		Solyc03g053110.3	Rhodanese-like domain-containing protein 9, chloroplastic (AHRD V3.3 *** A0A1U8G2H7_CAPAN)
		Solyc07g007860.1	Bifunctional inhibitor/plant lipid transfer protein/seed storage helical domain (AHRD V3.3 *-* A0A200PNR4_9MAGN)
		Solyc02g065400.3	33kDa precursor protein of oxygen-evolving complex
		Solyc04g082010.1	pre-plastocyanin
		Solyc02g069460.3	Photosystem I reaction center subunit III, chloroplastic (AHRD V3.3 *** A0A1U8FJA0_CAPAN)
		Solyc02g079770.3	Multiple organellar RNA editing factor 9, chloroplastic (AHRD V3.3 *** MORF9_ARATH)
		Solyc06g054260.1	photosystem.1
		Solyc10g086150.2	RNA-binding protein (AHRD V3.3 *** A0A2U1PI86_ARTAN)
		Solyc01g009990.3	Peptidyl-prolyl cis-trans isomerase (AHRD V3.3 *** A0A2G3DGA1_CAPCH)
		Solyc12g011450.2	Chlorophyll a-b binding protein, chloroplastic (AHRD V3.3 *** A0A1U8G201_CAPAN)
		Solyc01g105030.3	Chlorophyll a-b binding protein, chloroplastic (AHRD V3.3 *** A0A2G3AWK5_CAPCH)
		Solyc09g014520.3	Chlorophyll a-b binding protein, chloroplastic (AHRD V3.3 *** A0A2G3BKI1_CAPCH)
		Solyc10g086570.3	transmembrane protein (AHRD V3.3 *** AT5G02160.1)
		Solyc05g056050.3	Chlorophyll a-b binding protein, chloroplastic (AHRD V3.3 *** A0A2G3CJ50_CAPCH)
		Solyc10g077040.2	Magnesium-protoporphyrin IX monomethyl ester [oxidative] cyclase, chloroplastic (AHRD V3.3 *** A0A1U8EC90_CAPAN)
		Solyc06g066640.3	Photosystem I reaction center subunit VI, chloroplastic (AHRD V3.3 *** A0A2G2WLH8_CAPBA)
		Solyc03g007860.1	Protein PAM68, chloroplastic (AHRD V3.3 *** A0A2G2YAA0_CAPAN)
		Solyc12g044280.2	Photosystem I reaction center subunit VI, chloroplastic (AHRD V3.3 *** A0A2G3D0C1_CAPCH)
		Solyc03g120640.3	Photosystem I reaction center subunit VI, chloroplastic (AHRD V3.3 *** A0A2G3D0C1_CAPCH)
		Solyc11g008980.1	Protein TIC 20-II, chloroplastic (AHRD V3.3 *** A0A2G2Y5G4_CAPAN)
		Solyc08g013670.3	Photosystem I reaction center subunit N, chloroplastic (AHRD V3.3 *** A0A1U8EZE3_CAPAN)
		Solyc03g111840.3	RNA-binding protein (AHRD V3.3 *** Q40270_MESCR)
		Solyc03g115980.1	Geranylgeranyl diphosphate reductase, chloroplastic (AHRD V3.3 *** A0A2G2WR46_CAPBA)
		Solyc07g064950.3	Trigger factor (AHRD V3.3 *** A0A200RBE3_9MAGN)
		Solyc09g064500.3	Photosystem II reaction center Psb28 protein (AHRD V3.3 *** A0A1U8EF03_CAPAN)
		Solyc07g066310.3	Photosystem II 10 kDa polypeptide, chloroplastic (AHRD V3.3 *** A0A2G3C3G4_CAPCH)
		Solyc03g116870.3	NAD(P)H dehydrogenase subunit 48 (AHRD V3.3 *** A0A0F7GZU3_9ROSI)
		Solyc07g065200.3	Mitochondrial import inner membrane translocase subunit TIM22-3 (AHRD V3.3 *** A0A1U8HD72_CAPAN)
		Solyc08g081070.3	Mitochondrial substrate carrier family protein (AHRD V3.3 *** F4JP07_ARATH)
		Solyc07g005510.3	Omega-6 fatty acid desaturase, chloroplastic (AHRD V3.3 *** A0A2G3BXG4_CAPCH)
		Solyc11g009070.2	Transmembrane protein (AHRD V3.3 *** Q9FJP0_ARATH)
		Solyc02g069560.3	Protein CHUP1, chloroplastic (AHRD V3.3 *** A0A2G3D453_CAPCH)
		Solyc11g065830.2	Dicarboxylate transporter 1, chloroplastic (AHRD V3.3 *** A0A2G2VN77_CAPBA)
		66. thylakoid
		Solyc12g006140.2	Cab-5 gene encoding chlorophyll a/b-binding protein
		Solyc07g063600.3	Chlorophyll a-b binding protein, chloroplastic (AHRD V3.3 *** A0A2G3C388_CAPCH)
		Solyc03g005760.1	Chlorophyll a-b binding protein, chloroplastic (AHRD V3.3 *** A0A2G2W7Q4_CAPBA)
		Solyc06g069730.3	Chlorophyll a-b binding protein, chloroplastic (AHRD V3.3 *** A0A1U8GPF4_CAPAN)
		Solyc02g087150.3	Heavy metal transport/detoxification superfamily protein (AHRD V3.3 *-* AT5G14910.2)
		Solyc07g066150.1	Photosystem I reaction center subunit V, chloroplastic (AHRD V3.3 *** A0A1U8HDK9_CAPAN)
		Solyc01g105050.3	Chlorophyll a-b binding protein, chloroplastic (AHRD V3.3 *** A0A2G3AWK5_CAPCH)
		Solyc01g087040.2	Photosystem II PsbP (AHRD V3.3 *** A0A200Q959_9MAGN)
		Solyc02g069450.3	Photosystem I reaction center subunit III, chloroplastic (AHRD V3.3 *** A0A1U8FJA0_CAPAN)
		Solyc06g082940.3	Photosystem I reaction center subunit XI protein (AHRD V3.3 *** A0A2U1MVK5_ARTAN)
		Solyc05g009300.1	transmembrane protein (AHRD V3.3 *-* AT2G29180.1)
		Solyc03g053110.3	Rhodanese-like domain-containing protein 9, chloroplastic (AHRD V3.3 *** A0A1U8G2H7_CAPAN)
		Solyc07g007860.1	Bifunctional inhibitor/plant lipid transfer protein/seed storage helical domain (AHRD V3.3 *-* A0A200PNR4_9MAGN)
		Solyc02g065400.3	33kDa precursor protein of oxygen-evolving complex
		Solyc04g082010.1	pre-plastocyanin
		Solyc02g069460.3	Photosystem I reaction center subunit III, chloroplastic (AHRD V3.3 *** A0A1U8FJA0_CAPAN)
		Solyc08g006930.3	photosystem I reaction center subunit psaK, chloroplastic (AHRD V3.3 *** A0A2G3AN63_CAPAN)
		Solyc06g054260.1	photosystem.1
		Solyc07g054290.1	Photosystem II Psb27 protein (AHRD V3.3 *-* A0A1Y1IAK8_KLENI)
		Solyc10g086150.2	RNA-binding protein (AHRD V3.3 *** A0A2U1PI86_ARTAN)
		Solyc01g009990.3	Peptidyl-prolyl cis-trans isomerase (AHRD V3.3 *** A0A2G3DGA1_CAPCH)
		Solyc02g079950.3	photosystem II oxygen-evolving complex protein 3
		Solyc12g011450.2	Chlorophyll a-b binding protein, chloroplastic (AHRD V3.3 *** A0A1U8G201_CAPAN)
		Solyc01g105030.3	Chlorophyll a-b binding protein, chloroplastic (AHRD V3.3 *** A0A2G3AWK5_CAPCH)
		Solyc09g014520.3	Chlorophyll a-b binding protein, chloroplastic (AHRD V3.3 *** A0A2G3BKI1_CAPCH)
		Solyc10g086570.3	transmembrane protein (AHRD V3.3 *** AT5G02160.1)
		Solyc05g056050.3	Chlorophyll a-b binding protein, chloroplastic (AHRD V3.3 *** A0A2G3CJ50_CAPCH)
		Solyc10g077040.2	Magnesium-protoporphyrin IX monomethyl ester [oxidative] cyclase, chloroplastic (AHRD V3.3 *** A0A1U8EC90_CAPAN)
		Solyc06g066640.3	Photosystem I reaction center subunit VI, chloroplastic (AHRD V3.3 *** A0A2G2WLH8_CAPBA)
		Solyc03g007860.1	Protein PAM68, chloroplastic (AHRD V3.3 *** A0A2G2YAA0_CAPAN)
		Solyc04g015040.3	Peptidylprolyl isomerase (AHRD V3.3 *** A0A2G2XYE0_CAPAN)
		Solyc12g044280.2	Photosystem I reaction center subunit VI, chloroplastic (AHRD V3.3 *** A0A2G3D0C1_CAPCH)
		Solyc03g120640.3	Photosystem I reaction center subunit VI, chloroplastic (AHRD V3.3 *** A0A2G3D0C1_CAPCH)
		Solyc06g083680.3	Photosystem I reaction center subunit IV (AHRD V3.3 *-* A0A2P6U4S6_CHLSO)
		Solyc08g013670.3	Photosystem I reaction center subunit N, chloroplastic (AHRD V3.3 *** A0A1U8EZE3_CAPAN)
		Solyc03g111840.3	RNA-binding protein (AHRD V3.3 *** Q40270_MESCR)
		Solyc03g115980.1	Geranylgeranyl diphosphate reductase, chloroplastic (AHRD V3.3 *** A0A2G2WR46_CAPBA)
		Solyc09g064500.3	Photosystem II reaction center Psb28 protein (AHRD V3.3 *** A0A1U8EF03_CAPAN)
		Solyc07g066310.3	Photosystem II 10 kDa polypeptide, chloroplastic (AHRD V3.3 *** A0A2G3C3G4_CAPCH)
		Solyc03g116870.3	NAD(P)H dehydrogenase subunit 48 (AHRD V3.3 *** A0A0F7GZU3_9ROSI)
		Solyc09g063130.3	Photosystem I reaction center subunit IV (AHRD V3.3 *-* A0A2P6U4S6_CHLSO)
		Solyc11g065830.2	Dicarboxylate transporter 1, chloroplastic (AHRD V3.3 *** A0A2G2VN77_CAPBA)
		67. thylakoid membrane
		Solyc12g006140.2	Cab-5 gene encoding chlorophyll a/b-binding protein
		Solyc07g063600.3	Chlorophyll a-b binding protein, chloroplastic (AHRD V3.3 *** A0A2G3C388_CAPCH)
		Solyc03g005760.1	Chlorophyll a-b binding protein, chloroplastic (AHRD V3.3 *** A0A2G2W7Q4_CAPBA)
		Solyc06g069730.3	Chlorophyll a-b binding protein, chloroplastic (AHRD V3.3 *** A0A1U8GPF4_CAPAN)
		Solyc02g087150.3	Heavy metal transport/detoxification superfamily protein (AHRD V3.3 *-* AT5G14910.2)
		Solyc07g066150.1	Photosystem I reaction center subunit V, chloroplastic (AHRD V3.3 *** A0A1U8HDK9_CAPAN)
		Solyc01g105050.3	Chlorophyll a-b binding protein, chloroplastic (AHRD V3.3 *** A0A2G3AWK5_CAPCH)
		Solyc01g087040.2	Photosystem II PsbP (AHRD V3.3 *** A0A200Q959_9MAGN)
		Solyc06g082940.3	Photosystem I reaction center subunit XI protein (AHRD V3.3 *** A0A2U1MVK5_ARTAN)
		Solyc05g009300.1	transmembrane protein (AHRD V3.3 *-* AT2G29180.1)
		Solyc03g053110.3	Rhodanese-like domain-containing protein 9, chloroplastic (AHRD V3.3 *** A0A1U8G2H7_CAPAN)
		Solyc07g007860.1	Bifunctional inhibitor/plant lipid transfer protein/seed storage helical domain (AHRD V3.3 *-* A0A200PNR4_9MAGN)
		Solyc02g065400.3	33kDa precursor protein of oxygen-evolving complex
		Solyc04g082010.1	pre-plastocyanin
		Solyc02g069460.3	Photosystem I reaction center subunit III, chloroplastic (AHRD V3.3 *** A0A1U8FJA0_CAPAN)
		Solyc06g054260.1	photosystem.1
		Solyc10g086150.2	RNA-binding protein (AHRD V3.3 *** A0A2U1PI86_ARTAN)
		Solyc01g009990.3	Peptidyl-prolyl cis-trans isomerase (AHRD V3.3 *** A0A2G3DGA1_CAPCH)
		Solyc02g079950.3	photosystem II oxygen-evolving complex protein 3
		Solyc12g011450.2	Chlorophyll a-b binding protein, chloroplastic (AHRD V3.3 *** A0A1U8G201_CAPAN)
		Solyc01g105030.3	Chlorophyll a-b binding protein, chloroplastic (AHRD V3.3 *** A0A2G3AWK5_CAPCH)
		Solyc09g014520.3	Chlorophyll a-b binding protein, chloroplastic (AHRD V3.3 *** A0A2G3BKI1_CAPCH)
		Solyc10g086570.3	transmembrane protein (AHRD V3.3 *** AT5G02160.1)
		Solyc05g056050.3	Chlorophyll a-b binding protein, chloroplastic (AHRD V3.3 *** A0A2G3CJ50_CAPCH)
		Solyc10g077040.2	Magnesium-protoporphyrin IX monomethyl ester [oxidative] cyclase, chloroplastic (AHRD V3.3 *** A0A1U8EC90_CAPAN)
		Solyc06g066640.3	Photosystem I reaction center subunit VI, chloroplastic (AHRD V3.3 *** A0A2G2WLH8_CAPBA)
		Solyc03g007860.1	Protein PAM68, chloroplastic (AHRD V3.3 *** A0A2G2YAA0_CAPAN)
		Solyc12g044280.2	Photosystem I reaction center subunit VI, chloroplastic (AHRD V3.3 *** A0A2G3D0C1_CAPCH)
		Solyc03g120640.3	Photosystem I reaction center subunit VI, chloroplastic (AHRD V3.3 *** A0A2G3D0C1_CAPCH)
		Solyc08g013670.3	Photosystem I reaction center subunit N, chloroplastic (AHRD V3.3 *** A0A1U8EZE3_CAPAN)
		Solyc03g111840.3	RNA-binding protein (AHRD V3.3 *** Q40270_MESCR)
		Solyc03g115980.1	Geranylgeranyl diphosphate reductase, chloroplastic (AHRD V3.3 *** A0A2G2WR46_CAPBA)
		Solyc09g064500.3	Photosystem II reaction center Psb28 protein (AHRD V3.3 *** A0A1U8EF03_CAPAN)
		Solyc07g066310.3	Photosystem II 10 kDa polypeptide, chloroplastic (AHRD V3.3 *** A0A2G3C3G4_CAPCH)
		Solyc03g116870.3	NAD(P)H dehydrogenase subunit 48 (AHRD V3.3 *** A0A0F7GZU3_9ROSI)
		68. chloroplast thylakoid membrane
		Solyc12g006140.2	Cab-5 gene encoding chlorophyll a/b-binding protein
		Solyc07g063600.3	Chlorophyll a-b binding protein, chloroplastic (AHRD V3.3 *** A0A2G3C388_CAPCH)
		Solyc03g005760.1	Chlorophyll a-b binding protein, chloroplastic (AHRD V3.3 *** A0A2G2W7Q4_CAPBA)
		Solyc06g069730.3	Chlorophyll a-b binding protein, chloroplastic (AHRD V3.3 *** A0A1U8GPF4_CAPAN)
		Solyc02g087150.3	Heavy metal transport/detoxification superfamily protein (AHRD V3.3 *-* AT5G14910.2)
		Solyc07g066150.1	Photosystem I reaction center subunit V, chloroplastic (AHRD V3.3 *** A0A1U8HDK9_CAPAN)
		Solyc01g105050.3	Chlorophyll a-b binding protein, chloroplastic (AHRD V3.3 *** A0A2G3AWK5_CAPCH)
		Solyc06g082940.3	Photosystem I reaction center subunit XI protein (AHRD V3.3 *** A0A2U1MVK5_ARTAN)
		Solyc05g009300.1	transmembrane protein (AHRD V3.3 *-* AT2G29180.1)
		Solyc03g053110.3	Rhodanese-like domain-containing protein 9, chloroplastic (AHRD V3.3 *** A0A1U8G2H7_CAPAN)
		Solyc07g007860.1	Bifunctional inhibitor/plant lipid transfer protein/seed storage helical domain (AHRD V3.3 *-* A0A200PNR4_9MAGN)
		Solyc02g065400.3	33kDa precursor protein of oxygen-evolving complex
		Solyc04g082010.1	pre-plastocyanin
		Solyc02g069460.3	Photosystem I reaction center subunit III, chloroplastic (AHRD V3.3 *** A0A1U8FJA0_CAPAN)
		Solyc06g054260.1	photosystem.1
		Solyc10g086150.2	RNA-binding protein (AHRD V3.3 *** A0A2U1PI86_ARTAN)
		Solyc01g009990.3	Peptidyl-prolyl cis-trans isomerase (AHRD V3.3 *** A0A2G3DGA1_CAPCH)
		Solyc12g011450.2	Chlorophyll a-b binding protein, chloroplastic (AHRD V3.3 *** A0A1U8G201_CAPAN)
		Solyc01g105030.3	Chlorophyll a-b binding protein, chloroplastic (AHRD V3.3 *** A0A2G3AWK5_CAPCH)
		Solyc09g014520.3	Chlorophyll a-b binding protein, chloroplastic (AHRD V3.3 *** A0A2G3BKI1_CAPCH)
		Solyc10g086570.3	transmembrane protein (AHRD V3.3 *** AT5G02160.1)
		Solyc05g056050.3	Chlorophyll a-b binding protein, chloroplastic (AHRD V3.3 *** A0A2G3CJ50_CAPCH)
		Solyc10g077040.2	Magnesium-protoporphyrin IX monomethyl ester [oxidative] cyclase, chloroplastic (AHRD V3.3 *** A0A1U8EC90_CAPAN)
		Solyc06g066640.3	Photosystem I reaction center subunit VI, chloroplastic (AHRD V3.3 *** A0A2G2WLH8_CAPBA)
		Solyc03g007860.1	Protein PAM68, chloroplastic (AHRD V3.3 *** A0A2G2YAA0_CAPAN)
		Solyc12g044280.2	Photosystem I reaction center subunit VI, chloroplastic (AHRD V3.3 *** A0A2G3D0C1_CAPCH)
		Solyc03g120640.3	Photosystem I reaction center subunit VI, chloroplastic (AHRD V3.3 *** A0A2G3D0C1_CAPCH)
		Solyc08g013670.3	Photosystem I reaction center subunit N, chloroplastic (AHRD V3.3 *** A0A1U8EZE3_CAPAN)
		Solyc03g111840.3	RNA-binding protein (AHRD V3.3 *** Q40270_MESCR)
		Solyc03g115980.1	Geranylgeranyl diphosphate reductase, chloroplastic (AHRD V3.3 *** A0A2G2WR46_CAPBA)
		Solyc09g064500.3	Photosystem II reaction center Psb28 protein (AHRD V3.3 *** A0A1U8EF03_CAPAN)
		Solyc07g066310.3	Photosystem II 10 kDa polypeptide, chloroplastic (AHRD V3.3 *** A0A2G3C3G4_CAPCH)
		Solyc03g116870.3	NAD(P)H dehydrogenase subunit 48 (AHRD V3.3 *** A0A0F7GZU3_9ROSI)
		69. plastid thylakoid membrane
		Solyc12g006140.2	Cab-5 gene encoding chlorophyll a/b-binding protein
		Solyc07g063600.3	Chlorophyll a-b binding protein, chloroplastic (AHRD V3.3 *** A0A2G3C388_CAPCH)
		Solyc03g005760.1	Chlorophyll a-b binding protein, chloroplastic (AHRD V3.3 *** A0A2G2W7Q4_CAPBA)
		Solyc06g069730.3	Chlorophyll a-b binding protein, chloroplastic (AHRD V3.3 *** A0A1U8GPF4_CAPAN)
		Solyc02g087150.3	Heavy metal transport/detoxification superfamily protein (AHRD V3.3 *-* AT5G14910.2)
		Solyc07g066150.1	Photosystem I reaction center subunit V, chloroplastic (AHRD V3.3 *** A0A1U8HDK9_CAPAN)
		Solyc01g105050.3	Chlorophyll a-b binding protein, chloroplastic (AHRD V3.3 *** A0A2G3AWK5_CAPCH)
		Solyc06g082940.3	Photosystem I reaction center subunit XI protein (AHRD V3.3 *** A0A2U1MVK5_ARTAN)
		Solyc05g009300.1	transmembrane protein (AHRD V3.3 *-* AT2G29180.1)
		Solyc03g053110.3	Rhodanese-like domain-containing protein 9, chloroplastic (AHRD V3.3 *** A0A1U8G2H7_CAPAN)
		Solyc07g007860.1	Bifunctional inhibitor/plant lipid transfer protein/seed storage helical domain (AHRD V3.3 *-* A0A200PNR4_9MAGN)
		Solyc02g065400.3	33kDa precursor protein of oxygen-evolving complex
		Solyc04g082010.1	pre-plastocyanin
		Solyc02g069460.3	Photosystem I reaction center subunit III, chloroplastic (AHRD V3.3 *** A0A1U8FJA0_CAPAN)
		Solyc06g054260.1	photosystem.1
		Solyc10g086150.2	RNA-binding protein (AHRD V3.3 *** A0A2U1PI86_ARTAN)
		Solyc01g009990.3	Peptidyl-prolyl cis-trans isomerase (AHRD V3.3 *** A0A2G3DGA1_CAPCH)
		Solyc12g011450.2	Chlorophyll a-b binding protein, chloroplastic (AHRD V3.3 *** A0A1U8G201_CAPAN)
		Solyc01g105030.3	Chlorophyll a-b binding protein, chloroplastic (AHRD V3.3 *** A0A2G3AWK5_CAPCH)
		Solyc09g014520.3	Chlorophyll a-b binding protein, chloroplastic (AHRD V3.3 *** A0A2G3BKI1_CAPCH)
		Solyc10g086570.3	transmembrane protein (AHRD V3.3 *** AT5G02160.1)
		Solyc05g056050.3	Chlorophyll a-b binding protein, chloroplastic (AHRD V3.3 *** A0A2G3CJ50_CAPCH)
		Solyc10g077040.2	Magnesium-protoporphyrin IX monomethyl ester [oxidative] cyclase, chloroplastic (AHRD V3.3 *** A0A1U8EC90_CAPAN)
		Solyc06g066640.3	Photosystem I reaction center subunit VI, chloroplastic (AHRD V3.3 *** A0A2G2WLH8_CAPBA)
		Solyc03g007860.1	Protein PAM68, chloroplastic (AHRD V3.3 *** A0A2G2YAA0_CAPAN)
		Solyc12g044280.2	Photosystem I reaction center subunit VI, chloroplastic (AHRD V3.3 *** A0A2G3D0C1_CAPCH)
		Solyc03g120640.3	Photosystem I reaction center subunit VI, chloroplastic (AHRD V3.3 *** A0A2G3D0C1_CAPCH)
		Solyc08g013670.3	Photosystem I reaction center subunit N, chloroplastic (AHRD V3.3 *** A0A1U8EZE3_CAPAN)
		Solyc03g111840.3	RNA-binding protein (AHRD V3.3 *** Q40270_MESCR)
		Solyc03g115980.1	Geranylgeranyl diphosphate reductase, chloroplastic (AHRD V3.3 *** A0A2G2WR46_CAPBA)
		Solyc09g064500.3	Photosystem II reaction center Psb28 protein (AHRD V3.3 *** A0A1U8EF03_CAPAN)
		Solyc07g066310.3	Photosystem II 10 kDa polypeptide, chloroplastic (AHRD V3.3 *** A0A2G3C3G4_CAPCH)
		Solyc03g116870.3	NAD(P)H dehydrogenase subunit 48 (AHRD V3.3 *** A0A0F7GZU3_9ROSI)
		70. photosystem
		Solyc12g006140.2	Cab-5 gene encoding chlorophyll a/b-binding protein
		Solyc07g063600.3	Chlorophyll a-b binding protein, chloroplastic (AHRD V3.3 *** A0A2G3C388_CAPCH)
		Solyc03g005760.1	Chlorophyll a-b binding protein, chloroplastic (AHRD V3.3 *** A0A2G2W7Q4_CAPBA)
		Solyc06g069730.3	Chlorophyll a-b binding protein, chloroplastic (AHRD V3.3 *** A0A1U8GPF4_CAPAN)
		Solyc07g066150.1	Photosystem I reaction center subunit V, chloroplastic (AHRD V3.3 *** A0A1U8HDK9_CAPAN)
		Solyc01g105050.3	Chlorophyll a-b binding protein, chloroplastic (AHRD V3.3 *** A0A2G3AWK5_CAPCH)
		Solyc01g087040.2	Photosystem II PsbP (AHRD V3.3 *** A0A200Q959_9MAGN)
		Solyc02g069450.3	Photosystem I reaction center subunit III, chloroplastic (AHRD V3.3 *** A0A1U8FJA0_CAPAN)
		Solyc06g082940.3	Photosystem I reaction center subunit XI protein (AHRD V3.3 *** A0A2U1MVK5_ARTAN)
		Solyc02g065400.3	33kDa precursor protein of oxygen-evolving complex
		Solyc02g069460.3	Photosystem I reaction center subunit III, chloroplastic (AHRD V3.3 *** A0A1U8FJA0_CAPAN)
		Solyc08g006930.3	photosystem I reaction center subunit psaK, chloroplastic (AHRD V3.3 *** A0A2G3AN63_CAPAN)
		Solyc06g054260.1	photosystem.1
		Solyc07g054290.1	Photosystem II Psb27 protein (AHRD V3.3 *-* A0A1Y1IAK8_KLENI)
		Solyc02g079950.3	photosystem II oxygen-evolving complex protein 3
		Solyc12g011450.2	Chlorophyll a-b binding protein, chloroplastic (AHRD V3.3 *** A0A1U8G201_CAPAN)
		Solyc01g105030.3	Chlorophyll a-b binding protein, chloroplastic (AHRD V3.3 *** A0A2G3AWK5_CAPCH)
		Solyc09g014520.3	Chlorophyll a-b binding protein, chloroplastic (AHRD V3.3 *** A0A2G3BKI1_CAPCH)
		Solyc05g056050.3	Chlorophyll a-b binding protein, chloroplastic (AHRD V3.3 *** A0A2G3CJ50_CAPCH)
		Solyc06g066640.3	Photosystem I reaction center subunit VI, chloroplastic (AHRD V3.3 *** A0A2G2WLH8_CAPBA)
		Solyc12g044280.2	Photosystem I reaction center subunit VI, chloroplastic (AHRD V3.3 *** A0A2G3D0C1_CAPCH)
		Solyc03g120640.3	Photosystem I reaction center subunit VI, chloroplastic (AHRD V3.3 *** A0A2G3D0C1_CAPCH)
		Solyc06g083680.3	Photosystem I reaction center subunit IV (AHRD V3.3 *-* A0A2P6U4S6_CHLSO)
		Solyc08g013670.3	Photosystem I reaction center subunit N, chloroplastic (AHRD V3.3 *** A0A1U8EZE3_CAPAN)
		Solyc09g064500.3	Photosystem II reaction center Psb28 protein (AHRD V3.3 *** A0A1U8EF03_CAPAN)
		Solyc07g066310.3	Photosystem II 10 kDa polypeptide, chloroplastic (AHRD V3.3 *** A0A2G3C3G4_CAPCH)
		Solyc09g063130.3	Photosystem I reaction center subunit IV (AHRD V3.3 *-* A0A2P6U4S6_CHLSO)
		71. plastid membrane
		Solyc12g006140.2	Cab-5 gene encoding chlorophyll a/b-binding protein
		Solyc07g063600.3	Chlorophyll a-b binding protein, chloroplastic (AHRD V3.3 *** A0A2G3C388_CAPCH)
		Solyc03g005760.1	Chlorophyll a-b binding protein, chloroplastic (AHRD V3.3 *** A0A2G2W7Q4_CAPBA)
		Solyc06g069730.3	Chlorophyll a-b binding protein, chloroplastic (AHRD V3.3 *** A0A1U8GPF4_CAPAN)
		Solyc02g087150.3	Heavy metal transport/detoxification superfamily protein (AHRD V3.3 *-* AT5G14910.2)
		Solyc07g066150.1	Photosystem I reaction center subunit V, chloroplastic (AHRD V3.3 *** A0A1U8HDK9_CAPAN)
		Solyc01g105050.3	Chlorophyll a-b binding protein, chloroplastic (AHRD V3.3 *** A0A2G3AWK5_CAPCH)
		Solyc06g082940.3	Photosystem I reaction center subunit XI protein (AHRD V3.3 *** A0A2U1MVK5_ARTAN)
		Solyc05g009300.1	transmembrane protein (AHRD V3.3 *-* AT2G29180.1)
		Solyc03g053110.3	Rhodanese-like domain-containing protein 9, chloroplastic (AHRD V3.3 *** A0A1U8G2H7_CAPAN)
		Solyc07g007860.1	Bifunctional inhibitor/plant lipid transfer protein/seed storage helical domain (AHRD V3.3 *-* A0A200PNR4_9MAGN)
		Solyc02g065400.3	33kDa precursor protein of oxygen-evolving complex
		Solyc04g082010.1	pre-plastocyanin
		Solyc02g069460.3	Photosystem I reaction center subunit III, chloroplastic (AHRD V3.3 *** A0A1U8FJA0_CAPAN)
		Solyc06g054260.1	photosystem.1
		Solyc10g086150.2	RNA-binding protein (AHRD V3.3 *** A0A2U1PI86_ARTAN)
		Solyc01g009990.3	Peptidyl-prolyl cis-trans isomerase (AHRD V3.3 *** A0A2G3DGA1_CAPCH)
		Solyc12g011450.2	Chlorophyll a-b binding protein, chloroplastic (AHRD V3.3 *** A0A1U8G201_CAPAN)
		Solyc01g105030.3	Chlorophyll a-b binding protein, chloroplastic (AHRD V3.3 *** A0A2G3AWK5_CAPCH)
		Solyc09g014520.3	Chlorophyll a-b binding protein, chloroplastic (AHRD V3.3 *** A0A2G3BKI1_CAPCH)
		Solyc10g086570.3	transmembrane protein (AHRD V3.3 *** AT5G02160.1)
		Solyc05g056050.3	Chlorophyll a-b binding protein, chloroplastic (AHRD V3.3 *** A0A2G3CJ50_CAPCH)
		Solyc10g077040.2	Magnesium-protoporphyrin IX monomethyl ester [oxidative] cyclase, chloroplastic (AHRD V3.3 *** A0A1U8EC90_CAPAN)
		Solyc06g066640.3	Photosystem I reaction center subunit VI, chloroplastic (AHRD V3.3 *** A0A2G2WLH8_CAPBA)
		Solyc03g007860.1	Protein PAM68, chloroplastic (AHRD V3.3 *** A0A2G2YAA0_CAPAN)
		Solyc12g044280.2	Photosystem I reaction center subunit VI, chloroplastic (AHRD V3.3 *** A0A2G3D0C1_CAPCH)
		Solyc03g120640.3	Photosystem I reaction center subunit VI, chloroplastic (AHRD V3.3 *** A0A2G3D0C1_CAPCH)
		Solyc11g008980.1	Protein TIC 20-II, chloroplastic (AHRD V3.3 *** A0A2G2Y5G4_CAPAN)
		Solyc08g013670.3	Photosystem I reaction center subunit N, chloroplastic (AHRD V3.3 *** A0A1U8EZE3_CAPAN)
		Solyc03g111840.3	RNA-binding protein (AHRD V3.3 *** Q40270_MESCR)
		Solyc03g115980.1	Geranylgeranyl diphosphate reductase, chloroplastic (AHRD V3.3 *** A0A2G2WR46_CAPBA)
		Solyc09g064500.3	Photosystem II reaction center Psb28 protein (AHRD V3.3 *** A0A1U8EF03_CAPAN)
		Solyc07g066310.3	Photosystem II 10 kDa polypeptide, chloroplastic (AHRD V3.3 *** A0A2G3C3G4_CAPCH)
		Solyc03g116870.3	NAD(P)H dehydrogenase subunit 48 (AHRD V3.3 *** A0A0F7GZU3_9ROSI)
		Solyc02g069560.3	Protein CHUP1, chloroplastic (AHRD V3.3 *** A0A2G3D453_CAPCH)
		72. organelle outer membrane
		Solyc12g006140.2	Cab-5 gene encoding chlorophyll a/b-binding protein
		Solyc07g063600.3	Chlorophyll a-b binding protein, chloroplastic (AHRD V3.3 *** A0A2G3C388_CAPCH)
		Solyc03g005760.1	Chlorophyll a-b binding protein, chloroplastic (AHRD V3.3 *** A0A2G2W7Q4_CAPBA)
		Solyc06g069730.3	Chlorophyll a-b binding protein, chloroplastic (AHRD V3.3 *** A0A1U8GPF4_CAPAN)
		Solyc02g087150.3	Heavy metal transport/detoxification superfamily protein (AHRD V3.3 *-* AT5G14910.2)
		Solyc07g066150.1	Photosystem I reaction center subunit V, chloroplastic (AHRD V3.3 *** A0A1U8HDK9_CAPAN)
		Solyc01g105050.3	Chlorophyll a-b binding protein, chloroplastic (AHRD V3.3 *** A0A2G3AWK5_CAPCH)
		Solyc06g082940.3	Photosystem I reaction center subunit XI protein (AHRD V3.3 *** A0A2U1MVK5_ARTAN)
		Solyc05g009300.1	transmembrane protein (AHRD V3.3 *-* AT2G29180.1)
		Solyc03g053110.3	Rhodanese-like domain-containing protein 9, chloroplastic (AHRD V3.3 *** A0A1U8G2H7_CAPAN)
		Solyc07g007860.1	Bifunctional inhibitor/plant lipid transfer protein/seed storage helical domain (AHRD V3.3 *-* A0A200PNR4_9MAGN)
		Solyc02g065400.3	33kDa precursor protein of oxygen-evolving complex
		Solyc04g082010.1	pre-plastocyanin
		Solyc02g069460.3	Photosystem I reaction center subunit III, chloroplastic (AHRD V3.3 *** A0A1U8FJA0_CAPAN)
		Solyc06g054260.1	photosystem.1
		Solyc10g086150.2	RNA-binding protein (AHRD V3.3 *** A0A2U1PI86_ARTAN)
		Solyc01g009990.3	Peptidyl-prolyl cis-trans isomerase (AHRD V3.3 *** A0A2G3DGA1_CAPCH)
		Solyc12g011450.2	Chlorophyll a-b binding protein, chloroplastic (AHRD V3.3 *** A0A1U8G201_CAPAN)
		Solyc01g105030.3	Chlorophyll a-b binding protein, chloroplastic (AHRD V3.3 *** A0A2G3AWK5_CAPCH)
		Solyc09g014520.3	Chlorophyll a-b binding protein, chloroplastic (AHRD V3.3 *** A0A2G3BKI1_CAPCH)
		Solyc10g086570.3	transmembrane protein (AHRD V3.3 *** AT5G02160.1)
		Solyc05g056050.3	Chlorophyll a-b binding protein, chloroplastic (AHRD V3.3 *** A0A2G3CJ50_CAPCH)
		Solyc10g077040.2	Magnesium-protoporphyrin IX monomethyl ester [oxidative] cyclase, chloroplastic (AHRD V3.3 *** A0A1U8EC90_CAPAN)
		Solyc06g066640.3	Photosystem I reaction center subunit VI, chloroplastic (AHRD V3.3 *** A0A2G2WLH8_CAPBA)
		Solyc03g007860.1	Protein PAM68, chloroplastic (AHRD V3.3 *** A0A2G2YAA0_CAPAN)
		Solyc12g044280.2	Photosystem I reaction center subunit VI, chloroplastic (AHRD V3.3 *** A0A2G3D0C1_CAPCH)
		Solyc03g120640.3	Photosystem I reaction center subunit VI, chloroplastic (AHRD V3.3 *** A0A2G3D0C1_CAPCH)
		Solyc08g013670.3	Photosystem I reaction center subunit N, chloroplastic (AHRD V3.3 *** A0A1U8EZE3_CAPAN)
		Solyc03g111840.3	RNA-binding protein (AHRD V3.3 *** Q40270_MESCR)
		Solyc03g115980.1	Geranylgeranyl diphosphate reductase, chloroplastic (AHRD V3.3 *** A0A2G2WR46_CAPBA)
		Solyc09g064500.3	Photosystem II reaction center Psb28 protein (AHRD V3.3 *** A0A1U8EF03_CAPAN)
		Solyc07g066310.3	Photosystem II 10 kDa polypeptide, chloroplastic (AHRD V3.3 *** A0A2G3C3G4_CAPCH)
		Solyc03g116870.3	NAD(P)H dehydrogenase subunit 48 (AHRD V3.3 *** A0A0F7GZU3_9ROSI)
		Solyc02g069560.3	Protein CHUP1, chloroplastic (AHRD V3.3 *** A0A2G3D453_CAPCH)
		73. photosystem I
		Solyc12g006140.2	Cab-5 gene encoding chlorophyll a/b-binding protein
		Solyc07g063600.3	Chlorophyll a-b binding protein, chloroplastic (AHRD V3.3 *** A0A2G3C388_CAPCH)
		Solyc03g005760.1	Chlorophyll a-b binding protein, chloroplastic (AHRD V3.3 *** A0A2G2W7Q4_CAPBA)
		Solyc06g069730.3	Chlorophyll a-b binding protein, chloroplastic (AHRD V3.3 *** A0A1U8GPF4_CAPAN)
		Solyc07g066150.1	Photosystem I reaction center subunit V, chloroplastic (AHRD V3.3 *** A0A1U8HDK9_CAPAN)
		Solyc02g069450.3	Photosystem I reaction center subunit III, chloroplastic (AHRD V3.3 *** A0A1U8FJA0_CAPAN)
		Solyc06g082940.3	Photosystem I reaction center subunit XI protein (AHRD V3.3 *** A0A2U1MVK5_ARTAN)
		Solyc02g069460.3	Photosystem I reaction center subunit III, chloroplastic (AHRD V3.3 *** A0A1U8FJA0_CAPAN)
		Solyc08g006930.3	photosystem I reaction center subunit psaK, chloroplastic (AHRD V3.3 *** A0A2G3AN63_CAPAN)
		Solyc06g054260.1	photosystem.1
		Solyc12g011450.2	Chlorophyll a-b binding protein, chloroplastic (AHRD V3.3 *** A0A1U8G201_CAPAN)
		Solyc09g014520.3	Chlorophyll a-b binding protein, chloroplastic (AHRD V3.3 *** A0A2G3BKI1_CAPCH)
		Solyc05g056050.3	Chlorophyll a-b binding protein, chloroplastic (AHRD V3.3 *** A0A2G3CJ50_CAPCH)
		Solyc06g066640.3	Photosystem I reaction center subunit VI, chloroplastic (AHRD V3.3 *** A0A2G2WLH8_CAPBA)
		Solyc12g044280.2	Photosystem I reaction center subunit VI, chloroplastic (AHRD V3.3 *** A0A2G3D0C1_CAPCH)
		Solyc03g120640.3	Photosystem I reaction center subunit VI, chloroplastic (AHRD V3.3 *** A0A2G3D0C1_CAPCH)
		Solyc06g083680.3	Photosystem I reaction center subunit IV (AHRD V3.3 *-* A0A2P6U4S6_CHLSO)
		Solyc08g013670.3	Photosystem I reaction center subunit N, chloroplastic (AHRD V3.3 *** A0A1U8EZE3_CAPAN)
		Solyc09g063130.3	Photosystem I reaction center subunit IV (AHRD V3.3 *-* A0A2P6U4S6_CHLSO)
		74. outer membrane
		Solyc12g006140.2	Cab-5 gene encoding chlorophyll a/b-binding protein
		Solyc07g063600.3	Chlorophyll a-b binding protein, chloroplastic (AHRD V3.3 *** A0A2G3C388_CAPCH)
		Solyc03g005760.1	Chlorophyll a-b binding protein, chloroplastic (AHRD V3.3 *** A0A2G2W7Q4_CAPBA)
		Solyc06g069730.3	Chlorophyll a-b binding protein, chloroplastic (AHRD V3.3 *** A0A1U8GPF4_CAPAN)
		Solyc02g087150.3	Heavy metal transport/detoxification superfamily protein (AHRD V3.3 *-* AT5G14910.2)
		Solyc07g066150.1	Photosystem I reaction center subunit V, chloroplastic (AHRD V3.3 *** A0A1U8HDK9_CAPAN)
		Solyc01g105050.3	Chlorophyll a-b binding protein, chloroplastic (AHRD V3.3 *** A0A2G3AWK5_CAPCH)
		Solyc06g082940.3	Photosystem I reaction center subunit XI protein (AHRD V3.3 *** A0A2U1MVK5_ARTAN)
		Solyc05g009300.1	transmembrane protein (AHRD V3.3 *-* AT2G29180.1)
		Solyc03g053110.3	Rhodanese-like domain-containing protein 9, chloroplastic (AHRD V3.3 *** A0A1U8G2H7_CAPAN)
		Solyc07g007860.1	Bifunctional inhibitor/plant lipid transfer protein/seed storage helical domain (AHRD V3.3 *-* A0A200PNR4_9MAGN)
		Solyc02g065400.3	33kDa precursor protein of oxygen-evolving complex
		Solyc04g082010.1	pre-plastocyanin
		Solyc02g069460.3	Photosystem I reaction center subunit III, chloroplastic (AHRD V3.3 *** A0A1U8FJA0_CAPAN)
		Solyc06g054260.1	photosystem.1
		Solyc10g086150.2	RNA-binding protein (AHRD V3.3 *** A0A2U1PI86_ARTAN)
		Solyc01g009990.3	Peptidyl-prolyl cis-trans isomerase (AHRD V3.3 *** A0A2G3DGA1_CAPCH)
		Solyc12g011450.2	Chlorophyll a-b binding protein, chloroplastic (AHRD V3.3 *** A0A1U8G201_CAPAN)
		Solyc01g105030.3	Chlorophyll a-b binding protein, chloroplastic (AHRD V3.3 *** A0A2G3AWK5_CAPCH)
		Solyc09g014520.3	Chlorophyll a-b binding protein, chloroplastic (AHRD V3.3 *** A0A2G3BKI1_CAPCH)
		Solyc10g086570.3	transmembrane protein (AHRD V3.3 *** AT5G02160.1)
		Solyc05g056050.3	Chlorophyll a-b binding protein, chloroplastic (AHRD V3.3 *** A0A2G3CJ50_CAPCH)
		Solyc10g077040.2	Magnesium-protoporphyrin IX monomethyl ester [oxidative] cyclase, chloroplastic (AHRD V3.3 *** A0A1U8EC90_CAPAN)
		Solyc06g066640.3	Photosystem I reaction center subunit VI, chloroplastic (AHRD V3.3 *** A0A2G2WLH8_CAPBA)
		Solyc03g007860.1	Protein PAM68, chloroplastic (AHRD V3.3 *** A0A2G2YAA0_CAPAN)
		Solyc12g044280.2	Photosystem I reaction center subunit VI, chloroplastic (AHRD V3.3 *** A0A2G3D0C1_CAPCH)
		Solyc03g120640.3	Photosystem I reaction center subunit VI, chloroplastic (AHRD V3.3 *** A0A2G3D0C1_CAPCH)
		Solyc08g013670.3	Photosystem I reaction center subunit N, chloroplastic (AHRD V3.3 *** A0A1U8EZE3_CAPAN)
		Solyc03g111840.3	RNA-binding protein (AHRD V3.3 *** Q40270_MESCR)
		Solyc03g115980.1	Geranylgeranyl diphosphate reductase, chloroplastic (AHRD V3.3 *** A0A2G2WR46_CAPBA)
		Solyc09g064500.3	Photosystem II reaction center Psb28 protein (AHRD V3.3 *** A0A1U8EF03_CAPAN)
		Solyc07g066310.3	Photosystem II 10 kDa polypeptide, chloroplastic (AHRD V3.3 *** A0A2G3C3G4_CAPCH)
		Solyc03g116870.3	NAD(P)H dehydrogenase subunit 48 (AHRD V3.3 *** A0A0F7GZU3_9ROSI)
		Solyc02g069560.3	Protein CHUP1, chloroplastic (AHRD V3.3 *** A0A2G3D453_CAPCH)
		75. organelle envelope
		Solyc12g006140.2	Cab-5 gene encoding chlorophyll a/b-binding protein
		Solyc07g063600.3	Chlorophyll a-b binding protein, chloroplastic (AHRD V3.3 *** A0A2G3C388_CAPCH)
		Solyc03g005760.1	Chlorophyll a-b binding protein, chloroplastic (AHRD V3.3 *** A0A2G2W7Q4_CAPBA)
		Solyc06g069730.3	Chlorophyll a-b binding protein, chloroplastic (AHRD V3.3 *** A0A1U8GPF4_CAPAN)
		Solyc02g087150.3	Heavy metal transport/detoxification superfamily protein (AHRD V3.3 *-* AT5G14910.2)
		Solyc07g066150.1	Photosystem I reaction center subunit V, chloroplastic (AHRD V3.3 *** A0A1U8HDK9_CAPAN)
		Solyc01g105050.3	Chlorophyll a-b binding protein, chloroplastic (AHRD V3.3 *** A0A2G3AWK5_CAPCH)
		Solyc06g082940.3	Photosystem I reaction center subunit XI protein (AHRD V3.3 *** A0A2U1MVK5_ARTAN)
		Solyc05g009300.1	transmembrane protein (AHRD V3.3 *-* AT2G29180.1)
		Solyc03g053110.3	Rhodanese-like domain-containing protein 9, chloroplastic (AHRD V3.3 *** A0A1U8G2H7_CAPAN)
		Solyc07g007860.1	Bifunctional inhibitor/plant lipid transfer protein/seed storage helical domain (AHRD V3.3 *-* A0A200PNR4_9MAGN)
		Solyc02g065400.3	33kDa precursor protein of oxygen-evolving complex
		Solyc04g082010.1	pre-plastocyanin
		Solyc02g069460.3	Photosystem I reaction center subunit III, chloroplastic (AHRD V3.3 *** A0A1U8FJA0_CAPAN)
		Solyc02g079770.3	Multiple organellar RNA editing factor 9, chloroplastic (AHRD V3.3 *** MORF9_ARATH)
		Solyc06g054260.1	photosystem.1
		Solyc10g086150.2	RNA-binding protein (AHRD V3.3 *** A0A2U1PI86_ARTAN)
		Solyc01g009990.3	Peptidyl-prolyl cis-trans isomerase (AHRD V3.3 *** A0A2G3DGA1_CAPCH)
		Solyc12g011450.2	Chlorophyll a-b binding protein, chloroplastic (AHRD V3.3 *** A0A1U8G201_CAPAN)
		Solyc01g105030.3	Chlorophyll a-b binding protein, chloroplastic (AHRD V3.3 *** A0A2G3AWK5_CAPCH)
		Solyc09g014520.3	Chlorophyll a-b binding protein, chloroplastic (AHRD V3.3 *** A0A2G3BKI1_CAPCH)
		Solyc10g086570.3	transmembrane protein (AHRD V3.3 *** AT5G02160.1)
		Solyc05g056050.3	Chlorophyll a-b binding protein, chloroplastic (AHRD V3.3 *** A0A2G3CJ50_CAPCH)
		Solyc10g077040.2	Magnesium-protoporphyrin IX monomethyl ester [oxidative] cyclase, chloroplastic (AHRD V3.3 *** A0A1U8EC90_CAPAN)
		Solyc06g066640.3	Photosystem I reaction center subunit VI, chloroplastic (AHRD V3.3 *** A0A2G2WLH8_CAPBA)
		Solyc03g007860.1	Protein PAM68, chloroplastic (AHRD V3.3 *** A0A2G2YAA0_CAPAN)
		Solyc12g044280.2	Photosystem I reaction center subunit VI, chloroplastic (AHRD V3.3 *** A0A2G3D0C1_CAPCH)
		Solyc03g120640.3	Photosystem I reaction center subunit VI, chloroplastic (AHRD V3.3 *** A0A2G3D0C1_CAPCH)
		Solyc11g008980.1	Protein TIC 20-II, chloroplastic (AHRD V3.3 *** A0A2G2Y5G4_CAPAN)
		Solyc08g013670.3	Photosystem I reaction center subunit N, chloroplastic (AHRD V3.3 *** A0A1U8EZE3_CAPAN)
		Solyc03g111840.3	RNA-binding protein (AHRD V3.3 *** Q40270_MESCR)
		Solyc09g055350.3	ABC transporter ATP-binding protein (AHRD V3.3 *** A0A1Y1IJM1_KLENI)
		Solyc03g115980.1	Geranylgeranyl diphosphate reductase, chloroplastic (AHRD V3.3 *** A0A2G2WR46_CAPBA)
		Solyc07g064950.3	Trigger factor (AHRD V3.3 *** A0A200RBE3_9MAGN)
		Solyc09g064500.3	Photosystem II reaction center Psb28 protein (AHRD V3.3 *** A0A1U8EF03_CAPAN)
		Solyc07g066310.3	Photosystem II 10 kDa polypeptide, chloroplastic (AHRD V3.3 *** A0A2G3C3G4_CAPCH)
		Solyc03g116870.3	NAD(P)H dehydrogenase subunit 48 (AHRD V3.3 *** A0A0F7GZU3_9ROSI)
		Solyc07g065200.3	Mitochondrial import inner membrane translocase subunit TIM22-3 (AHRD V3.3 *** A0A1U8HD72_CAPAN)
		Solyc04g078940.3	LEY13632 Dem protein
		Solyc08g081070.3	Mitochondrial substrate carrier family protein (AHRD V3.3 *** F4JP07_ARATH)
		Solyc07g005510.3	Omega-6 fatty acid desaturase, chloroplastic (AHRD V3.3 *** A0A2G3BXG4_CAPCH)
		Solyc11g009070.2	Transmembrane protein (AHRD V3.3 *** Q9FJP0_ARATH)
		Solyc02g069560.3	Protein CHUP1, chloroplastic (AHRD V3.3 *** A0A2G3D453_CAPCH)
		Solyc11g065830.2	Dicarboxylate transporter 1, chloroplastic (AHRD V3.3 *** A0A2G2VN77_CAPBA)
		76. photosystem I reaction center
		Solyc02g069450.3	Photosystem I reaction center subunit III, chloroplastic (AHRD V3.3 *** A0A1U8FJA0_CAPAN)
		Solyc06g082940.3	Photosystem I reaction center subunit XI protein (AHRD V3.3 *** A0A2U1MVK5_ARTAN)
		Solyc02g069460.3	Photosystem I reaction center subunit III, chloroplastic (AHRD V3.3 *** A0A1U8FJA0_CAPAN)
		Solyc06g054260.1	photosystem.1
		Solyc06g066640.3	Photosystem I reaction center subunit VI, chloroplastic (AHRD V3.3 *** A0A2G2WLH8_CAPBA)
		Solyc12g044280.2	Photosystem I reaction center subunit VI, chloroplastic (AHRD V3.3 *** A0A2G3D0C1_CAPCH)
		Solyc03g120640.3	Photosystem I reaction center subunit VI, chloroplastic (AHRD V3.3 *** A0A2G3D0C1_CAPCH)
		Solyc06g083680.3	Photosystem I reaction center subunit IV (AHRD V3.3 *-* A0A2P6U4S6_CHLSO)
		Solyc09g063130.3	Photosystem I reaction center subunit IV (AHRD V3.3 *-* A0A2P6U4S6_CHLSO)
		77. membraneless organelle
		Solyc12g006140.2	Cab-5 gene encoding chlorophyll a/b-binding protein
		Solyc07g063600.3	Chlorophyll a-b binding protein, chloroplastic (AHRD V3.3 *** A0A2G3C388_CAPCH)
		Solyc03g005760.1	Chlorophyll a-b binding protein, chloroplastic (AHRD V3.3 *** A0A2G2W7Q4_CAPBA)
		Solyc06g069730.3	Chlorophyll a-b binding protein, chloroplastic (AHRD V3.3 *** A0A1U8GPF4_CAPAN)
		Solyc02g087150.3	Heavy metal transport/detoxification superfamily protein (AHRD V3.3 *-* AT5G14910.2)
		Solyc07g066150.1	Photosystem I reaction center subunit V, chloroplastic (AHRD V3.3 *** A0A1U8HDK9_CAPAN)
		Solyc06g073090.3	chloroplast-specific ribosomal protein chloroplast-specific ribosomal protein
		Solyc01g105050.3	Chlorophyll a-b binding protein, chloroplastic (AHRD V3.3 *** A0A2G3AWK5_CAPCH)
		Solyc01g087040.2	Photosystem II PsbP (AHRD V3.3 *** A0A200Q959_9MAGN)
		Solyc02g069450.3	Photosystem I reaction center subunit III, chloroplastic (AHRD V3.3 *** A0A1U8FJA0_CAPAN)
		Solyc06g082940.3	Photosystem I reaction center subunit XI protein (AHRD V3.3 *** A0A2U1MVK5_ARTAN)
		Solyc05g009300.1	transmembrane protein (AHRD V3.3 *-* AT2G29180.1)
		Solyc03g053110.3	Rhodanese-like domain-containing protein 9, chloroplastic (AHRD V3.3 *** A0A1U8G2H7_CAPAN)
		Solyc07g007860.1	Bifunctional inhibitor/plant lipid transfer protein/seed storage helical domain (AHRD V3.3 *-* A0A200PNR4_9MAGN)
		Solyc02g065400.3	33kDa precursor protein of oxygen-evolving complex
		Solyc06g082750.3	50S ribosomal protein L17 (AHRD V3.3 *** A0A1U8H2A3_CAPAN)
		Solyc04g082010.1	pre-plastocyanin
		Solyc01g056780.3	50S ribosomal protein L34 (AHRD V3.3 *** A0A1U8FLP5_CAPAN)
		Solyc02g069460.3	Photosystem I reaction center subunit III, chloroplastic (AHRD V3.3 *** A0A1U8FJA0_CAPAN)
		Solyc12g098890.2	50S ribosomal protein L18 (AHRD V3.3 *** A0A1U8F639_CAPAN)
		Solyc08g006930.3	photosystem I reaction center subunit psaK, chloroplastic (AHRD V3.3 *** A0A2G3AN63_CAPAN)
		Solyc11g072860.2	Histone H4 (AHRD V3.3 *-* F2E7L1_HORVV)
		Solyc06g054260.1	photosystem.1
		Solyc07g054290.1	Photosystem II Psb27 protein (AHRD V3.3 *-* A0A1Y1IAK8_KLENI)
		Solyc07g005860.3	QWRF motif protein (DUF566) (AHRD V3.3 *-* A0A1P8B957_ARATH)
		Solyc10g086150.2	RNA-binding protein (AHRD V3.3 *** A0A2U1PI86_ARTAN)
		Solyc01g009990.3	Peptidyl-prolyl cis-trans isomerase (AHRD V3.3 *** A0A2G3DGA1_CAPCH)
		Solyc02g087880.3	Tubulin alpha chain (AHRD V3.3 *** A0A1U8FRN4_CAPAN)
		Solyc02g079950.3	photosystem II oxygen-evolving complex protein 3
		Solyc12g011450.2	Chlorophyll a-b binding protein, chloroplastic (AHRD V3.3 *** A0A1U8G201_CAPAN)
		Solyc01g099410.3	Histone H2A (AHRD V3.3 *** A0A0H5QLQ1_9EUKA)
		Solyc07g006000.3	50S ribosomal protein L35 (AHRD V3.3 *** A0A2G3BXF7_CAPCH)
		Solyc07g061900.3	50S ribosomal protein L4 (AHRD V3.3 *** B6TG27_MAIZE)
		Solyc05g007450.3	Origin of replication complex subunit 6 (AHRD V3.3 *** A0A2G2YDJ4_CAPAN)
		Solyc01g105030.3	Chlorophyll a-b binding protein, chloroplastic (AHRD V3.3 *** A0A2G3AWK5_CAPCH)
		Solyc09g014520.3	Chlorophyll a-b binding protein, chloroplastic (AHRD V3.3 *** A0A2G3BKI1_CAPCH)
		Solyc10g086570.3	transmembrane protein (AHRD V3.3 *** AT5G02160.1)
		Solyc05g056050.3	Chlorophyll a-b binding protein, chloroplastic (AHRD V3.3 *** A0A2G3CJ50_CAPCH)
		Solyc04g077130.1	50S ribosomal protein 6, chloroplastic (AHRD V3.3 *** A0A2G3CPG8_CAPCH)
		Solyc10g077040.2	Magnesium-protoporphyrin IX monomethyl ester [oxidative] cyclase, chloroplastic (AHRD V3.3 *** A0A1U8EC90_CAPAN)
		Solyc06g066640.3	Photosystem I reaction center subunit VI, chloroplastic (AHRD V3.3 *** A0A2G2WLH8_CAPBA)
		Solyc03g007860.1	Protein PAM68, chloroplastic (AHRD V3.3 *** A0A2G2YAA0_CAPAN)
		Solyc04g015040.3	Peptidylprolyl isomerase (AHRD V3.3 *** A0A2G2XYE0_CAPAN)
		Solyc09g010400.3	Histone H2A (AHRD V3.3 *** A0A2G2VY95_CAPBA)
		Solyc08g078010.3	50S ribosomal protein L19 (AHRD V3.3 *-* B6T8M1_MAIZE)
		Solyc12g044280.2	Photosystem I reaction center subunit VI, chloroplastic (AHRD V3.3 *** A0A2G3D0C1_CAPCH)
		Solyc02g068090.3	30S ribosomal protein S.1
		Solyc03g120640.3	Photosystem I reaction center subunit VI, chloroplastic (AHRD V3.3 *** A0A2G3D0C1_CAPCH)
		Solyc04g009540.1	50S ribosomal protein L10 (AHRD V3.3 *** B6SUJ0_MAIZE)
		Solyc06g083680.3	Photosystem I reaction center subunit IV (AHRD V3.3 *-* A0A2P6U4S6_CHLSO)
		Solyc08g013670.3	Photosystem I reaction center subunit N, chloroplastic (AHRD V3.3 *** A0A1U8EZE3_CAPAN)
		Solyc09g059440.1	cell division control protein 45 homolog (AHRD V3.3 *** A0A2I4H5Z7_9ROSI)
		Solyc07g018300.3	Replication protein A 32 kDa subunit A (AHRD V3.3 *** A0A1J3JLU8_NOCCA)
		Solyc10g008910.1	Histone H3 (AHRD V3.3 *** B3TM40_ELAGV)
		Solyc03g111840.3	RNA-binding protein (AHRD V3.3 *** Q40270_MESCR)
		Solyc03g115980.1	Geranylgeranyl diphosphate reductase, chloroplastic (AHRD V3.3 *** A0A2G2WR46_CAPBA)
		Solyc05g007910.3	50S ribosomal protein L18, chloroplastic (AHRD V3.3 *** A0A1J3I4E4_NOCCA)
		Solyc09g064500.3	Photosystem II reaction center Psb28 protein (AHRD V3.3 *** A0A1U8EF03_CAPAN)
		Solyc07g066310.3	Photosystem II 10 kDa polypeptide, chloroplastic (AHRD V3.3 *** A0A2G3C3G4_CAPCH)
		Solyc03g116870.3	NAD(P)H dehydrogenase subunit 48 (AHRD V3.3 *** A0A0F7GZU3_9ROSI)
		Solyc09g063130.3	Photosystem I reaction center subunit IV (AHRD V3.3 *-* A0A2P6U4S6_CHLSO)
		Solyc11g072840.1	Histone H4 (AHRD V3.3 *-* F2E7L1_HORVV)
		Solyc10g006030.3	30S ribosomal protein S10, chloroplastic (AHRD V3.3 *** A0A2G2VQX8_CAPBA)
		Solyc12g056540.1	Histone H3 (AHRD V3.3 *** A0A328EBD8_9ASTE)
		Solyc03g034190.3	30S ribosomal protein 3, chloroplastic (AHRD V3.3 *** A0A2G3CKY6_CAPCH)
		Solyc10g074560.2	nucleolar complex protein 4 homolog (AHRD V3.3 *** A0A2I4GCB9_9ROSI)
		Solyc09g090320.2	Kinesin (AHRD V3.3 *** A0A200PVY6_9MAGN)
		Solyc01g109550.2	Transcription termination factor family protein (AHRD V3.3 *** A0A2K3NNA4_TRIPR)
		Solyc05g054610.1	Histone H4 (AHRD V3.3 *-* F2E7L1_HORVV)
		Solyc01g104490.3	Separase (AHRD V3.3 *** A0A1J3GIR9_NOCCA)
		Solyc02g077480.1	Histone H3 (AHRD V3.3 *** B3TM40_ELAGV)
		Solyc11g065830.2	Dicarboxylate transporter 1, chloroplastic (AHRD V3.3 *** A0A2G2VN77_CAPBA)
		78. intracellular membraneless organelle
		Solyc12g006140.2	Cab-5 gene encoding chlorophyll a/b-binding protein
		Solyc07g063600.3	Chlorophyll a-b binding protein, chloroplastic (AHRD V3.3 *** A0A2G3C388_CAPCH)
		Solyc03g005760.1	Chlorophyll a-b binding protein, chloroplastic (AHRD V3.3 *** A0A2G2W7Q4_CAPBA)
		Solyc06g069730.3	Chlorophyll a-b binding protein, chloroplastic (AHRD V3.3 *** A0A1U8GPF4_CAPAN)
		Solyc02g087150.3	Heavy metal transport/detoxification superfamily protein (AHRD V3.3 *-* AT5G14910.2)
		Solyc07g066150.1	Photosystem I reaction center subunit V, chloroplastic (AHRD V3.3 *** A0A1U8HDK9_CAPAN)
		Solyc06g073090.3	chloroplast-specific ribosomal protein chloroplast-specific ribosomal protein
		Solyc01g105050.3	Chlorophyll a-b binding protein, chloroplastic (AHRD V3.3 *** A0A2G3AWK5_CAPCH)
		Solyc01g087040.2	Photosystem II PsbP (AHRD V3.3 *** A0A200Q959_9MAGN)
		Solyc02g069450.3	Photosystem I reaction center subunit III, chloroplastic (AHRD V3.3 *** A0A1U8FJA0_CAPAN)
		Solyc06g082940.3	Photosystem I reaction center subunit XI protein (AHRD V3.3 *** A0A2U1MVK5_ARTAN)
		Solyc05g009300.1	transmembrane protein (AHRD V3.3 *-* AT2G29180.1)
		Solyc03g053110.3	Rhodanese-like domain-containing protein 9, chloroplastic (AHRD V3.3 *** A0A1U8G2H7_CAPAN)
		Solyc07g007860.1	Bifunctional inhibitor/plant lipid transfer protein/seed storage helical domain (AHRD V3.3 *-* A0A200PNR4_9MAGN)
		Solyc02g065400.3	33kDa precursor protein of oxygen-evolving complex
		Solyc06g082750.3	50S ribosomal protein L17 (AHRD V3.3 *** A0A1U8H2A3_CAPAN)
		Solyc04g082010.1	pre-plastocyanin
		Solyc01g056780.3	50S ribosomal protein L34 (AHRD V3.3 *** A0A1U8FLP5_CAPAN)
		Solyc02g069460.3	Photosystem I reaction center subunit III, chloroplastic (AHRD V3.3 *** A0A1U8FJA0_CAPAN)
		Solyc12g098890.2	50S ribosomal protein L18 (AHRD V3.3 *** A0A1U8F639_CAPAN)
		Solyc08g006930.3	photosystem I reaction center subunit psaK, chloroplastic (AHRD V3.3 *** A0A2G3AN63_CAPAN)
		Solyc11g072860.2	Histone H4 (AHRD V3.3 *-* F2E7L1_HORVV)
		Solyc06g054260.1	photosystem.1
		Solyc07g054290.1	Photosystem II Psb27 protein (AHRD V3.3 *-* A0A1Y1IAK8_KLENI)
		Solyc07g005860.3	QWRF motif protein (DUF566) (AHRD V3.3 *-* A0A1P8B957_ARATH)
		Solyc10g086150.2	RNA-binding protein (AHRD V3.3 *** A0A2U1PI86_ARTAN)
		Solyc01g009990.3	Peptidyl-prolyl cis-trans isomerase (AHRD V3.3 *** A0A2G3DGA1_CAPCH)
		Solyc02g087880.3	Tubulin alpha chain (AHRD V3.3 *** A0A1U8FRN4_CAPAN)
		Solyc02g079950.3	photosystem II oxygen-evolving complex protein 3
		Solyc12g011450.2	Chlorophyll a-b binding protein, chloroplastic (AHRD V3.3 *** A0A1U8G201_CAPAN)
		Solyc01g099410.3	Histone H2A (AHRD V3.3 *** A0A0H5QLQ1_9EUKA)
		Solyc07g006000.3	50S ribosomal protein L35 (AHRD V3.3 *** A0A2G3BXF7_CAPCH)
		Solyc07g061900.3	50S ribosomal protein L4 (AHRD V3.3 *** B6TG27_MAIZE)
		Solyc05g007450.3	Origin of replication complex subunit 6 (AHRD V3.3 *** A0A2G2YDJ4_CAPAN)
		Solyc01g105030.3	Chlorophyll a-b binding protein, chloroplastic (AHRD V3.3 *** A0A2G3AWK5_CAPCH)
		Solyc09g014520.3	Chlorophyll a-b binding protein, chloroplastic (AHRD V3.3 *** A0A2G3BKI1_CAPCH)
		Solyc10g086570.3	transmembrane protein (AHRD V3.3 *** AT5G02160.1)
		Solyc05g056050.3	Chlorophyll a-b binding protein, chloroplastic (AHRD V3.3 *** A0A2G3CJ50_CAPCH)
		Solyc04g077130.1	50S ribosomal protein 6, chloroplastic (AHRD V3.3 *** A0A2G3CPG8_CAPCH)
		Solyc10g077040.2	Magnesium-protoporphyrin IX monomethyl ester [oxidative] cyclase, chloroplastic (AHRD V3.3 *** A0A1U8EC90_CAPAN)
		Solyc06g066640.3	Photosystem I reaction center subunit VI, chloroplastic (AHRD V3.3 *** A0A2G2WLH8_CAPBA)
		Solyc03g007860.1	Protein PAM68, chloroplastic (AHRD V3.3 *** A0A2G2YAA0_CAPAN)
		Solyc04g015040.3	Peptidylprolyl isomerase (AHRD V3.3 *** A0A2G2XYE0_CAPAN)
		Solyc09g010400.3	Histone H2A (AHRD V3.3 *** A0A2G2VY95_CAPBA)
		Solyc08g078010.3	50S ribosomal protein L19 (AHRD V3.3 *-* B6T8M1_MAIZE)
		Solyc12g044280.2	Photosystem I reaction center subunit VI, chloroplastic (AHRD V3.3 *** A0A2G3D0C1_CAPCH)
		Solyc02g068090.3	30S ribosomal protein S.1
		Solyc03g120640.3	Photosystem I reaction center subunit VI, chloroplastic (AHRD V3.3 *** A0A2G3D0C1_CAPCH)
		Solyc04g009540.1	50S ribosomal protein L10 (AHRD V3.3 *** B6SUJ0_MAIZE)
		Solyc06g083680.3	Photosystem I reaction center subunit IV (AHRD V3.3 *-* A0A2P6U4S6_CHLSO)
		Solyc08g013670.3	Photosystem I reaction center subunit N, chloroplastic (AHRD V3.3 *** A0A1U8EZE3_CAPAN)
		Solyc09g059440.1	cell division control protein 45 homolog (AHRD V3.3 *** A0A2I4H5Z7_9ROSI)
		Solyc07g018300.3	Replication protein A 32 kDa subunit A (AHRD V3.3 *** A0A1J3JLU8_NOCCA)
		Solyc10g008910.1	Histone H3 (AHRD V3.3 *** B3TM40_ELAGV)
		Solyc03g111840.3	RNA-binding protein (AHRD V3.3 *** Q40270_MESCR)
		Solyc03g115980.1	Geranylgeranyl diphosphate reductase, chloroplastic (AHRD V3.3 *** A0A2G2WR46_CAPBA)
		Solyc05g007910.3	50S ribosomal protein L18, chloroplastic (AHRD V3.3 *** A0A1J3I4E4_NOCCA)
		Solyc09g064500.3	Photosystem II reaction center Psb28 protein (AHRD V3.3 *** A0A1U8EF03_CAPAN)
		Solyc07g066310.3	Photosystem II 10 kDa polypeptide, chloroplastic (AHRD V3.3 *** A0A2G3C3G4_CAPCH)
		Solyc03g116870.3	NAD(P)H dehydrogenase subunit 48 (AHRD V3.3 *** A0A0F7GZU3_9ROSI)
		Solyc09g063130.3	Photosystem I reaction center subunit IV (AHRD V3.3 *-* A0A2P6U4S6_CHLSO)
		Solyc11g072840.1	Histone H4 (AHRD V3.3 *-* F2E7L1_HORVV)
		Solyc10g006030.3	30S ribosomal protein S10, chloroplastic (AHRD V3.3 *** A0A2G2VQX8_CAPBA)
		Solyc12g056540.1	Histone H3 (AHRD V3.3 *** A0A328EBD8_9ASTE)
		Solyc03g034190.3	30S ribosomal protein 3, chloroplastic (AHRD V3.3 *** A0A2G3CKY6_CAPCH)
		Solyc10g074560.2	nucleolar complex protein 4 homolog (AHRD V3.3 *** A0A2I4GCB9_9ROSI)
		Solyc09g090320.2	Kinesin (AHRD V3.3 *** A0A200PVY6_9MAGN)
		Solyc01g109550.2	Transcription termination factor family protein (AHRD V3.3 *** A0A2K3NNA4_TRIPR)
		Solyc05g054610.1	Histone H4 (AHRD V3.3 *-* F2E7L1_HORVV)
		Solyc01g104490.3	Separase (AHRD V3.3 *** A0A1J3GIR9_NOCCA)
		Solyc02g077480.1	Histone H3 (AHRD V3.3 *** B3TM40_ELAGV)
		Solyc11g065830.2	Dicarboxylate transporter 1, chloroplastic (AHRD V3.3 *** A0A2G2VN77_CAPBA)
		79. photosystem II
		Solyc12g006140.2	Cab-5 gene encoding chlorophyll a/b-binding protein
		Solyc07g063600.3	Chlorophyll a-b binding protein, chloroplastic (AHRD V3.3 *** A0A2G3C388_CAPCH)
		Solyc03g005760.1	Chlorophyll a-b binding protein, chloroplastic (AHRD V3.3 *** A0A2G2W7Q4_CAPBA)
		Solyc06g069730.3	Chlorophyll a-b binding protein, chloroplastic (AHRD V3.3 *** A0A1U8GPF4_CAPAN)
		Solyc01g105050.3	Chlorophyll a-b binding protein, chloroplastic (AHRD V3.3 *** A0A2G3AWK5_CAPCH)
		Solyc01g087040.2	Photosystem II PsbP (AHRD V3.3 *** A0A200Q959_9MAGN)
		Solyc02g065400.3	33kDa precursor protein of oxygen-evolving complex
		Solyc07g054290.1	Photosystem II Psb27 protein (AHRD V3.3 *-* A0A1Y1IAK8_KLENI)
		Solyc02g079950.3	photosystem II oxygen-evolving complex protein 3
		Solyc12g011450.2	Chlorophyll a-b binding protein, chloroplastic (AHRD V3.3 *** A0A1U8G201_CAPAN)
		Solyc01g105030.3	Chlorophyll a-b binding protein, chloroplastic (AHRD V3.3 *** A0A2G3AWK5_CAPCH)
		Solyc09g014520.3	Chlorophyll a-b binding protein, chloroplastic (AHRD V3.3 *** A0A2G3BKI1_CAPCH)
		Solyc05g056050.3	Chlorophyll a-b binding protein, chloroplastic (AHRD V3.3 *** A0A2G3CJ50_CAPCH)
		Solyc09g064500.3	Photosystem II reaction center Psb28 protein (AHRD V3.3 *** A0A1U8EF03_CAPAN)
		Solyc07g066310.3	Photosystem II 10 kDa polypeptide, chloroplastic (AHRD V3.3 *** A0A2G3C3G4_CAPCH)
		80. bounding membrane of organelle
		Solyc12g006140.2	Cab-5 gene encoding chlorophyll a/b-binding protein
		Solyc07g063600.3	Chlorophyll a-b binding protein, chloroplastic (AHRD V3.3 *** A0A2G3C388_CAPCH)
		Solyc03g005760.1	Chlorophyll a-b binding protein, chloroplastic (AHRD V3.3 *** A0A2G2W7Q4_CAPBA)
		Solyc06g069730.3	Chlorophyll a-b binding protein, chloroplastic (AHRD V3.3 *** A0A1U8GPF4_CAPAN)
		Solyc02g087150.3	Heavy metal transport/detoxification superfamily protein (AHRD V3.3 *-* AT5G14910.2)
		Solyc07g066150.1	Photosystem I reaction center subunit V, chloroplastic (AHRD V3.3 *** A0A1U8HDK9_CAPAN)
		Solyc01g105050.3	Chlorophyll a-b binding protein, chloroplastic (AHRD V3.3 *** A0A2G3AWK5_CAPCH)
		Solyc06g082940.3	Photosystem I reaction center subunit XI protein (AHRD V3.3 *** A0A2U1MVK5_ARTAN)
		Solyc05g009300.1	transmembrane protein (AHRD V3.3 *-* AT2G29180.1)
		Solyc03g053110.3	Rhodanese-like domain-containing protein 9, chloroplastic (AHRD V3.3 *** A0A1U8G2H7_CAPAN)
		Solyc07g007860.1	Bifunctional inhibitor/plant lipid transfer protein/seed storage helical domain (AHRD V3.3 *-* A0A200PNR4_9MAGN)
		Solyc02g065400.3	33kDa precursor protein of oxygen-evolving complex
		Solyc04g082010.1	pre-plastocyanin
		Solyc02g069460.3	Photosystem I reaction center subunit III, chloroplastic (AHRD V3.3 *** A0A1U8FJA0_CAPAN)
		Solyc06g054260.1	photosystem.1
		Solyc10g086150.2	RNA-binding protein (AHRD V3.3 *** A0A2U1PI86_ARTAN)
		Solyc01g009990.3	Peptidyl-prolyl cis-trans isomerase (AHRD V3.3 *** A0A2G3DGA1_CAPCH)
		Solyc12g011450.2	Chlorophyll a-b binding protein, chloroplastic (AHRD V3.3 *** A0A1U8G201_CAPAN)
		Solyc01g105030.3	Chlorophyll a-b binding protein, chloroplastic (AHRD V3.3 *** A0A2G3AWK5_CAPCH)
		Solyc09g014520.3	Chlorophyll a-b binding protein, chloroplastic (AHRD V3.3 *** A0A2G3BKI1_CAPCH)
		Solyc10g086570.3	transmembrane protein (AHRD V3.3 *** AT5G02160.1)
		Solyc05g056050.3	Chlorophyll a-b binding protein, chloroplastic (AHRD V3.3 *** A0A2G3CJ50_CAPCH)
		Solyc10g077040.2	Magnesium-protoporphyrin IX monomethyl ester [oxidative] cyclase, chloroplastic (AHRD V3.3 *** A0A1U8EC90_CAPAN)
		Solyc07g054140.3	Syntaxin (AHRD V3.3 *** A0A2G3C0S2_CAPCH)
		Solyc06g066640.3	Photosystem I reaction center subunit VI, chloroplastic (AHRD V3.3 *** A0A2G2WLH8_CAPBA)
		Solyc03g007860.1	Protein PAM68, chloroplastic (AHRD V3.3 *** A0A2G2YAA0_CAPAN)
		Solyc06g074820.3	tonoplast intrinsic protein 1.1
		Solyc12g044280.2	Photosystem I reaction center subunit VI, chloroplastic (AHRD V3.3 *** A0A2G3D0C1_CAPCH)
		Solyc03g120640.3	Photosystem I reaction center subunit VI, chloroplastic (AHRD V3.3 *** A0A2G3D0C1_CAPCH)
		Solyc12g010750.2	Secretory carrier-associated membrane protein (AHRD V3.3 *** A0A2G3B9M4_CAPCH)
		Solyc08g013670.3	Photosystem I reaction center subunit N, chloroplastic (AHRD V3.3 *** A0A1U8EZE3_CAPAN)
		Solyc07g054490.3	Secretory carrier-associated membrane protein (AHRD V3.3 *** A0A2G2Z3L9_CAPAN)
		Solyc03g111840.3	RNA-binding protein (AHRD V3.3 *** Q40270_MESCR)
		Solyc11g068500.2	Sec23/sec24 transport family protein (AHRD V3.3 *** G5DW78_SILLA)
		Solyc03g115980.1	Geranylgeranyl diphosphate reductase, chloroplastic (AHRD V3.3 *** A0A2G2WR46_CAPBA)
		Solyc09g064500.3	Photosystem II reaction center Psb28 protein (AHRD V3.3 *** A0A1U8EF03_CAPAN)
		Solyc07g066310.3	Photosystem II 10 kDa polypeptide, chloroplastic (AHRD V3.3 *** A0A2G3C3G4_CAPCH)
		Solyc03g116870.3	NAD(P)H dehydrogenase subunit 48 (AHRD V3.3 *** A0A0F7GZU3_9ROSI)
		Solyc10g054560.2	V-type proton ATPase proteolipid subunit (AHRD V3.3 *** A0A2I4E7G5_9ROSI)
		Solyc02g069560.3	Protein CHUP1, chloroplastic (AHRD V3.3 *** A0A2G3D453_CAPCH)
		81. chloroplast envelope
		Solyc12g006140.2	Cab-5 gene encoding chlorophyll a/b-binding protein
		Solyc07g063600.3	Chlorophyll a-b binding protein, chloroplastic (AHRD V3.3 *** A0A2G3C388_CAPCH)
		Solyc03g005760.1	Chlorophyll a-b binding protein, chloroplastic (AHRD V3.3 *** A0A2G2W7Q4_CAPBA)
		Solyc06g069730.3	Chlorophyll a-b binding protein, chloroplastic (AHRD V3.3 *** A0A1U8GPF4_CAPAN)
		Solyc02g087150.3	Heavy metal transport/detoxification superfamily protein (AHRD V3.3 *-* AT5G14910.2)
		Solyc07g066150.1	Photosystem I reaction center subunit V, chloroplastic (AHRD V3.3 *** A0A1U8HDK9_CAPAN)
		Solyc01g105050.3	Chlorophyll a-b binding protein, chloroplastic (AHRD V3.3 *** A0A2G3AWK5_CAPCH)
		Solyc02g079770.3	Multiple organellar RNA editing factor 9, chloroplastic (AHRD V3.3 *** MORF9_ARATH)
		Solyc12g011450.2	Chlorophyll a-b binding protein, chloroplastic (AHRD V3.3 *** A0A1U8G201_CAPAN)
		Solyc01g105030.3	Chlorophyll a-b binding protein, chloroplastic (AHRD V3.3 *** A0A2G3AWK5_CAPCH)
		Solyc09g014520.3	Chlorophyll a-b binding protein, chloroplastic (AHRD V3.3 *** A0A2G3BKI1_CAPCH)
		Solyc05g056050.3	Chlorophyll a-b binding protein, chloroplastic (AHRD V3.3 *** A0A2G3CJ50_CAPCH)
		Solyc10g077040.2	Magnesium-protoporphyrin IX monomethyl ester [oxidative] cyclase, chloroplastic (AHRD V3.3 *** A0A1U8EC90_CAPAN)
		Solyc11g008980.1	Protein TIC 20-II, chloroplastic (AHRD V3.3 *** A0A2G2Y5G4_CAPAN)
		Solyc07g064950.3	Trigger factor (AHRD V3.3 *** A0A200RBE3_9MAGN)
		Solyc07g065200.3	Mitochondrial import inner membrane translocase subunit TIM22-3 (AHRD V3.3 *** A0A1U8HD72_CAPAN)
		Solyc08g081070.3	Mitochondrial substrate carrier family protein (AHRD V3.3 *** F4JP07_ARATH)
		Solyc07g005510.3	Omega-6 fatty acid desaturase, chloroplastic (AHRD V3.3 *** A0A2G3BXG4_CAPCH)
		Solyc11g009070.2	Transmembrane protein (AHRD V3.3 *** Q9FJP0_ARATH)
		Solyc02g069560.3	Protein CHUP1, chloroplastic (AHRD V3.3 *** A0A2G3D453_CAPCH)
		Solyc11g065830.2	Dicarboxylate transporter 1, chloroplastic (AHRD V3.3 *** A0A2G2VN77_CAPBA)
		82. membrane protein complex
		Solyc12g006140.2	Cab-5 gene encoding chlorophyll a/b-binding protein
		Solyc07g063600.3	Chlorophyll a-b binding protein, chloroplastic (AHRD V3.3 *** A0A2G3C388_CAPCH)
		Solyc03g005760.1	Chlorophyll a-b binding protein, chloroplastic (AHRD V3.3 *** A0A2G2W7Q4_CAPBA)
		Solyc06g069730.3	Chlorophyll a-b binding protein, chloroplastic (AHRD V3.3 *** A0A1U8GPF4_CAPAN)
		Solyc07g066150.1	Photosystem I reaction center subunit V, chloroplastic (AHRD V3.3 *** A0A1U8HDK9_CAPAN)
		Solyc01g105050.3	Chlorophyll a-b binding protein, chloroplastic (AHRD V3.3 *** A0A2G3AWK5_CAPCH)
		Solyc01g087040.2	Photosystem II PsbP (AHRD V3.3 *** A0A200Q959_9MAGN)
		Solyc02g069450.3	Photosystem I reaction center subunit III, chloroplastic (AHRD V3.3 *** A0A1U8FJA0_CAPAN)
		Solyc06g082940.3	Photosystem I reaction center subunit XI protein (AHRD V3.3 *** A0A2U1MVK5_ARTAN)
		Solyc02g065400.3	33kDa precursor protein of oxygen-evolving complex
		Solyc02g069460.3	Photosystem I reaction center subunit III, chloroplastic (AHRD V3.3 *** A0A1U8FJA0_CAPAN)
		Solyc08g006930.3	photosystem I reaction center subunit psaK, chloroplastic (AHRD V3.3 *** A0A2G3AN63_CAPAN)
		Solyc06g054260.1	photosystem.1
		Solyc07g054290.1	Photosystem II Psb27 protein (AHRD V3.3 *-* A0A1Y1IAK8_KLENI)
		Solyc02g079950.3	photosystem II oxygen-evolving complex protein 3
		Solyc12g011450.2	Chlorophyll a-b binding protein, chloroplastic (AHRD V3.3 *** A0A1U8G201_CAPAN)
		Solyc01g105030.3	Chlorophyll a-b binding protein, chloroplastic (AHRD V3.3 *** A0A2G3AWK5_CAPCH)
		Solyc09g014520.3	Chlorophyll a-b binding protein, chloroplastic (AHRD V3.3 *** A0A2G3BKI1_CAPCH)
		Solyc05g056050.3	Chlorophyll a-b binding protein, chloroplastic (AHRD V3.3 *** A0A2G3CJ50_CAPCH)
		Solyc07g054140.3	Syntaxin (AHRD V3.3 *** A0A2G3C0S2_CAPCH)
		Solyc06g066640.3	Photosystem I reaction center subunit VI, chloroplastic (AHRD V3.3 *** A0A2G2WLH8_CAPBA)
		Solyc12g044280.2	Photosystem I reaction center subunit VI, chloroplastic (AHRD V3.3 *** A0A2G3D0C1_CAPCH)
		Solyc03g120640.3	Photosystem I reaction center subunit VI, chloroplastic (AHRD V3.3 *** A0A2G3D0C1_CAPCH)
		Solyc06g083680.3	Photosystem I reaction center subunit IV (AHRD V3.3 *-* A0A2P6U4S6_CHLSO)
		Solyc08g013670.3	Photosystem I reaction center subunit N, chloroplastic (AHRD V3.3 *** A0A1U8EZE3_CAPAN)
		Solyc11g068500.2	Sec23/sec24 transport family protein (AHRD V3.3 *** G5DW78_SILLA)
		Solyc09g064500.3	Photosystem II reaction center Psb28 protein (AHRD V3.3 *** A0A1U8EF03_CAPAN)
		Solyc07g066310.3	Photosystem II 10 kDa polypeptide, chloroplastic (AHRD V3.3 *** A0A2G3C3G4_CAPCH)
		Solyc01g109750.2	syntaxin-112-like (AHRD V3.3 *** A0A2I4HRN6_9ROSI)
		Solyc10g054560.2	V-type proton ATPase proteolipid subunit (AHRD V3.3 *** A0A2I4E7G5_9ROSI)
		Solyc09g063130.3	Photosystem I reaction center subunit IV (AHRD V3.3 *-* A0A2P6U4S6_CHLSO)
		Solyc07g065200.3	Mitochondrial import inner membrane translocase subunit TIM22-3 (AHRD V3.3 *** A0A1U8HD72_CAPAN)
		83. plastoglobule
		Solyc12g006140.2	Cab-5 gene encoding chlorophyll a/b-binding protein
		Solyc07g063600.3	Chlorophyll a-b binding protein, chloroplastic (AHRD V3.3 *** A0A2G3C388_CAPCH)
		Solyc03g005760.1	Chlorophyll a-b binding protein, chloroplastic (AHRD V3.3 *** A0A2G2W7Q4_CAPBA)
		Solyc06g069730.3	Chlorophyll a-b binding protein, chloroplastic (AHRD V3.3 *** A0A1U8GPF4_CAPAN)
		Solyc01g105050.3	Chlorophyll a-b binding protein, chloroplastic (AHRD V3.3 *** A0A2G3AWK5_CAPCH)
		Solyc12g011450.2	Chlorophyll a-b binding protein, chloroplastic (AHRD V3.3 *** A0A1U8G201_CAPAN)
		Solyc01g105030.3	Chlorophyll a-b binding protein, chloroplastic (AHRD V3.3 *** A0A2G3AWK5_CAPCH)
		Solyc09g014520.3	Chlorophyll a-b binding protein, chloroplastic (AHRD V3.3 *** A0A2G3BKI1_CAPCH)
		Solyc05g056050.3	Chlorophyll a-b binding protein, chloroplastic (AHRD V3.3 *** A0A2G3CJ50_CAPCH)
		84. plastid stroma
		Solyc12g006140.2	Cab-5 gene encoding chlorophyll a/b-binding protein
		Solyc07g063600.3	Chlorophyll a-b binding protein, chloroplastic (AHRD V3.3 *** A0A2G3C388_CAPCH)
		Solyc03g005760.1	Chlorophyll a-b binding protein, chloroplastic (AHRD V3.3 *** A0A2G2W7Q4_CAPBA)
		Solyc06g069730.3	Chlorophyll a-b binding protein, chloroplastic (AHRD V3.3 *** A0A1U8GPF4_CAPAN)
		Solyc02g087150.3	Heavy metal transport/detoxification superfamily protein (AHRD V3.3 *-* AT5G14910.2)
		Solyc01g105050.3	Chlorophyll a-b binding protein, chloroplastic (AHRD V3.3 *** A0A2G3AWK5_CAPCH)
		Solyc02g079770.3	Multiple organellar RNA editing factor 9, chloroplastic (AHRD V3.3 *** MORF9_ARATH)
		Solyc12g043020.2	Dihydroxy-acid dehydratase (AHRD V3.3 *** A0A2G3CHU1_CAPCH)
		Solyc10g005110.3	Oxygen-dependent coproporphyrinogen-III oxidase, chloroplastic (AHRD V3.3 *** A0A1U8EMR2_CAPAN)
		Solyc01g009990.3	Peptidyl-prolyl cis-trans isomerase (AHRD V3.3 *** A0A2G3DGA1_CAPCH)
		Solyc12g011450.2	Chlorophyll a-b binding protein, chloroplastic (AHRD V3.3 *** A0A1U8G201_CAPAN)
		Solyc01g105030.3	Chlorophyll a-b binding protein, chloroplastic (AHRD V3.3 *** A0A2G3AWK5_CAPCH)
		Solyc02g066920.3	Chlororespiratory reduction 7 (AHRD V3.3 *** A0A2U1NIM3_ARTAN)
		Solyc09g014520.3	Chlorophyll a-b binding protein, chloroplastic (AHRD V3.3 *** A0A2G3BKI1_CAPCH)
		Solyc05g056050.3	Chlorophyll a-b binding protein, chloroplastic (AHRD V3.3 *** A0A2G3CJ50_CAPCH)
		Solyc04g015040.3	Peptidylprolyl isomerase (AHRD V3.3 *** A0A2G2XYE0_CAPAN)
		Solyc07g064160.3	Thiamine thiazole synthase, chloroplastic (AHRD V3.3 *** A0A2G2WFN7_CAPBA),Pfam:PF01946
		Solyc07g064950.3	Trigger factor (AHRD V3.3 *** A0A200RBE3_9MAGN)
		Solyc09g064500.3	Photosystem II reaction center Psb28 protein (AHRD V3.3 *** A0A1U8EF03_CAPAN)
		Solyc10g006030.3	30S ribosomal protein S10, chloroplastic (AHRD V3.3 *** A0A2G2VQX8_CAPBA)
		Solyc01g109550.2	Transcription termination factor family protein (AHRD V3.3 *** A0A2K3NNA4_TRIPR)
		Solyc04g074750.3	RNA-binding protein CP33, chloroplastic (AHRD V3.3 *** A0A1J3ILT8_NOCCA)
		85. chloroplast stroma
		Solyc12g006140.2	Cab-5 gene encoding chlorophyll a/b-binding protein
		Solyc07g063600.3	Chlorophyll a-b binding protein, chloroplastic (AHRD V3.3 *** A0A2G3C388_CAPCH)
		Solyc03g005760.1	Chlorophyll a-b binding protein, chloroplastic (AHRD V3.3 *** A0A2G2W7Q4_CAPBA)
		Solyc06g069730.3	Chlorophyll a-b binding protein, chloroplastic (AHRD V3.3 *** A0A1U8GPF4_CAPAN)
		Solyc02g087150.3	Heavy metal transport/detoxification superfamily protein (AHRD V3.3 *-* AT5G14910.2)
		Solyc01g105050.3	Chlorophyll a-b binding protein, chloroplastic (AHRD V3.3 *** A0A2G3AWK5_CAPCH)
		Solyc02g079770.3	Multiple organellar RNA editing factor 9, chloroplastic (AHRD V3.3 *** MORF9_ARATH)
		Solyc12g043020.2	Dihydroxy-acid dehydratase (AHRD V3.3 *** A0A2G3CHU1_CAPCH)
		Solyc10g005110.3	Oxygen-dependent coproporphyrinogen-III oxidase, chloroplastic (AHRD V3.3 *** A0A1U8EMR2_CAPAN)
		Solyc01g009990.3	Peptidyl-prolyl cis-trans isomerase (AHRD V3.3 *** A0A2G3DGA1_CAPCH)
		Solyc12g011450.2	Chlorophyll a-b binding protein, chloroplastic (AHRD V3.3 *** A0A1U8G201_CAPAN)
		Solyc01g105030.3	Chlorophyll a-b binding protein, chloroplastic (AHRD V3.3 *** A0A2G3AWK5_CAPCH)
		Solyc02g066920.3	Chlororespiratory reduction 7 (AHRD V3.3 *** A0A2U1NIM3_ARTAN)
		Solyc09g014520.3	Chlorophyll a-b binding protein, chloroplastic (AHRD V3.3 *** A0A2G3BKI1_CAPCH)
		Solyc05g056050.3	Chlorophyll a-b binding protein, chloroplastic (AHRD V3.3 *** A0A2G3CJ50_CAPCH)
		Solyc04g015040.3	Peptidylprolyl isomerase (AHRD V3.3 *** A0A2G2XYE0_CAPAN)
		Solyc07g064160.3	Thiamine thiazole synthase, chloroplastic (AHRD V3.3 *** A0A2G2WFN7_CAPBA),Pfam:PF01946
		Solyc07g064950.3	Trigger factor (AHRD V3.3 *** A0A200RBE3_9MAGN)
		Solyc09g064500.3	Photosystem II reaction center Psb28 protein (AHRD V3.3 *** A0A1U8EF03_CAPAN)
		Solyc10g006030.3	30S ribosomal protein S10, chloroplastic (AHRD V3.3 *** A0A2G2VQX8_CAPBA)
		Solyc04g074750.3	RNA-binding protein CP33, chloroplastic (AHRD V3.3 *** A0A1J3ILT8_NOCCA)
		86. organelle membrane
		Solyc12g006140.2	Cab-5 gene encoding chlorophyll a/b-binding protein
		Solyc07g063600.3	Chlorophyll a-b binding protein, chloroplastic (AHRD V3.3 *** A0A2G3C388_CAPCH)
		Solyc03g005760.1	Chlorophyll a-b binding protein, chloroplastic (AHRD V3.3 *** A0A2G2W7Q4_CAPBA)
		Solyc06g069730.3	Chlorophyll a-b binding protein, chloroplastic (AHRD V3.3 *** A0A1U8GPF4_CAPAN)
		Solyc02g087150.3	Heavy metal transport/detoxification superfamily protein (AHRD V3.3 *-* AT5G14910.2)
		Solyc07g066150.1	Photosystem I reaction center subunit V, chloroplastic (AHRD V3.3 *** A0A1U8HDK9_CAPAN)
		Solyc07g064960.2	Phosphatidate cytidylyltransferase (AHRD V3.3 *** A0A2G2Z5U2_CAPAN),Pfam:PF01148
		Solyc01g105050.3	Chlorophyll a-b binding protein, chloroplastic (AHRD V3.3 *** A0A2G3AWK5_CAPCH)
		Solyc06g082940.3	Photosystem I reaction center subunit XI protein (AHRD V3.3 *** A0A2U1MVK5_ARTAN)
		Solyc05g009300.1	transmembrane protein (AHRD V3.3 *-* AT2G29180.1)
		Solyc03g053110.3	Rhodanese-like domain-containing protein 9, chloroplastic (AHRD V3.3 *** A0A1U8G2H7_CAPAN)
		Solyc07g007860.1	Bifunctional inhibitor/plant lipid transfer protein/seed storage helical domain (AHRD V3.3 *-* A0A200PNR4_9MAGN)
		Solyc02g065400.3	33kDa precursor protein of oxygen-evolving complex
		Solyc04g082010.1	pre-plastocyanin
		Solyc02g069460.3	Photosystem I reaction center subunit III, chloroplastic (AHRD V3.3 *** A0A1U8FJA0_CAPAN)
		Solyc06g054260.1	photosystem.1
		Solyc10g086150.2	RNA-binding protein (AHRD V3.3 *** A0A2U1PI86_ARTAN)
		Solyc01g009990.3	Peptidyl-prolyl cis-trans isomerase (AHRD V3.3 *** A0A2G3DGA1_CAPCH)
		Solyc12g011450.2	Chlorophyll a-b binding protein, chloroplastic (AHRD V3.3 *** A0A1U8G201_CAPAN)
		Solyc01g105030.3	Chlorophyll a-b binding protein, chloroplastic (AHRD V3.3 *** A0A2G3AWK5_CAPCH)
		Solyc09g014520.3	Chlorophyll a-b binding protein, chloroplastic (AHRD V3.3 *** A0A2G3BKI1_CAPCH)
		Solyc10g086570.3	transmembrane protein (AHRD V3.3 *** AT5G02160.1)
		Solyc05g056050.3	Chlorophyll a-b binding protein, chloroplastic (AHRD V3.3 *** A0A2G3CJ50_CAPCH)
		Solyc10g077040.2	Magnesium-protoporphyrin IX monomethyl ester [oxidative] cyclase, chloroplastic (AHRD V3.3 *** A0A1U8EC90_CAPAN)
		Solyc07g054140.3	Syntaxin (AHRD V3.3 *** A0A2G3C0S2_CAPCH)
		Solyc06g066640.3	Photosystem I reaction center subunit VI, chloroplastic (AHRD V3.3 *** A0A2G2WLH8_CAPBA)
		Solyc03g007860.1	Protein PAM68, chloroplastic (AHRD V3.3 *** A0A2G2YAA0_CAPAN)
		Solyc06g074820.3	tonoplast intrinsic protein 1.1
		Solyc12g044280.2	Photosystem I reaction center subunit VI, chloroplastic (AHRD V3.3 *** A0A2G3D0C1_CAPCH)
		Solyc03g120640.3	Photosystem I reaction center subunit VI, chloroplastic (AHRD V3.3 *** A0A2G3D0C1_CAPCH)
		Solyc12g010750.2	Secretory carrier-associated membrane protein (AHRD V3.3 *** A0A2G3B9M4_CAPCH)
		Solyc11g008980.1	Protein TIC 20-II, chloroplastic (AHRD V3.3 *** A0A2G2Y5G4_CAPAN)
		Solyc08g013670.3	Photosystem I reaction center subunit N, chloroplastic (AHRD V3.3 *** A0A1U8EZE3_CAPAN)
		Solyc07g054490.3	Secretory carrier-associated membrane protein (AHRD V3.3 *** A0A2G2Z3L9_CAPAN)
		Solyc03g111840.3	RNA-binding protein (AHRD V3.3 *** Q40270_MESCR)
		Solyc11g068500.2	Sec23/sec24 transport family protein (AHRD V3.3 *** G5DW78_SILLA)
		Solyc09g055350.3	ABC transporter ATP-binding protein (AHRD V3.3 *** A0A1Y1IJM1_KLENI)
		Solyc03g115980.1	Geranylgeranyl diphosphate reductase, chloroplastic (AHRD V3.3 *** A0A2G2WR46_CAPBA)
		Solyc09g064500.3	Photosystem II reaction center Psb28 protein (AHRD V3.3 *** A0A1U8EF03_CAPAN)
		Solyc07g066310.3	Photosystem II 10 kDa polypeptide, chloroplastic (AHRD V3.3 *** A0A2G3C3G4_CAPCH)
		Solyc03g116870.3	NAD(P)H dehydrogenase subunit 48 (AHRD V3.3 *** A0A0F7GZU3_9ROSI)
		Solyc10g054560.2	V-type proton ATPase proteolipid subunit (AHRD V3.3 *** A0A2I4E7G5_9ROSI)
		Solyc07g065200.3	Mitochondrial import inner membrane translocase subunit TIM22-3 (AHRD V3.3 *** A0A1U8HD72_CAPAN)
		Solyc08g081070.3	Mitochondrial substrate carrier family protein (AHRD V3.3 *** F4JP07_ARATH)
		Solyc02g069560.3	Protein CHUP1, chloroplastic (AHRD V3.3 *** A0A2G3D453_CAPCH)
		87. cytoplasm
		Solyc12g006140.2	Cab-5 gene encoding chlorophyll a/b-binding protein
		Solyc12g013710.2	light dependent NADH:protochlorophyllide oxidoreductase 1
		Solyc10g006900.3	light dependent NADH:protochlorophyllide oxidoreductase 3 s2
		Solyc07g063600.3	Chlorophyll a-b binding protein, chloroplastic (AHRD V3.3 *** A0A2G3C388_CAPCH)
		Solyc03g005760.1	Chlorophyll a-b binding protein, chloroplastic (AHRD V3.3 *** A0A2G2W7Q4_CAPBA)
		Solyc06g069730.3	Chlorophyll a-b binding protein, chloroplastic (AHRD V3.3 *** A0A1U8GPF4_CAPAN)
		Solyc10g055630.2	plasma membrane intrinsic protein 2.9
		Solyc05g005180.3	1,4-dihydroxy-2-naphthoyl-CoA synthase (AHRD V3.3 *** A0A2G2XZJ4_CAPAN)
		Solyc02g087150.3	Heavy metal transport/detoxification superfamily protein (AHRD V3.3 *-* AT5G14910.2)
		Solyc07g066150.1	Photosystem I reaction center subunit V, chloroplastic (AHRD V3.3 *** A0A1U8HDK9_CAPAN)
		Solyc06g073090.3	chloroplast-specific ribosomal protein chloroplast-specific ribosomal protein
		Solyc07g064960.2	Phosphatidate cytidylyltransferase (AHRD V3.3 *** A0A2G2Z5U2_CAPAN),Pfam:PF01148
		Solyc01g105050.3	Chlorophyll a-b binding protein, chloroplastic (AHRD V3.3 *** A0A2G3AWK5_CAPCH)
		Solyc06g048730.3	Uroporphyrinogen decarboxylase (AHRD V3.3 *** A0A2G3CAB7_CAPCH)
		Solyc06g082940.3	Photosystem I reaction center subunit XI protein (AHRD V3.3 *** A0A2U1MVK5_ARTAN)
		Solyc05g009300.1	transmembrane protein (AHRD V3.3 *-* AT2G29180.1)
		Solyc03g053110.3	Rhodanese-like domain-containing protein 9, chloroplastic (AHRD V3.3 *** A0A1U8G2H7_CAPAN)
		Solyc07g007860.1	Bifunctional inhibitor/plant lipid transfer protein/seed storage helical domain (AHRD V3.3 *-* A0A200PNR4_9MAGN)
		Solyc02g065400.3	33kDa precursor protein of oxygen-evolving complex
		Solyc06g082750.3	50S ribosomal protein L17 (AHRD V3.3 *** A0A1U8H2A3_CAPAN)
		Solyc04g082010.1	pre-plastocyanin
		Solyc02g087400.1	Ankyrin repeat-containing protein (AHRD V3.3 *** A0A2U1KW09_ARTAN)
		Solyc01g056780.3	50S ribosomal protein L34 (AHRD V3.3 *** A0A1U8FLP5_CAPAN)
		Solyc02g069460.3	Photosystem I reaction center subunit III, chloroplastic (AHRD V3.3 *** A0A1U8FJA0_CAPAN)
		Solyc02g079770.3	Multiple organellar RNA editing factor 9, chloroplastic (AHRD V3.3 *** MORF9_ARATH)
		Solyc01g107730.3	D-type cyclin-2
		Solyc06g054260.1	photosystem.1
		Solyc07g054290.1	Photosystem II Psb27 protein (AHRD V3.3 *-* A0A1Y1IAK8_KLENI)
		Solyc12g043020.2	Dihydroxy-acid dehydratase (AHRD V3.3 *** A0A2G3CHU1_CAPCH)
		Solyc07g005860.3	QWRF motif protein (DUF566) (AHRD V3.3 *-* A0A1P8B957_ARATH)
		Solyc10g086150.2	RNA-binding protein (AHRD V3.3 *** A0A2U1PI86_ARTAN)
		Solyc03g034220.3	Tomato RuBP carboxylase small subunit
		Solyc10g005110.3	Oxygen-dependent coproporphyrinogen-III oxidase, chloroplastic (AHRD V3.3 *** A0A1U8EMR2_CAPAN)
		Solyc01g009990.3	Peptidyl-prolyl cis-trans isomerase (AHRD V3.3 *** A0A2G3DGA1_CAPCH)
		Solyc05g012510.3	Alpha-1,4 glucan phosphorylase (AHRD V3.3 *** A0A2G2VL62_CAPBA)
		Solyc02g087880.3	Tubulin alpha chain (AHRD V3.3 *** A0A1U8FRN4_CAPAN)
		Solyc02g079950.3	photosystem II oxygen-evolving complex protein 3
		Solyc12g011450.2	Chlorophyll a-b binding protein, chloroplastic (AHRD V3.3 *** A0A1U8G201_CAPAN)
		Solyc04g078310.3	cyclin A3_1
		Solyc07g006000.3	50S ribosomal protein L35 (AHRD V3.3 *** A0A2G3BXF7_CAPCH)
		Solyc01g105030.3	Chlorophyll a-b binding protein, chloroplastic (AHRD V3.3 *** A0A2G3AWK5_CAPCH)
		Solyc10g005400.3	Inositol oxygenase (AHRD V3.3 *** A0A2U1PDJ1_ARTAN)
		Solyc12g056220.2	plasma membrane intrinsic protein 1.3
		Solyc01g086640.2	O-fucosyltransferase (AHRD V3.3 *** A0A2P5FQR3_TREOI)
		Solyc02g066920.3	Chlororespiratory reduction 7 (AHRD V3.3 *** A0A2U1NIM3_ARTAN)
		Solyc09g014520.3	Chlorophyll a-b binding protein, chloroplastic (AHRD V3.3 *** A0A2G3BKI1_CAPCH)
		Solyc10g086570.3	transmembrane protein (AHRD V3.3 *** AT5G02160.1)
		Solyc05g056050.3	Chlorophyll a-b binding protein, chloroplastic (AHRD V3.3 *** A0A2G3CJ50_CAPCH)
		Solyc01g081490.3	RNA polymerase sigma factor (AHRD V3.3 *** A0A1U8EM77_CAPAN)
		Solyc04g077130.1	50S ribosomal protein 6, chloroplastic (AHRD V3.3 *** A0A2G3CPG8_CAPCH)
		Solyc10g077040.2	Magnesium-protoporphyrin IX monomethyl ester [oxidative] cyclase, chloroplastic (AHRD V3.3 *** A0A1U8EC90_CAPAN)
		Solyc04g009030.3	Glyceraldehyde-3-phosphate dehydrogenase (AHRD V3.3 *** A0A0A8IBT8_NICBE)
		Solyc04g012030.3	S-acyltransferase (AHRD V3.3 *** A0A2G3CDU9_CAPCH)
		Solyc07g054140.3	Syntaxin (AHRD V3.3 *** A0A2G3C0S2_CAPCH)
		Solyc06g066640.3	Photosystem I reaction center subunit VI, chloroplastic (AHRD V3.3 *** A0A2G2WLH8_CAPBA)
		Solyc03g007860.1	Protein PAM68, chloroplastic (AHRD V3.3 *** A0A2G2YAA0_CAPAN)
		Solyc07g054210.3	light dependent NADH:protochlorophyllide oxidoreductase 2
		Solyc04g015040.3	Peptidylprolyl isomerase (AHRD V3.3 *** A0A2G2XYE0_CAPAN)
		Solyc06g074820.3	tonoplast intrinsic protein 1.1
		Solyc10g008740.3	Mg-protoporphyrin IX chelatase (AHRD V3.3 *** A0A2G2YJA3_CAPAN)
		Solyc12g044280.2	Photosystem I reaction center subunit VI, chloroplastic (AHRD V3.3 *** A0A2G3D0C1_CAPCH)
		Solyc03g120640.3	Photosystem I reaction center subunit VI, chloroplastic (AHRD V3.3 *** A0A2G3D0C1_CAPCH)
		Solyc10g083650.1	Peroxiredoxin-2E, chloroplastic (AHRD V3.3 *** A0A2G2YMS7_CAPAN)
		Solyc10g080760.2	Nudix hydrolase 16, mitochondrial (AHRD V3.3 *** A0A1U8EIF2_CAPAN)
		Solyc12g010750.2	Secretory carrier-associated membrane protein (AHRD V3.3 *** A0A2G3B9M4_CAPCH)
		Solyc01g094790.3	Cysteine synthase (AHRD V3.3 *** A0A2G3BSX6_CAPCH)
		Solyc11g008980.1	Protein TIC 20-II, chloroplastic (AHRD V3.3 *** A0A2G2Y5G4_CAPAN)
		Solyc08g013670.3	Photosystem I reaction center subunit N, chloroplastic (AHRD V3.3 *** A0A1U8EZE3_CAPAN)
		Solyc10g076700.2	Rhodanese-like domain-containing protein 10 (AHRD V3.3 *** A0A1U8EI03_CAPAN)
		Solyc07g054490.3	Secretory carrier-associated membrane protein (AHRD V3.3 *** A0A2G2Z3L9_CAPAN)
		Solyc12g005240.1	plant/protein (DUF1995) (AHRD V3.3 *** AT3G20680.1)
		Solyc03g111840.3	RNA-binding protein (AHRD V3.3 *** Q40270_MESCR)
		Solyc11g066390.2	superoxide dismutase 3
		Solyc11g068500.2	Sec23/sec24 transport family protein (AHRD V3.3 *** G5DW78_SILLA)
		Solyc07g064160.3	Thiamine thiazole synthase, chloroplastic (AHRD V3.3 *** A0A2G2WFN7_CAPBA),Pfam:PF01946
		Solyc09g055350.3	ABC transporter ATP-binding protein (AHRD V3.3 *** A0A1Y1IJM1_KLENI)
		Solyc07g066470.3	Porphobilinogen deaminase, chloroplastic (AHRD V3.3 *** A0A2G2Z6B1_CAPAN)
		Solyc03g115980.1	Geranylgeranyl diphosphate reductase, chloroplastic (AHRD V3.3 *** A0A2G2WR46_CAPBA)
		Solyc07g064950.3	Trigger factor (AHRD V3.3 *** A0A200RBE3_9MAGN)
		Solyc09g064500.3	Photosystem II reaction center Psb28 protein (AHRD V3.3 *** A0A1U8EF03_CAPAN)
		Solyc07g066310.3	Photosystem II 10 kDa polypeptide, chloroplastic (AHRD V3.3 *** A0A2G3C3G4_CAPCH)
		Solyc02g091830.3	Phosphotransferase (AHRD V3.3 *** A0A1Q3D4W8_CEPFO)
		Solyc09g075560.1	Hexosyltransferase (AHRD V3.3 *** A0A2G3BWD5_CAPCH)
		Solyc03g116870.3	NAD(P)H dehydrogenase subunit 48 (AHRD V3.3 *** A0A0F7GZU3_9ROSI)
		Solyc01g109750.2	syntaxin-112-like (AHRD V3.3 *** A0A2I4HRN6_9ROSI)
		Solyc10g054560.2	V-type proton ATPase proteolipid subunit (AHRD V3.3 *** A0A2I4E7G5_9ROSI)
		Solyc11g012180.2	Acyl carrier protein (AHRD V3.3 *** A0A1U8F8J4_CAPAN)
		Solyc01g103100.3	NAD(P)-binding Rossmann-fold superfamily protein (AHRD V3.3 *** A0A2U1N9F9_ARTAN)
		Solyc03g118370.3	Carboxypeptidase (AHRD V3.3 *** A0A2G3CZU5_CAPCH)
		Solyc02g021430.1	Mitochondrial transcription termination factor family protein (AHRD V3.3 *** O64685_ARATH)
		Solyc07g014730.3	Phospholipase A2-alpha (AHRD V3.3 *** A0A2G2WBQ3_CAPBA)
		Solyc07g065200.3	Mitochondrial import inner membrane translocase subunit TIM22-3 (AHRD V3.3 *** A0A1U8HD72_CAPAN)
		Solyc12g008510.2	hexokinase 3
		Solyc03g082560.3	Aldo-keto reductase/ oxidoreductase (AHRD V3.3 *** B6TN73_MAIZE)
		Solyc03g112150.1	Elongation factor Tu (AHRD V3.3 *** A0A2G3CY71_CAPCH)
		Solyc04g078940.3	LEY13632 Dem protein
		Solyc08g077830.1	Deoxyhypusine hydroxylase (AHRD V3.3 *** A0A2G3DC97_CAPCH)
		Solyc10g006030.3	30S ribosomal protein S10, chloroplastic (AHRD V3.3 *** A0A2G2VQX8_CAPBA)
		Solyc01g110130.3	DNA helicase (AHRD V3.3 *** A0A2G3BW33_CAPCH)
		Solyc03g097210.3	Carbohydrate kinase-like protein (AHRD V3.3 *** Q8L993_ARATH)
		Solyc08g081070.3	Mitochondrial substrate carrier family protein (AHRD V3.3 *** F4JP07_ARATH)
		Solyc02g070210.3	Patellin-4 (AHRD V3.3 *** A0A2G2XDH3_CAPBA)
		Solyc01g111070.3	Chalcone synthase-like protein (AHRD V3.3 *** A0A2K3NPT9_TRIPR)
		Solyc01g109550.2	Transcription termination factor family protein (AHRD V3.3 *** A0A2K3NNA4_TRIPR)
		Solyc10g007330.1	peptide:N-glycanase
		Solyc04g074750.3	RNA-binding protein CP33, chloroplastic (AHRD V3.3 *** A0A1J3ILT8_NOCCA)
		Solyc07g005510.3	Omega-6 fatty acid desaturase, chloroplastic (AHRD V3.3 *** A0A2G3BXG4_CAPCH)
		Solyc09g011030.3	Hsp70 nucleotide exchange factor FE.1
		Solyc11g009070.2	Transmembrane protein (AHRD V3.3 *** Q9FJP0_ARATH)
		Solyc03g113870.1	RING-type E3 ubiquitin transferase (AHRD V3.3 *** A0A2G3AWB5_CAPCH)
		Solyc01g104490.3	Separase (AHRD V3.3 *** A0A1J3GIR9_NOCCA)
		Solyc05g014340.3	Serine/threonine protein phosphatase 2A regulatory subunit (AHRD V3.3 *** A0A2G2VNN0_CAPBA)
		Solyc01g111020.3	Pentatricopeptide repeat-containing protein MRL1, chloroplastic (AHRD V3.3 *** A0A2G2W9F4_CAPBA)
		Solyc06g069530.3	Biotin carboxyl carrier protein of acetyl-CoA carboxylase (AHRD V3.3 *** A0A1U8FI08_CAPAN)
		Solyc12g088500.2	cyclin A3_5
		Solyc06g071110.3	DnaJ protein like (AHRD V3.3 *** A0A2I0WJV4_9ASPA)
		Solyc02g069560.3	Protein CHUP1, chloroplastic (AHRD V3.3 *** A0A2G3D453_CAPCH)
		Solyc11g065830.2	Dicarboxylate transporter 1, chloroplastic (AHRD V3.3 *** A0A2G2VN77_CAPBA)
		Solyc12g096320.2	Gamma-glutamylcyclotransferase (AHRD V3.3 *** A0A2G3B4Z7_CAPCH)
		Solyc08g061630.3	YGGT family protein (AHRD V3.3 *** F8WLD3_CITUN)
		88. protein-DNA complex
		Solyc11g072860.2	Histone H4 (AHRD V3.3 *-* F2E7L1_HORVV)
		Solyc01g099410.3	Histone H2A (AHRD V3.3 *** A0A0H5QLQ1_9EUKA)
		Solyc09g010400.3	Histone H2A (AHRD V3.3 *** A0A2G2VY95_CAPBA)
		Solyc09g059440.1	cell division control protein 45 homolog (AHRD V3.3 *** A0A2I4H5Z7_9ROSI)
		Solyc07g018300.3	Replication protein A 32 kDa subunit A (AHRD V3.3 *** A0A1J3JLU8_NOCCA)
		Solyc10g008910.1	Histone H3 (AHRD V3.3 *** B3TM40_ELAGV)
		Solyc11g072840.1	Histone H4 (AHRD V3.3 *-* F2E7L1_HORVV)
		Solyc12g056540.1	Histone H3 (AHRD V3.3 *** A0A328EBD8_9ASTE)
		Solyc05g054610.1	Histone H4 (AHRD V3.3 *-* F2E7L1_HORVV)
		Solyc02g077480.1	Histone H3 (AHRD V3.3 *** B3TM40_ELAGV)
		89. photosystem II oxygen evolving complex
		Solyc01g087040.2	Photosystem II PsbP (AHRD V3.3 *** A0A200Q959_9MAGN)
		Solyc02g065400.3	33kDa precursor protein of oxygen-evolving complex
		Solyc02g079950.3	photosystem II oxygen-evolving complex protein 3
		Solyc09g064500.3	Photosystem II reaction center Psb28 protein (AHRD V3.3 *** A0A1U8EF03_CAPAN)
		Solyc07g066310.3	Photosystem II 10 kDa polypeptide, chloroplastic (AHRD V3.3 *** A0A2G3C3G4_CAPCH)
		90. nucleosome
		Solyc11g072860.2	Histone H4 (AHRD V3.3 *-* F2E7L1_HORVV)
		Solyc01g099410.3	Histone H2A (AHRD V3.3 *** A0A0H5QLQ1_9EUKA)
		Solyc09g010400.3	Histone H2A (AHRD V3.3 *** A0A2G2VY95_CAPBA)
		Solyc10g008910.1	Histone H3 (AHRD V3.3 *** B3TM40_ELAGV)
		Solyc11g072840.1	Histone H4 (AHRD V3.3 *-* F2E7L1_HORVV)
		Solyc12g056540.1	Histone H3 (AHRD V3.3 *** A0A328EBD8_9ASTE)
		Solyc05g054610.1	Histone H4 (AHRD V3.3 *-* F2E7L1_HORVV)
		Solyc02g077480.1	Histone H3 (AHRD V3.3 *** B3TM40_ELAGV)
		91. plastid thylakoid lumen
		Solyc07g054290.1	Photosystem II Psb27 protein (AHRD V3.3 *-* A0A1Y1IAK8_KLENI)
		Solyc01g009990.3	Peptidyl-prolyl cis-trans isomerase (AHRD V3.3 *** A0A2G3DGA1_CAPCH)
		Solyc04g015040.3	Peptidylprolyl isomerase (AHRD V3.3 *** A0A2G2XYE0_CAPAN)
		92. chloroplast thylakoid lumen
		Solyc07g054290.1	Photosystem II Psb27 protein (AHRD V3.3 *-* A0A1Y1IAK8_KLENI)
		Solyc01g009990.3	Peptidyl-prolyl cis-trans isomerase (AHRD V3.3 *** A0A2G3DGA1_CAPCH)
		Solyc04g015040.3	Peptidylprolyl isomerase (AHRD V3.3 *** A0A2G2XYE0_CAPAN)
		93. chloroplast photosystem I
		Solyc07g066150.1	Photosystem I reaction center subunit V, chloroplastic (AHRD V3.3 *** A0A1U8HDK9_CAPAN)
		Solyc08g013670.3	Photosystem I reaction center subunit N, chloroplastic (AHRD V3.3 *** A0A1U8EZE3_CAPAN)
		94. recycling endosome membrane
		Solyc12g010750.2	Secretory carrier-associated membrane protein (AHRD V3.3 *** A0A2G3B9M4_CAPCH)
		Solyc07g054490.3	Secretory carrier-associated membrane protein (AHRD V3.3 *** A0A2G2Z3L9_CAPAN)
		95. membrane
		Solyc12g006140.2	Cab-5 gene encoding chlorophyll a/b-binding protein
		Solyc07g063600.3	Chlorophyll a-b binding protein, chloroplastic (AHRD V3.3 *** A0A2G3C388_CAPCH)
		Solyc03g005760.1	Chlorophyll a-b binding protein, chloroplastic (AHRD V3.3 *** A0A2G2W7Q4_CAPBA)
		Solyc06g069730.3	Chlorophyll a-b binding protein, chloroplastic (AHRD V3.3 *** A0A1U8GPF4_CAPAN)
		Solyc10g055630.2	plasma membrane intrinsic protein 2.9
		Solyc09g092520.3	xyloglucan endotransglycosylase
		Solyc12g044330.2	tonoplast intrinsic protein 2.1
		Solyc02g087150.3	Heavy metal transport/detoxification superfamily protein (AHRD V3.3 *-* AT5G14910.2)
		Solyc07g066150.1	Photosystem I reaction center subunit V, chloroplastic (AHRD V3.3 *** A0A1U8HDK9_CAPAN)
		Solyc07g064960.2	Phosphatidate cytidylyltransferase (AHRD V3.3 *** A0A2G2Z5U2_CAPAN),Pfam:PF01148
		Solyc01g105050.3	Chlorophyll a-b binding protein, chloroplastic (AHRD V3.3 *** A0A2G3AWK5_CAPCH)
		Solyc01g087040.2	Photosystem II PsbP (AHRD V3.3 *** A0A200Q959_9MAGN)
		Solyc02g069450.3	Photosystem I reaction center subunit III, chloroplastic (AHRD V3.3 *** A0A1U8FJA0_CAPAN)
		Solyc06g082940.3	Photosystem I reaction center subunit XI protein (AHRD V3.3 *** A0A2U1MVK5_ARTAN)
		Solyc05g009300.1	transmembrane protein (AHRD V3.3 *-* AT2G29180.1)
		Solyc03g053110.3	Rhodanese-like domain-containing protein 9, chloroplastic (AHRD V3.3 *** A0A1U8G2H7_CAPAN)
		Solyc10g039290.2	Major facilitator superfamily protein (AHRD V3.3 *** A0A1P8AT47_ARATH)
		Solyc07g007860.1	Bifunctional inhibitor/plant lipid transfer protein/seed storage helical domain (AHRD V3.3 *-* A0A200PNR4_9MAGN)
		Solyc02g065400.3	33kDa precursor protein of oxygen-evolving complex
		Solyc07g047850.3	Chlorophyll a-b binding protein, chloroplastic (AHRD V3.3 *** A0A1U8HAX7_CAPAN)
		Solyc04g082010.1	pre-plastocyanin
		Solyc02g069460.3	Photosystem I reaction center subunit III, chloroplastic (AHRD V3.3 *** A0A1U8FJA0_CAPAN)
		Solyc08g006930.3	photosystem I reaction center subunit psaK, chloroplastic (AHRD V3.3 *** A0A2G3AN63_CAPAN)
		Solyc07g007600.3	vacuolar-type H+-pyrophosphatase
		Solyc06g054260.1	photosystem.1
		Solyc07g054290.1	Photosystem II Psb27 protein (AHRD V3.3 *-* A0A1Y1IAK8_KLENI)
		Solyc01g096360.3	Rho GTPase-activating protein 3 (AHRD V3.3 *** A0A2G2YYE8_CAPAN)
		Solyc10g086150.2	RNA-binding protein (AHRD V3.3 *** A0A2U1PI86_ARTAN)
		Solyc05g005740.3	Potassium transporter (AHRD V3.3 *** A0A2G2VML6_CAPBA)
		Solyc01g009990.3	Peptidyl-prolyl cis-trans isomerase (AHRD V3.3 *** A0A2G3DGA1_CAPCH)
		Solyc02g079950.3	photosystem II oxygen-evolving complex protein 3
		Solyc10g005100.3	Plasma membrane-associated cation-binding protein.1
		Solyc12g011450.2	Chlorophyll a-b binding protein, chloroplastic (AHRD V3.3 *** A0A1U8G201_CAPAN)
		Solyc01g105030.3	Chlorophyll a-b binding protein, chloroplastic (AHRD V3.3 *** A0A2G3AWK5_CAPCH)
		Solyc12g056220.2	plasma membrane intrinsic protein 1.3
		Solyc07g053540.1	Fasciclin-like arabinogalactan protein 9 (AHRD V3.3 *** A0A1U8HBV4_CAPAN)
		Solyc01g086640.2	O-fucosyltransferase (AHRD V3.3 *** A0A2P5FQR3_TREOI)
		Solyc06g064430.1	Longin domain-containing protein (AHRD V3.3 *** A0A1Q3BVJ4_CEPFO)
		Solyc09g014520.3	Chlorophyll a-b binding protein, chloroplastic (AHRD V3.3 *** A0A2G3BKI1_CAPCH)
		Solyc10g086570.3	transmembrane protein (AHRD V3.3 *** AT5G02160.1)
		Solyc05g056050.3	Chlorophyll a-b binding protein, chloroplastic (AHRD V3.3 *** A0A2G3CJ50_CAPCH)
		Solyc10g077040.2	Magnesium-protoporphyrin IX monomethyl ester [oxidative] cyclase, chloroplastic (AHRD V3.3 *** A0A1U8EC90_CAPAN)
		Solyc08g078020.1	Methionine rich arabinogalactan (AHRD V3.3 *-* Q52QJ6_SOLLC)
		Solyc07g054140.3	Syntaxin (AHRD V3.3 *** A0A2G3C0S2_CAPCH)
		Solyc01g102290.3	Low temperature and salt responsive protein (AHRD V3.3 *** Q8H9B8_SOLTU)
		Solyc06g066640.3	Photosystem I reaction center subunit VI, chloroplastic (AHRD V3.3 *** A0A2G2WLH8_CAPBA)
		Solyc03g007860.1	Protein PAM68, chloroplastic (AHRD V3.3 *** A0A2G2YAA0_CAPAN)
		Solyc06g074820.3	tonoplast intrinsic protein 1.1
		Solyc12g044280.2	Photosystem I reaction center subunit VI, chloroplastic (AHRD V3.3 *** A0A2G3D0C1_CAPCH)
		Solyc08g005610.3	Cytochrome P450 (AHRD V3.3 *** A0A200R6R4_9MAGN)
		Solyc08g065140.1	Late embryogenesis abundant (LEA) hydroxyproline-rich glycoprotein family (AHRD V3.3 *** A0A2U1MMJ0_ARTAN)
		Solyc03g120640.3	Photosystem I reaction center subunit VI, chloroplastic (AHRD V3.3 *** A0A2G3D0C1_CAPCH)
		Solyc01g091230.3	Receptor-like kinase (AHRD V3.3 *** A0A191UPW4_CASSA)
		Solyc12g010750.2	Secretory carrier-associated membrane protein (AHRD V3.3 *** A0A2G3B9M4_CAPCH)
		Solyc06g083680.3	Photosystem I reaction center subunit IV (AHRD V3.3 *-* A0A2P6U4S6_CHLSO)
		Solyc11g008980.1	Protein TIC 20-II, chloroplastic (AHRD V3.3 *** A0A2G2Y5G4_CAPAN)
		Solyc08g013670.3	Photosystem I reaction center subunit N, chloroplastic (AHRD V3.3 *** A0A1U8EZE3_CAPAN)
		Solyc07g054490.3	Secretory carrier-associated membrane protein (AHRD V3.3 *** A0A2G2Z3L9_CAPAN)
		Solyc03g111840.3	RNA-binding protein (AHRD V3.3 *** Q40270_MESCR)
		Solyc04g078900.3	ABA 8'-hydroxylase
		Solyc11g068500.2	Sec23/sec24 transport family protein (AHRD V3.3 *** G5DW78_SILLA)
		Solyc09g055350.3	ABC transporter ATP-binding protein (AHRD V3.3 *** A0A1Y1IJM1_KLENI)
		Solyc03g115980.1	Geranylgeranyl diphosphate reductase, chloroplastic (AHRD V3.3 *** A0A2G2WR46_CAPBA)
		Solyc09g064500.3	Photosystem II reaction center Psb28 protein (AHRD V3.3 *** A0A1U8EF03_CAPAN)
		Solyc07g066310.3	Photosystem II 10 kDa polypeptide, chloroplastic (AHRD V3.3 *** A0A2G3C3G4_CAPCH)
		Solyc03g116870.3	NAD(P)H dehydrogenase subunit 48 (AHRD V3.3 *** A0A0F7GZU3_9ROSI)
		Solyc01g109750.2	syntaxin-112-like (AHRD V3.3 *** A0A2I4HRN6_9ROSI)
		Solyc03g007770.3	S-type anion channel SLAH3 (AHRD V3.3 *** A0A2G2X6S2_CAPBA)
		Solyc10g054560.2	V-type proton ATPase proteolipid subunit (AHRD V3.3 *** A0A2I4E7G5_9ROSI)
		Solyc03g111670.3	Protein kinase (AHRD V3.3 *** D6N3G3_MALDO)
		Solyc07g061910.1	Protein NRT1/ PTR FAMILY 7.3 (AHRD V3.3 *-* A0A2G3API5_CAPAN)
		Solyc09g075140.3	Alpha/beta-Hydrolases superfamily protein (AHRD V3.3 *** A0A2U1LF81_ARTAN)
		Solyc09g063130.3	Photosystem I reaction center subunit IV (AHRD V3.3 *-* A0A2P6U4S6_CHLSO)
		Solyc07g056270.3	Receptor-like protein kinase (AHRD V3.3 *** A0A2K3P4G5_TRIPR)
		Solyc05g054680.1	Receptor-like protein kinase THESEUS.1
		Solyc02g089550.3	protein NSP-INTERACTING KINASE.1
		Solyc07g065200.3	Mitochondrial import inner membrane translocase subunit TIM22-3 (AHRD V3.3 *** A0A1U8HD72_CAPAN)
		Solyc10g076300.2	CASP-like protein (AHRD V3.3 *** A0A1Q3C9H0_CEPFO)
		Solyc08g081940.3	Leucine-rich repeat protein kinase family protein (AHRD V3.3 *** A0A2U1NUU3_ARTAN)
		Solyc04g078940.3	LEY13632 Dem protein
		Solyc03g007700.1	membrane-associated kinase regulator (AHRD V3.3 *** AT5G52870.1)
		Solyc04g079690.3	Protein kinase domain-containing protein (AHRD V3.3 *** A0A2U1M8U4_ARTAN)
		Solyc02g081210.3	Expansin (AHRD V3.3 *** K4B9Z1_SOLLC)
		Solyc09g065780.3	3-ketoacyl-CoA synthase (AHRD V3.3 *** A0A2U1NFY7_ARTAN)
		Solyc08g081070.3	Mitochondrial substrate carrier family protein (AHRD V3.3 *** F4JP07_ARATH)
		Solyc08g079740.3	Leucine-rich receptor-like protein kinase family protein (AHRD V3.3 *** A0A0K9NNG1_ZOSMR)
		Solyc06g007120.3	PI-phospholipase C4
		Solyc10g074560.2	nucleolar complex protein 4 homolog (AHRD V3.3 *** A0A2I4GCB9_9ROSI)
		Solyc02g070210.3	Patellin-4 (AHRD V3.3 *** A0A2G2XDH3_CAPBA)
		Solyc07g053530.1	Fasciclin-like arabinogalactan protein 9 (AHRD V3.3 *** A0A1U8HBV4_CAPAN)
		Solyc02g089160.3	dwarf
		Solyc12g088750.2	Protein kinase domain (AHRD V3.3 *** A0A200QZD6_9MAGN)
		Solyc09g075750.1	membrane-associated kinase regulator (AHRD V3.3 *** AT5G26230.1)
		Solyc12g010480.2	Heptahelical transmembrane protein 2 (AHRD V3.3 *** A0A2G3CD54_CAPCH)
		Solyc08g063090.2	Fatty acid desaturase (AHRD V3.3 *** A0A2U1LPJ3_ARTAN)
		Solyc02g069560.3	Protein CHUP1, chloroplastic (AHRD V3.3 *** A0A2G3D453_CAPCH)
		Solyc11g065830.2	Dicarboxylate transporter 1, chloroplastic (AHRD V3.3 *** A0A2G2VN77_CAPBA)
		Solyc08g061630.3	YGGT family protein (AHRD V3.3 *** F8WLD3_CITUN)
		96. chloroplast thylakoid membrane protein complex
		Solyc07g066150.1	Photosystem I reaction center subunit V, chloroplastic (AHRD V3.3 *** A0A1U8HDK9_CAPAN)
		Solyc08g013670.3	Photosystem I reaction center subunit N, chloroplastic (AHRD V3.3 *** A0A1U8EZE3_CAPAN)
		97. trans-Golgi network membrane
		Solyc12g010750.2	Secretory carrier-associated membrane protein (AHRD V3.3 *** A0A2G3B9M4_CAPCH)
		Solyc07g054490.3	Secretory carrier-associated membrane protein (AHRD V3.3 *** A0A2G2Z3L9_CAPAN)
		98. recycling endosome
		Solyc12g010750.2	Secretory carrier-associated membrane protein (AHRD V3.3 *** A0A2G3B9M4_CAPCH)
		Solyc07g054490.3	Secretory carrier-associated membrane protein (AHRD V3.3 *** A0A2G2Z3L9_CAPAN)
		99. thylakoid lumen
		Solyc07g054290.1	Photosystem II Psb27 protein (AHRD V3.3 *-* A0A1Y1IAK8_KLENI)
		Solyc01g009990.3	Peptidyl-prolyl cis-trans isomerase (AHRD V3.3 *** A0A2G3DGA1_CAPCH)
		Solyc04g015040.3	Peptidylprolyl isomerase (AHRD V3.3 *** A0A2G2XYE0_CAPAN)
		100. intracellular organelle
		Solyc12g006140.2	Cab-5 gene encoding chlorophyll a/b-binding protein
		Solyc12g013710.2	light dependent NADH:protochlorophyllide oxidoreductase 1
		Solyc10g006900.3	light dependent NADH:protochlorophyllide oxidoreductase 3 s2
		Solyc07g063600.3	Chlorophyll a-b binding protein, chloroplastic (AHRD V3.3 *** A0A2G3C388_CAPCH)
		Solyc03g005760.1	Chlorophyll a-b binding protein, chloroplastic (AHRD V3.3 *** A0A2G2W7Q4_CAPBA)
		Solyc06g069730.3	Chlorophyll a-b binding protein, chloroplastic (AHRD V3.3 *** A0A1U8GPF4_CAPAN)
		Solyc10g055630.2	plasma membrane intrinsic protein 2.9
		Solyc02g087150.3	Heavy metal transport/detoxification superfamily protein (AHRD V3.3 *-* AT5G14910.2)
		Solyc10g083510.2	Growth-regulating factor 3 (AHRD V3.3 *** A0A2G2VUQ5_CAPBA)
		Solyc07g066150.1	Photosystem I reaction center subunit V, chloroplastic (AHRD V3.3 *** A0A1U8HDK9_CAPAN)
		Solyc06g073090.3	chloroplast-specific ribosomal protein chloroplast-specific ribosomal protein
		Solyc07g064960.2	Phosphatidate cytidylyltransferase (AHRD V3.3 *** A0A2G2Z5U2_CAPAN),Pfam:PF01148
		Solyc01g105050.3	Chlorophyll a-b binding protein, chloroplastic (AHRD V3.3 *** A0A2G3AWK5_CAPCH)
		Solyc01g087040.2	Photosystem II PsbP (AHRD V3.3 *** A0A200Q959_9MAGN)
		Solyc02g069450.3	Photosystem I reaction center subunit III, chloroplastic (AHRD V3.3 *** A0A1U8FJA0_CAPAN)
		Solyc02g092070.3	Growth-regulating factor 8 (AHRD V3.3 *** A0A2G3AB32_CAPAN)
		Solyc06g082940.3	Photosystem I reaction center subunit XI protein (AHRD V3.3 *** A0A2U1MVK5_ARTAN)
		Solyc05g009300.1	transmembrane protein (AHRD V3.3 *-* AT2G29180.1)
		Solyc03g053110.3	Rhodanese-like domain-containing protein 9, chloroplastic (AHRD V3.3 *** A0A1U8G2H7_CAPAN)
		Solyc07g007860.1	Bifunctional inhibitor/plant lipid transfer protein/seed storage helical domain (AHRD V3.3 *-* A0A200PNR4_9MAGN)
		Solyc02g065400.3	33kDa precursor protein of oxygen-evolving complex
		Solyc06g082750.3	50S ribosomal protein L17 (AHRD V3.3 *** A0A1U8H2A3_CAPAN)
		Solyc04g082010.1	pre-plastocyanin
		Solyc02g087400.1	Ankyrin repeat-containing protein (AHRD V3.3 *** A0A2U1KW09_ARTAN)
		Solyc01g056780.3	50S ribosomal protein L34 (AHRD V3.3 *** A0A1U8FLP5_CAPAN)
		Solyc07g041720.1	Germin-like protein (AHRD V3.3 *** S8E4K0_9LAMI)
		Solyc02g069460.3	Photosystem I reaction center subunit III, chloroplastic (AHRD V3.3 *** A0A1U8FJA0_CAPAN)
		Solyc12g098890.2	50S ribosomal protein L18 (AHRD V3.3 *** A0A1U8F639_CAPAN)
		Solyc08g006930.3	photosystem I reaction center subunit psaK, chloroplastic (AHRD V3.3 *** A0A2G3AN63_CAPAN)
		Solyc02g079770.3	Multiple organellar RNA editing factor 9, chloroplastic (AHRD V3.3 *** MORF9_ARATH)
		Solyc01g107730.3	D-type cyclin-2
		Solyc02g092570.1	Transcription factor GRAS (AHRD V3.3 *** A0A200R352_9MAGN)
		Solyc11g072860.2	Histone H4 (AHRD V3.3 *-* F2E7L1_HORVV)
		Solyc06g054260.1	photosystem.1
		Solyc07g054290.1	Photosystem II Psb27 protein (AHRD V3.3 *-* A0A1Y1IAK8_KLENI)
		Solyc12g043020.2	Dihydroxy-acid dehydratase (AHRD V3.3 *** A0A2G3CHU1_CAPCH)
		Solyc07g005860.3	QWRF motif protein (DUF566) (AHRD V3.3 *-* A0A1P8B957_ARATH)
		Solyc10g086150.2	RNA-binding protein (AHRD V3.3 *** A0A2U1PI86_ARTAN)
		Solyc03g034220.3	Tomato RuBP carboxylase small subunit
		Solyc10g005110.3	Oxygen-dependent coproporphyrinogen-III oxidase, chloroplastic (AHRD V3.3 *** A0A1U8EMR2_CAPAN)
		Solyc01g009990.3	Peptidyl-prolyl cis-trans isomerase (AHRD V3.3 *** A0A2G3DGA1_CAPCH)
		Solyc02g087880.3	Tubulin alpha chain (AHRD V3.3 *** A0A1U8FRN4_CAPAN)
		Solyc02g079950.3	photosystem II oxygen-evolving complex protein 3
		Solyc12g011450.2	Chlorophyll a-b binding protein, chloroplastic (AHRD V3.3 *** A0A1U8G201_CAPAN)
		Solyc01g099410.3	Histone H2A (AHRD V3.3 *** A0A0H5QLQ1_9EUKA)
		Solyc04g078310.3	cyclin A3_1
		Solyc07g006000.3	50S ribosomal protein L35 (AHRD V3.3 *** A0A2G3BXF7_CAPCH)
		Solyc07g061900.3	50S ribosomal protein L4 (AHRD V3.3 *** B6TG27_MAIZE)
		Solyc05g007450.3	Origin of replication complex subunit 6 (AHRD V3.3 *** A0A2G2YDJ4_CAPAN)
		Solyc01g105030.3	Chlorophyll a-b binding protein, chloroplastic (AHRD V3.3 *** A0A2G3AWK5_CAPCH)
		Solyc12g056220.2	plasma membrane intrinsic protein 1.3
		Solyc01g086640.2	O-fucosyltransferase (AHRD V3.3 *** A0A2P5FQR3_TREOI)
		Solyc02g066920.3	Chlororespiratory reduction 7 (AHRD V3.3 *** A0A2U1NIM3_ARTAN)
		Solyc09g014520.3	Chlorophyll a-b binding protein, chloroplastic (AHRD V3.3 *** A0A2G3BKI1_CAPCH)
		Solyc10g086570.3	transmembrane protein (AHRD V3.3 *** AT5G02160.1)
		Solyc05g056050.3	Chlorophyll a-b binding protein, chloroplastic (AHRD V3.3 *** A0A2G3CJ50_CAPCH)
		Solyc01g081490.3	RNA polymerase sigma factor (AHRD V3.3 *** A0A1U8EM77_CAPAN)
		Solyc04g077130.1	50S ribosomal protein 6, chloroplastic (AHRD V3.3 *** A0A2G3CPG8_CAPCH)
		Solyc10g077040.2	Magnesium-protoporphyrin IX monomethyl ester [oxidative] cyclase, chloroplastic (AHRD V3.3 *** A0A1U8EC90_CAPAN)
		Solyc04g009030.3	Glyceraldehyde-3-phosphate dehydrogenase (AHRD V3.3 *** A0A0A8IBT8_NICBE)
		Solyc04g012030.3	S-acyltransferase (AHRD V3.3 *** A0A2G3CDU9_CAPCH)
		Solyc07g054140.3	Syntaxin (AHRD V3.3 *** A0A2G3C0S2_CAPCH)
		Solyc06g075250.3	Zinc finger protein JACKDAW (AHRD V3.3 *** A0A1U8HBP2_CAPAN)
		Solyc06g066640.3	Photosystem I reaction center subunit VI, chloroplastic (AHRD V3.3 *** A0A2G2WLH8_CAPBA)
		Solyc03g007860.1	Protein PAM68, chloroplastic (AHRD V3.3 *** A0A2G2YAA0_CAPAN)
		Solyc07g054210.3	light dependent NADH:protochlorophyllide oxidoreductase 2
		Solyc04g015040.3	Peptidylprolyl isomerase (AHRD V3.3 *** A0A2G2XYE0_CAPAN)
		Solyc06g074820.3	tonoplast intrinsic protein 1.1
		Solyc09g010400.3	Histone H2A (AHRD V3.3 *** A0A2G2VY95_CAPBA)
		Solyc10g008740.3	Mg-protoporphyrin IX chelatase (AHRD V3.3 *** A0A2G2YJA3_CAPAN)
		Solyc08g078010.3	50S ribosomal protein L19 (AHRD V3.3 *-* B6T8M1_MAIZE)
		Solyc12g044280.2	Photosystem I reaction center subunit VI, chloroplastic (AHRD V3.3 *** A0A2G3D0C1_CAPCH)
		Solyc02g068090.3	30S ribosomal protein S.1
		Solyc11g011260.1	GAI
		Solyc03g120640.3	Photosystem I reaction center subunit VI, chloroplastic (AHRD V3.3 *** A0A2G3D0C1_CAPCH)
		Solyc10g080760.2	Nudix hydrolase 16, mitochondrial (AHRD V3.3 *** A0A1U8EIF2_CAPAN)
		Solyc06g065820.3	Ethylene Response Factor H.1
		Solyc12g010750.2	Secretory carrier-associated membrane protein (AHRD V3.3 *** A0A2G3B9M4_CAPCH)
		Solyc04g009540.1	50S ribosomal protein L10 (AHRD V3.3 *** B6SUJ0_MAIZE)
		Solyc06g083680.3	Photosystem I reaction center subunit IV (AHRD V3.3 *-* A0A2P6U4S6_CHLSO)
		Solyc01g094790.3	Cysteine synthase (AHRD V3.3 *** A0A2G3BSX6_CAPCH)
		Solyc11g008980.1	Protein TIC 20-II, chloroplastic (AHRD V3.3 *** A0A2G2Y5G4_CAPAN)
		Solyc08g013670.3	Photosystem I reaction center subunit N, chloroplastic (AHRD V3.3 *** A0A1U8EZE3_CAPAN)
		Solyc10g076700.2	Rhodanese-like domain-containing protein 10 (AHRD V3.3 *** A0A1U8EI03_CAPAN)
		Solyc09g059440.1	cell division control protein 45 homolog (AHRD V3.3 *** A0A2I4H5Z7_9ROSI)
		Solyc07g018300.3	Replication protein A 32 kDa subunit A (AHRD V3.3 *** A0A1J3JLU8_NOCCA)
		Solyc07g054490.3	Secretory carrier-associated membrane protein (AHRD V3.3 *** A0A2G2Z3L9_CAPAN)
		Solyc12g005240.1	plant/protein (DUF1995) (AHRD V3.3 *** AT3G20680.1)
		Solyc10g008910.1	Histone H3 (AHRD V3.3 *** B3TM40_ELAGV)
		Solyc03g111840.3	RNA-binding protein (AHRD V3.3 *** Q40270_MESCR)
		Solyc11g066390.2	superoxide dismutase 3
		Solyc11g068500.2	Sec23/sec24 transport family protein (AHRD V3.3 *** G5DW78_SILLA)
		Solyc07g064160.3	Thiamine thiazole synthase, chloroplastic (AHRD V3.3 *** A0A2G2WFN7_CAPBA),Pfam:PF01946
		Solyc09g055350.3	ABC transporter ATP-binding protein (AHRD V3.3 *** A0A1Y1IJM1_KLENI)
[truncated: 498 more rows]
[truncated: 107 more columns]

## Sheet: Shoestring vs. Healthy up
	source	term_name	term_id	adjusted_p_value	negative_log10_of_adjusted_p_value	term_size	query_size	intersection_size	effective_domain_size	intersections
1	GO:MF	RNA exonuclease activity	GO:0004532	0.000901784	3.0449	19	415	6	17686	SOLYC04G049010.3	SOLYC10G018520.1	SOLYC02G082460.3	SOLYC03G093880.3	SOLYC06G074030.1	SOLYC11G013030.2
2	GO:MF	RNA exonuclease activity, producing 5'-phosphomonoesters	GO:0016896	0.000901784	3.0449	19	415	6	17686	SOLYC04G049010.3	SOLYC10G018520.1	SOLYC02G082460.3	SOLYC03G093880.3	SOLYC06G074030.1	SOLYC11G013030.2
3	GO:MF	exonuclease activity	GO:0004527	0.00117055	2.93161	57	415	9	17686	SOLYC04G049010.3	SOLYC10G018520.1	SOLYC01G103460.2	SOLYC02G082460.3	SOLYC12G014060.2	SOLYC01G091820.3	SOLYC03G093880.3	SOLYC06G074030.1	SOLYC11G013030.2
4	GO:BP	cellular response to heat	GO:0034605	0.00133694	2.87389	42	358	9	13614	SOLYC10G086410.3	SOLYC04G049010.3	SOLYC11G066100.2	SOLYC07G055710.3	SOLYC06G076020.3	SOLYC02G090820.3	SOLYC03G026020.3	SOLYC12G098520.2	SOLYC06G072750.3
5	GO:MF	3'-5'-RNA exonuclease activity	GO:0000175	0.00229689	2.63886	15	415	5	17686	SOLYC10G018520.1	SOLYC02G082460.3	SOLYC03G093880.3	SOLYC06G074030.1	SOLYC11G013030.2
6	GO:BP	response to heat	GO:0009408	0.00263011	2.58003	91	358	12	13614	SOLYC10G086410.3	SOLYC05G055160.3	SOLYC04G049010.3	SOLYC11G066100.2	SOLYC07G055710.3	SOLYC06G076020.3	SOLYC02G090820.3	SOLYC08G079170.3	SOLYC03G026020.3	SOLYC12G098520.2	SOLYC06G072750.3	SOLYC01G104740.3
7	GO:MF	3'-5' exonuclease activity	GO:0008408	0.00515742	2.28757	43	415	7	17686	SOLYC10G018520.1	SOLYC01G103460.2	SOLYC02G082460.3	SOLYC12G014060.2	SOLYC03G093880.3	SOLYC06G074030.1	SOLYC11G013030.2
8	GO:MF	long-chain-alcohol oxidase activity	GO:0046577	0.00515742	2.28757	4	415	3	17686	SOLYC09G072610.3	SOLYC08G005630.3	SOLYC09G090350.3
9	GO:BP	response to temperature stimulus	GO:0009266	0.00961191	2.01719	162	358	15	13614	SOLYC10G086410.3	SOLYC05G055160.3	SOLYC04G049010.3	SOLYC11G066100.2	SOLYC07G055710.3	SOLYC06G076020.3	SOLYC02G090820.3	SOLYC06G083150.3	SOLYC08G079170.3	SOLYC03G026020.3	SOLYC12G098520.2	SOLYC06G072750.3	SOLYC01G097320.3	SOLYC01G104740.3	SOLYC06G005170.3
10	GO:BP	cellular response to stress	GO:0033554	0.0134057	1.87271	468	358	28	13614	SOLYC04G049450.3	SOLYC12G095920.2	SOLYC10G086410.3	SOLYC02G078210.3	SOLYC04G049010.3	SOLYC06G074980.3	SOLYC11G066100.2	SOLYC07G055710.3	SOLYC06G076020.3	SOLYC03G019850.3	SOLYC07G062570.3	SOLYC01G067740.3	SOLYC02G067420.3	SOLYC02G090820.3	SOLYC08G008370.3	SOLYC08G076490.2	SOLYC01G091820.3	SOLYC07G018000.3	SOLYC03G026020.3	SOLYC02G036380.3	SOLYC06G069480.3	SOLYC12G098520.2	SOLYC09G007270.3	SOLYC06G072750.3	SOLYC12G096280.2	SOLYC06G005170.3	SOLYC12G005950.2	SOLYC04G054700.3
11	GO:BP	galactose metabolic process	GO:0006012	0.0187517	1.72696	18	358	5	13614	SOLYC08G082440.3	SOLYC02G084980.3	SOLYC07G043550.3	SOLYC01G058390.3	SOLYC12G006420.2
12	GO:CC	nucleus	GO:0005634	0.0196883	1.70579	2622	296	111	9550	SOLYC07G054220.1	SOLYC04G074950.3	SOLYC04G005610.3	SOLYC12G095920.2	SOLYC06G005330.3	SOLYC05G041920.3	SOLYC04G078550.3	SOLYC02G036370.3	SOLYC02G077560.3	SOLYC01G099340.3	SOLYC11G073120.2	SOLYC02G084240.3	SOLYC12G006550.2	SOLYC03G093160.3	SOLYC04G077980.1	SOLYC03G114060.3	SOLYC02G070550.3	SOLYC01G109510.3	SOLYC03G116140.3	SOLYC06G060830.3	SOLYC11G069500.2	SOLYC01G095030.3	SOLYC10G080530.2	SOLYC04G010260.3	SOLYC04G049010.3	SOLYC06G074980.3	SOLYC03G093540.1	SOLYC07G055710.3	SOLYC03G093560.1	SOLYC01G096350.3	SOLYC01G108280.3	SOLYC02G085560.3	SOLYC11G068800.2	SOLYC07G044980.3	SOLYC03G019850.3	SOLYC02G022920.1	SOLYC10G005890.3	SOLYC10G018520.1	SOLYC07G062570.3	SOLYC03G033560.3
13	GO:BP	small molecule catabolic process	GO:0044282	0.0297344	1.52674	129	358	12	13614	SOLYC11G065070.2	SOLYC04G054890.3	SOLYC08G078400.3	SOLYC04G063350.3	SOLYC01G028900.3	SOLYC09G065540.3	SOLYC02G089630.3	SOLYC03G098240.3	SOLYC12G014100.2	SOLYC01G058390.3	SOLYC02G031980.3	SOLYC08G068390.3
14	GO:MF	UDP-glucose 4-epimerase activity	GO:0003978	0.0319842	1.49506	7	415	3	17686	SOLYC08G082440.3	SOLYC07G043550.3	SOLYC12G006420.2
15	GO:BP	carboxylic acid catabolic process	GO:0046395	0.0330113	1.48134	98	358	10	13614	SOLYC11G065070.2	SOLYC04G054890.3	SOLYC08G078400.3	SOLYC04G063350.3	SOLYC01G028900.3	SOLYC09G065540.3	SOLYC02G089630.3	SOLYC03G098240.3	SOLYC12G014100.2	SOLYC08G068390.3
16	GO:BP	organic acid catabolic process	GO:0016054	0.0330113	1.48134	98	358	10	13614	SOLYC11G065070.2	SOLYC04G054890.3	SOLYC08G078400.3	SOLYC04G063350.3	SOLYC01G028900.3	SOLYC09G065540.3	SOLYC02G089630.3	SOLYC03G098240.3	SOLYC12G014100.2	SOLYC08G068390.3
17	GO:BP	cellular response to stimulus	GO:0051716	0.0330113	1.48134	1349	358	57	13614	SOLYC04G049450.3	SOLYC06G053710.3	SOLYC07G047740.3	SOLYC04G005610.3	SOLYC02G081380.3	SOLYC12G095920.2	SOLYC10G086410.3	SOLYC02G077560.3	SOLYC09G089610.3	SOLYC03G117980.3	SOLYC11G069500.2	SOLYC02G078210.3	SOLYC04G049010.3	SOLYC06G074980.3	SOLYC11G066100.2	SOLYC03G093540.1	SOLYC07G055710.3	SOLYC03G093560.1	SOLYC01G096350.3	SOLYC06G076020.3	SOLYC01G108280.3	SOLYC07G044980.3	SOLYC03G019850.3	SOLYC12G005940.2	SOLYC07G062570.3	SOLYC01G067740.3	SOLYC02G067420.3	SOLYC05G021100.2	SOLYC02G090820.3	SOLYC05G047460.3	SOLYC08G008370.3	SOLYC06G071210.3	SOLYC08G076490.2	SOLYC01G091820.3	SOLYC07G018000.3	SOLYC06G076040.3	SOLYC03G026020.3	SOLYC03G093430.3	SOLYC02G036380.3	SOLYC10G085030.1
18	GO:BP	response to abiotic stimulus	GO:0009628	0.0357258	1.44702	497	358	27	13614	SOLYC04G005610.3	SOLYC10G086410.3	SOLYC05G050930.2	SOLYC01G095150.3	SOLYC05G055160.3	SOLYC04G049010.3	SOLYC11G066100.2	SOLYC07G055710.3	SOLYC06G076020.3	SOLYC01G108280.3	SOLYC12G005940.2	SOLYC01G067740.3	SOLYC02G090820.3	SOLYC06G083150.3	SOLYC09G075820.3	SOLYC01G098350.3	SOLYC08G079170.3	SOLYC03G026020.3	SOLYC10G085030.1	SOLYC12G098520.2	SOLYC03G097230.1	SOLYC06G072750.3	SOLYC01G097320.3	SOLYC06G083860.2	SOLYC01G104740.3	SOLYC06G005170.3	SOLYC12G005950.2
19	GO:BP	branched-chain amino acid catabolic process	GO:0009083	0.0412093	1.38501	14	358	4	13614	SOLYC11G065070.2	SOLYC04G063350.3	SOLYC01G028900.3	SOLYC09G065540.3
20	GO:MF	oxidoreductase activity, acting on the CH-OH group of donors, oxygen as acceptor	GO:0016899	0.043999	1.35656	8	415	3	17686	SOLYC09G072610.3	SOLYC08G005630.3	SOLYC09G090350.3
		1. RNA exonuclease activity
		Solyc04g049010.3	ethylene insensitive 5/7
		Solyc10g018520.1	Polynucleotidyl transferase, ribonuclease H fold protein with HRDC domain-containing protein (AHRD V3.3 *** A0A1P8AVW8_ARATH)
		Solyc02g082460.3	Ribonuclease II family protein (AHRD V3.3 *** A0A2U1MGF5_ARTAN)
		Solyc03g093880.3	U6 snRNA phosphodiesterase (AHRD V3.3 *** A0A2G2YI60_CAPAN)
		Solyc06g074030.1	Polynucleotidyl transferase, ribonuclease H-like superfamily protein (AHRD V3.3 *** A0A2U1M9A7_ARTAN)
		Solyc11g013030.2	DIS3-like exonuclease 2 (AHRD V3.3 *** A0A2G2WY12_CAPBA)
		2. RNA exonuclease activity, producing 5'-phosphomonoesters
		Solyc04g049010.3	ethylene insensitive 5/7
		Solyc10g018520.1	Polynucleotidyl transferase, ribonuclease H fold protein with HRDC domain-containing protein (AHRD V3.3 *** A0A1P8AVW8_ARATH)
		Solyc02g082460.3	Ribonuclease II family protein (AHRD V3.3 *** A0A2U1MGF5_ARTAN)
		Solyc03g093880.3	U6 snRNA phosphodiesterase (AHRD V3.3 *** A0A2G2YI60_CAPAN)
		Solyc06g074030.1	Polynucleotidyl transferase, ribonuclease H-like superfamily protein (AHRD V3.3 *** A0A2U1M9A7_ARTAN)
		Solyc11g013030.2	DIS3-like exonuclease 2 (AHRD V3.3 *** A0A2G2WY12_CAPBA)
		3. exonuclease activity
		Solyc04g049010.3	ethylene insensitive 5/7
		Solyc10g018520.1	Polynucleotidyl transferase, ribonuclease H fold protein with HRDC domain-containing protein (AHRD V3.3 *** A0A1P8AVW8_ARATH)
		Solyc01g103460.2	Werner Syndrome-like exonuclease (AHRD V3.3 *** A0A2I4H4A1_9ROSI)
		Solyc02g082460.3	Ribonuclease II family protein (AHRD V3.3 *** A0A2U1MGF5_ARTAN)
		Solyc12g014060.2
		Solyc01g091820.3	Flap endonuclease GEN-like.1
		Solyc03g093880.3	U6 snRNA phosphodiesterase (AHRD V3.3 *** A0A2G2YI60_CAPAN)
		Solyc06g074030.1	Polynucleotidyl transferase, ribonuclease H-like superfamily protein (AHRD V3.3 *** A0A2U1M9A7_ARTAN)
		Solyc11g013030.2	DIS3-like exonuclease 2 (AHRD V3.3 *** A0A2G2WY12_CAPBA)
		4. cellular response to heat
		Solyc10g086410.3	LEHSC270 hsc-2heat shock protein cognate 70
		Solyc04g049010.3	ethylene insensitive 5/7
		Solyc11g066100.2	Heat shock protein 70 (AHRD V3.3 *** S8C6K2_9LAMI)
		Solyc07g055710.3	Heat stress transcription factor A-5 (AHRD V3.3 *** A0A2G2Z4R4_CAPAN)
		Solyc06g076020.3	heat shock protein 70 kD
		Solyc02g090820.3	Heat stress transcription factor B.1
		Solyc03g026020.3	Heat shock transcription factor (AHRD V3.3 *** E1U3C8_CICAR)
		Solyc12g098520.2	Heat stress transcription factor A-5 (AHRD V3.3 *** A0A2G3AV96_CAPCH)
		Solyc06g072750.3	Heat stress transcription factor A.1
		5. 3'-5'-RNA exonuclease activity
		Solyc10g018520.1	Polynucleotidyl transferase, ribonuclease H fold protein with HRDC domain-containing protein (AHRD V3.3 *** A0A1P8AVW8_ARATH)
		Solyc02g082460.3	Ribonuclease II family protein (AHRD V3.3 *** A0A2U1MGF5_ARTAN)
		Solyc03g093880.3	U6 snRNA phosphodiesterase (AHRD V3.3 *** A0A2G2YI60_CAPAN)
		Solyc06g074030.1	Polynucleotidyl transferase, ribonuclease H-like superfamily protein (AHRD V3.3 *** A0A2U1M9A7_ARTAN)
		Solyc11g013030.2	DIS3-like exonuclease 2 (AHRD V3.3 *** A0A2G2WY12_CAPBA)
		6. response to heat
		Solyc10g086410.3	LEHSC270 hsc-2heat shock protein cognate 70
		Solyc05g055160.3	DnaJ protein (AHRD V3.3 *** Q43177_SOLTU)
		Solyc04g049010.3	ethylene insensitive 5/7
		Solyc11g066100.2	Heat shock protein 70 (AHRD V3.3 *** S8C6K2_9LAMI)
		Solyc07g055710.3	Heat stress transcription factor A-5 (AHRD V3.3 *** A0A2G2Z4R4_CAPAN)
		Solyc06g076020.3	heat shock protein 70 kD
		Solyc02g090820.3	Heat stress transcription factor B.1
		Solyc08g079170.3	Hsp70-Hsp90 organizing protein.1
		Solyc03g026020.3	Heat shock transcription factor (AHRD V3.3 *** E1U3C8_CICAR)
		Solyc12g098520.2	Heat stress transcription factor A-5 (AHRD V3.3 *** A0A2G3AV96_CAPCH)
		Solyc06g072750.3	Heat stress transcription factor A.1
		Solyc01g104740.3	Multiprotein-bridging factor 1c (AHRD V3.3 *** A0A1U8F6N4_CAPAN)
		7. 3'-5' exonuclease activity
		Solyc10g018520.1	Polynucleotidyl transferase, ribonuclease H fold protein with HRDC domain-containing protein (AHRD V3.3 *** A0A1P8AVW8_ARATH)
		Solyc01g103460.2	Werner Syndrome-like exonuclease (AHRD V3.3 *** A0A2I4H4A1_9ROSI)
		Solyc02g082460.3	Ribonuclease II family protein (AHRD V3.3 *** A0A2U1MGF5_ARTAN)
		Solyc12g014060.2	RNA exonuclease 4 (AHRD V3.3 *** A0A1U8F956_CAPAN)
		Solyc03g093880.3	U6 snRNA phosphodiesterase (AHRD V3.3 *** A0A2G2YI60_CAPAN)
		Solyc06g074030.1	Polynucleotidyl transferase, ribonuclease H-like superfamily protein (AHRD V3.3 *** A0A2U1M9A7_ARTAN)
		Solyc11g013030.2	DIS3-like exonuclease 2 (AHRD V3.3 *** A0A2G2WY12_CAPBA)
		8. long-chain-alcohol oxidase activity
		Solyc09g072610.3	Long-chain-alcohol oxidase (AHRD V3.3 *** A0A2G2X4S2_CAPBA)
		Solyc08g005630.3	Long-chain-alcohol oxidase (AHRD V3.3 *** R9R6I9_SOLLC)
		Solyc09g090350.3	Long-chain-alcohol oxidase (AHRD V3.3 *** A0A1U8G4D7_CAPAN)
		9. response to temperature stimulus
		Solyc10g086410.3	LEHSC270 hsc-2heat shock protein cognate 70
		Solyc05g055160.3	DnaJ protein (AHRD V3.3 *** Q43177_SOLTU)
		Solyc04g049010.3	ethylene insensitive 5/7
		Solyc11g066100.2	Heat shock protein 70 (AHRD V3.3 *** S8C6K2_9LAMI)
		Solyc07g055710.3	Heat stress transcription factor A-5 (AHRD V3.3 *** A0A2G2Z4R4_CAPAN)
		Solyc06g076020.3	heat shock protein 70 kD
		Solyc02g090820.3	Heat stress transcription factor B.1
		Solyc06g083150.3	U box domain (AHRD V3.3 *** A0A200Q5S3_9MAGN)
		Solyc08g079170.3	Hsp70-Hsp90 organizing protein.1
		Solyc03g026020.3	Heat shock transcription factor (AHRD V3.3 *** E1U3C8_CICAR)
		Solyc12g098520.2	Heat stress transcription factor A-5 (AHRD V3.3 *** A0A2G3AV96_CAPCH)
		Solyc06g072750.3	Heat stress transcription factor A.1
		Solyc01g097320.3	Mediator of RNA polymerase II transcription subunit 14 (AHRD V3.3 *** A0A2G2W775_CAPBA)
		Solyc01g104740.3	Multiprotein-bridging factor 1c (AHRD V3.3 *** A0A1U8F6N4_CAPAN)
		Solyc06g005170.3	mitogen-activated protein kinase 3
		10. cellular response to stress
		Solyc04g049450.3	Protein disulfide-isomerase (AHRD V3.3 *** A0A2G3AFP1_CAPAN)
		Solyc12g095920.2	BRISC/BRCA1-A complex protein (AHRD V3.3 *-* F4JVV9_ARATH)
		Solyc10g086410.3	LEHSC270 hsc-2heat shock protein cognate 70
		Solyc02g078210.3	Ubiquitin-conjugating enzyme (AHRD V3.3 *** A0A200QBL2_9MAGN)
		Solyc04g049010.3	ethylene insensitive 5/7
		Solyc06g074980.3	Cell division cycle protein 48-like protein (AHRD V3.3 *** A0A1U8H311_CAPAN)
		Solyc11g066100.2	Heat shock protein 70 (AHRD V3.3 *** S8C6K2_9LAMI)
		Solyc07g055710.3	Heat stress transcription factor A-5 (AHRD V3.3 *** A0A2G2Z4R4_CAPAN)
		Solyc06g076020.3	heat shock protein 70 kD
		Solyc03g019850.3	MAP kinase kinase 5
		Solyc07g062570.3	Ubiquitin-conjugating enzyme (AHRD V3.3 *** H6VUT0_9FABA)
		Solyc01g067740.3	Superoxide dismutase [Cu-Zn] 1
		Solyc02g067420.3	Ubiquitin-conjugating enzyme (AHRD V3.3 *** Q5ZFS2_PLAMJ)
		Solyc02g090820.3	Heat stress transcription factor B.1
		Solyc08g008370.3	DCD (Development and Cell Death) domain protein (AHRD V3.3 *-* A0A2U1P2J5_ARTAN)
		Solyc08g076490.2	MAP kinase kinase kinase 64
		Solyc01g091820.3	Flap endonuclease GEN-like.1
		Solyc07g018000.3	DNA ligase 4 (AHRD V3.3 *** A0A2G2Y445_CAPAN)
		Solyc03g026020.3	Heat shock transcription factor (AHRD V3.3 *** E1U3C8_CICAR)
		Solyc02g036380.3	Autophagy protein 5 (AHRD V3.3 *** A0A2G2XBD3_CAPBA)
		Solyc06g069480.3	Helicase (AHRD V3.3 *** A0A200R859_9MAGN)
		Solyc12g098520.2	Heat stress transcription factor A-5 (AHRD V3.3 *** A0A2G3AV96_CAPCH)
		Solyc09g007270.3	Ascorbate peroxidase (AHRD V3.3 *** Q42941_TOBAC)
		Solyc06g072750.3	Heat stress transcription factor A.1
		Solyc12g096280.2	Endonuclease V (AHRD V3.3 *** A0A2U1PD83_ARTAN)
		Solyc06g005170.3	mitogen-activated protein kinase 3
		Solyc12g005950.2	CO.1
		Solyc04g054700.3	General transcription factor IIH subunit (AHRD V3.3 *** A0A2G2XQE2_CAPBA)
		11. galactose metabolic process
		Solyc08g082440.3	UDP-glucose 4-epimerase (AHRD V3.3 *** Q6XZA0_SOLTU)
		Solyc02g084980.3	Hexosyltransferase (AHRD V3.3 *** A0A2G2XGM6_CAPBA)
		Solyc07g043550.3	UDP-glucose 4-epimerase (AHRD V3.3 *** A0A1Y1ITM0_KLENI)
		Solyc01g058390.3	Galactokinase (AHRD V3.3 *** A0A2G3AJ57_CAPAN)
		Solyc12g006420.2	protein PA.1
		12. nucleus
		Solyc07g054220.1	Ethylene-responsive transcription factor (AHRD V3.3 *** A0A2G3C0R2_CAPCH)
		Solyc04g074950.3	Dihydrofolate reductase (AHRD V3.3 *** A0A1P8B8P6_ARATH)
		Solyc04g005610.3	NAC domain-containing protein 2 (AHRD V3.3 *** NAP2_SOLLC)
		Solyc12g095920.2	BRISC/BRCA1-A complex protein (AHRD V3.3 *-* F4JVV9_ARATH)
		Solyc06g005330.3	R2R3MYB transcription factor 59
		Solyc05g041920.3	Dicer-like 3 (AHRD V3.3 *-* B3SRQ0_PHYPA)
		Solyc04g078550.3	WRKY transcription factor 7
		Solyc02g036370.3	Protein REVEILLE 7-like (AHRD V3.3 *** A0A2G3A4J4_CAPAN)
		Solyc02g077560.3	auxin response factor 3
		Solyc01g099340.3	Protein indeterminate-domain 12 (AHRD V3.3 *** A0A2G2W7U4_CAPBA)
		Solyc11g073120.2	R2R3MYB transcription factor 58
		Solyc02g084240.3	H1 histone-like protein
		Solyc12g006550.2	Ribosome biogenesis regulatory protein (AHRD V3.3 *** A0A2G2YU70_CAPAN)
		Solyc03g093160.3	LUC7-related (AHRD V3.3 *** A0A200QTT4_9MAGN)
		Solyc04g077980.1	C2H2-type zinc finger protein
		Solyc03g114060.3	Bromo adjacent homology (BAH) domain (AHRD V3.3 *** A0A200R0M3_9MAGN)
		Solyc02g070550.3	La-related protein 6A (AHRD V3.3 *** A0A2G2XDP4_CAPBA)
		Solyc01g109510.3	SWI/SNF complex subunit SWI3D (AHRD V3.3 *** A0A2I4FZ45_9ROSI)
		Solyc03g116140.3	activating signal cointegrator.1
		Solyc06g060830.3	Homeobox-leucine zipper protein HAT2 (AHRD V3.3 *** A0A2G2WJU4_CAPBA)
		Solyc11g069500.2	Auxin Response Factor 10A
		Solyc01g095030.3	Altered Response to Salt Stress 1
		Solyc10g080530.2	WRC protein (AHRD V3.3 *** A0A2K3PR77_TRIPR)
		Solyc04g010260.3	Splicing factor 3B subunit 3 (AHRD V3.3 *** A0A2G3CE29_CAPCH)
		Solyc04g049010.3	ethylene insensitive 5/7
		Solyc06g074980.3	Cell division cycle protein 48-like protein (AHRD V3.3 *** A0A1U8H311_CAPAN)
		Solyc03g093540.1	Ethylene-responsive transcription factor 5 (AHRD V3.3 *** ERF5_TOBAC)
		Solyc07g055710.3	Heat stress transcription factor A-5 (AHRD V3.3 *** A0A2G2Z4R4_CAPAN)
		Solyc03g093560.1	ethylene response factor C.6
		Solyc01g096350.3	CDPK-related kinase 4 (AHRD V3.3 *** A0A2G2W6Y9_CAPBA)
		Solyc01g108280.3	Protein kinase (AHRD V3.3 *** O65765_CRAPL)
		Solyc02g085560.3	DNA-directed RNA polymerase III subunit Rpc5 (AHRD V3.3 *** A0A200Q253_9MAGN)
		Solyc11g068800.2	Transcription factor E2FB (AHRD V3.3 *** A0A2G2YH44_CAPAN)
		Solyc07g044980.3	NIM1-like protein 2
		Solyc03g019850.3	MAP kinase kinase 5
		Solyc02g022920.1	ethylene-responsive nuclear protein
		Solyc10g005890.3	DNA damage-inducible protein.1
		Solyc10g018520.1	Polynucleotidyl transferase, ribonuclease H fold protein with HRDC domain-containing protein (AHRD V3.3 *** A0A1P8AVW8_ARATH)
		Solyc07g062570.3	Ubiquitin-conjugating enzyme (AHRD V3.3 *** H6VUT0_9FABA)
		Solyc03g033560.3	Zinc finger (Ran-binding) family protein (AHRD V3.3 *** A0A2U1KRR8_ARTAN)
		Solyc11g017300.2	JAB
		Solyc12g096350.2	WRKY transcription factor 10
		Solyc03g120280.1	Nuclear pore complex protein NUP50A (AHRD V3.3 *** A0A2G2WQ64_CAPBA)
		Solyc12g094490.2	Polyadenylation and cleavage factor-like protein 4 (AHRD V3.3 *** A0A2G2VIC5_CAPBA)
		Solyc03g114140.3	RNA-dependent RNA polymerase2
		Solyc05g009310.3	Zinc finger protein CONSTANS-LIKE 7 (AHRD V3.3 *** A0A2G2VK65_CAPBA)
		Solyc02g082460.3	Ribonuclease II family protein (AHRD V3.3 *** A0A2U1MGF5_ARTAN)
		Solyc07g008170.2	methyl-CpG-binding domain-containing protein 11-like (AHRD V3.3 *-* A0A2I4F545_9ROSI)
		Solyc01g098170.3	Protein HASTY.1
		Solyc01g067740.3	Superoxide dismutase [Cu-Zn] 1
		Solyc01g111500.3	R2R3MYB transcription factor 7
		Solyc12g006480.2	Nuclear pore complex protein (AHRD V3.3 *** A0A2G2X455_CAPBA)
		Solyc02g090820.3	Heat stress transcription factor B.1
		Solyc11g067010.2	Protein BUD31-like protein (AHRD V3.3 *** A0A1U8EQ97_CAPAN)
		Solyc05g005150.1	F-box/Kelch repeat-containing F-box family protein (AHRD V3.3 *** C4PVT9_ARATH)
		Solyc12g009240.1	Ethylene-responsive transcription factor (AHRD V3.3 *-* A0A2G3BP26_CAPCH)
		Solyc05g047460.3	Auxin Response Factor 7B
		Solyc08g008410.3	Plant regulator RWP-RK family protein (AHRD V3.3 *** G7IAL8_MEDTR)
		Solyc11g032100.2	Tomato AGAMOUS 12
		Solyc11g045610.2	Cyclin-dependent kinase C.1
		Solyc03g118640.3	Ketose-bisphosphate aldolase class-II family protein (AHRD V3.3 *** Q8VYC5_ARATH)
		Solyc10g009110.1	ethylene response factor F.5
		Solyc06g071210.3	Non-specific serine/threonine protein kinase (AHRD V3.3 *** Q56R02_SOLLC)
		Solyc01g098350.3	L1_1
		Solyc02g091930.3	Homeobox-leucine zipper protein HOX27 (AHRD V3.3 *** A0A2G3D8F8_CAPCH)
		Solyc01g091820.3	Flap endonuclease GEN-like.1
		Solyc06g068460.3	WRKY transcription factor 40
		Solyc12g098310.2	Cyclin-dependent kinase inhibitor (AHRD V3.3 *** A0A2G2VID6_CAPBA)
		Solyc04g081290.3	Cytokinin riboside 5'-monophosphate phosphoribohydrolase (AHRD V3.3 *** A0A2G2X1Q5_CAPBA)
		Solyc08g005260.2	Homeodomain-like superfamily protein (AHRD V3.3 *** A0A2U1QD82_ARTAN)
		Solyc07g053740.1	Ethylene Response Factor F.4
		Solyc11g008730.2	U11/U12 small nuclear ribonucleoprotein 25 kDa protein (AHRD V3.3 *** A0A2G2VEB7_CAPBA)
		Solyc03g025570.2	DNA-directed RNA polymerase, RPB5 subunit (AHRD V3.3 *** A0A2U1MFI7_ARTAN)
		Solyc10g055760.2	NAC domain-containing protein 2 (AHRD V3.3 *** A0A1U8EDX1_CAPAN)
		Solyc06g076040.3	RING-type E3 ubiquitin transferase (AHRD V3.3 *** A0A2G2WNK7_CAPBA)
		Solyc04g071510.3	Protein ABSCISIC ACID-INSENSITIVE 5 (AHRD V3.3 *** A0A2G3CMZ5_CAPCH)
		Solyc06g050720.3	staphylococcal-like nuclease CAN2 (AHRD V3.3 *** A0A2I4EQZ2_9ROSI)
		Solyc09g074330.3	Sequence-specific DNA binding transcription factor ATNDX (AHRD V3.3 *** A0A1P8B7M0_ARATH)
		Solyc03g026020.3	Heat shock transcription factor (AHRD V3.3 *** E1U3C8_CICAR)
		Solyc02g067230.3	Dof zinc finger protein3
		Solyc11g010660.2	Protein SGT1-like protein (AHRD V3.3 *** A0A2G3B092_CAPCH)
		Solyc03g116890.3	WRKY transcription factor 39
		Solyc05g009540.3	Serine/threonine-protein kinase PRP4-like protein (AHRD V3.3 *-* A0A2G2VK52_CAPBA)
		Solyc10g009550.3	WRKY transcription factor 42
		Solyc03g123960.3	Mediator of rna polymerase ii transcription subunit 8 (AHRD V3.3 *** A0A314KGT5_NICAT)
		Solyc06g069480.3	Helicase (AHRD V3.3 *** A0A200R859_9MAGN)
		Solyc04g024420.3	Proteasome subunit beta (AHRD V3.3 *** A0A2G2VMP0_CAPBA)
		Solyc03g078630.3	Polyubiquitin (AHRD V3.3 *-* A0A2G3B1S8_CAPCH)
		Solyc01g111140.3	Protein XAP5 CIRCADIAN TIMEKEEPER (AHRD V3.3 *** A0A2G2Y2K1_CAPAN)
		Solyc07g017490.3	Suppressor of mec-8 and unc-52 protein-like protein 2 (AHRD V3.3 *** A0A2G2Z1E4_CAPAN)
		Solyc08g008280.3	WRKY transcription factor 53
		Solyc03g005350.3	bHLH transcription factor 018
		Solyc12g098520.2	Heat stress transcription factor A-5 (AHRD V3.3 *** A0A2G3AV96_CAPCH)
		Solyc06g016750.3	Nuclear factor Y, subunit C10 (AHRD V3.3 *-* A0A1P8AN83_ARATH)
		Solyc02g091270.3	ELL-associated factor.1
		Solyc03g005570.3	Myb-related transcription factor LBM2 (AHRD V3.3 *** Q9SLT1_TOBAC)
		Solyc06g072750.3	Heat stress transcription factor A.1
		Solyc01g097320.3	Mediator of RNA polymerase II transcription subunit 14 (AHRD V3.3 *** A0A2G2W775_CAPBA)
		Solyc06g083860.2	Protein LIGHT-DEPENDENT SHORT HYPOCOTYLS 3 (AHRD V3.3 *-* A0A2G3CCG9_CAPCH)
		Solyc03g093880.3	U6 snRNA phosphodiesterase (AHRD V3.3 *** A0A2G2YI60_CAPAN)
		Solyc03g093550.1	Ethylene-responsive transcription factor 5 (AHRD V3.3 *** A0A2G3CVP7_CAPCH)
		Solyc01g095630.3	WRKY transcription factor 41
		Solyc01g104740.3	Multiprotein-bridging factor 1c (AHRD V3.3 *** A0A1U8F6N4_CAPAN)
		Solyc11g069570.2	Cytokinin riboside 5'-monophosphate phosphoribohydrolase (AHRD V3.3 *** A0A2G2YHS4_CAPAN)
		Solyc06g005170.3	mitogen-activated protein kinase 3
		Solyc05g052610.3	Transcription factor DIVARICATA (AHRD V3.3 *** A0A1U8GX57_CAPAN)
		Solyc05g052050.1	DNA-binding protein Pti4
		Solyc12g005950.2	CO.1
		Solyc01g008220.3	UPF0664 stress-induced protein C29B12.11c (AHRD V3.3 *** A0A1J3H3L4_NOCCA)
		Solyc09g064530.3	auxin-regulated IAA12
		Solyc04g054700.3	General transcription factor IIH subunit (AHRD V3.3 *** A0A2G2XQE2_CAPBA)
		13. small molecule catabolic process
		Solyc11g065070.2	Hydroxymethylglutaryl-CoA lyase, mitochondrial (AHRD V3.3 *** A0A2G3B9F8_CAPCH)
		Solyc04g054890.3	Acyl-coenzyme A oxidase (AHRD V3.3 *** A0A1U8F2S5_CAPAN)
		Solyc08g078400.3	peroxisomal acyl-CoA oxidase 1B
		Solyc04g063350.3	2-oxoisovalerate dehydrogenase subunit alpha 2, mitochondrial (AHRD V3.3 *** A0A2G3CL46_CAPCH)
		Solyc01g028900.3	2-oxoisovalerate dehydrogenase subunit beta, mitochondrial (AHRD V3.3 *** A0A2G3DFR9_CAPCH)
		Solyc09g065540.3	biotin-binding protein
		Solyc02g089630.3	Proline dehydrogenase (AHRD V3.3 *** A0A2G2XIU2_CAPBA)
		Solyc03g098240.3	glutamate decarboxylase
		Solyc12g014100.2	homogentisate 1,2-dioxygenase
		Solyc01g058390.3	Galactokinase (AHRD V3.3 *** A0A2G3AJ57_CAPAN)
		Solyc02g031980.3	urease accessory protein D
		Solyc08g068390.3	Glyoxysomal fatty acid beta-oxidation multifunctional protein MFP-a (AHRD V3.3 *** A0A2G2YXE3_CAPAN)
		14. UDP-glucose 4-epimerase activity
		Solyc08g082440.3	UDP-glucose 4-epimerase (AHRD V3.3 *** Q6XZA0_SOLTU)
		Solyc07g043550.3	UDP-glucose 4-epimerase (AHRD V3.3 *** A0A1Y1ITM0_KLENI)
		Solyc12g006420.2	protein PA.1
		15. carboxylic acid catabolic process
		Solyc11g065070.2	Hydroxymethylglutaryl-CoA lyase, mitochondrial (AHRD V3.3 *** A0A2G3B9F8_CAPCH)
		Solyc04g054890.3	Acyl-coenzyme A oxidase (AHRD V3.3 *** A0A1U8F2S5_CAPAN)
		Solyc08g078400.3	peroxisomal acyl-CoA oxidase 1B
		Solyc04g063350.3	2-oxoisovalerate dehydrogenase subunit alpha 2, mitochondrial (AHRD V3.3 *** A0A2G3CL46_CAPCH)
		Solyc01g028900.3	2-oxoisovalerate dehydrogenase subunit beta, mitochondrial (AHRD V3.3 *** A0A2G3DFR9_CAPCH)
		Solyc09g065540.3	biotin-binding protein
		Solyc02g089630.3	Proline dehydrogenase (AHRD V3.3 *** A0A2G2XIU2_CAPBA)
		Solyc03g098240.3	glutamate decarboxylase
		Solyc12g014100.2	homogentisate 1,2-dioxygenase
		Solyc08g068390.3	Glyoxysomal fatty acid beta-oxidation multifunctional protein MFP-a (AHRD V3.3 *** A0A2G2YXE3_CAPAN)
		16. organic acid catabolic process
		Solyc11g065070.2	Hydroxymethylglutaryl-CoA lyase, mitochondrial (AHRD V3.3 *** A0A2G3B9F8_CAPCH)
		Solyc04g054890.3	Acyl-coenzyme A oxidase (AHRD V3.3 *** A0A1U8F2S5_CAPAN)
		Solyc08g078400.3	peroxisomal acyl-CoA oxidase 1B
		Solyc04g063350.3	2-oxoisovalerate dehydrogenase subunit alpha 2, mitochondrial (AHRD V3.3 *** A0A2G3CL46_CAPCH)
		Solyc01g028900.3	2-oxoisovalerate dehydrogenase subunit beta, mitochondrial (AHRD V3.3 *** A0A2G3DFR9_CAPCH)
		Solyc09g065540.3	biotin-binding protein
		Solyc02g089630.3	Proline dehydrogenase (AHRD V3.3 *** A0A2G2XIU2_CAPBA)
		Solyc03g098240.3	glutamate decarboxylase
		Solyc12g014100.2	homogentisate 1,2-dioxygenase
		Solyc08g068390.3	Glyoxysomal fatty acid beta-oxidation multifunctional protein MFP-a (AHRD V3.3 *** A0A2G2YXE3_CAPAN)
		17. cellular response to stimulus
		Solyc04g049450.3	Protein disulfide-isomerase (AHRD V3.3 *** A0A2G3AFP1_CAPAN)
		Solyc06g053710.3	ethylene receptor homolog (ETR4)
		Solyc07g047740.3	TOMTPX2A peroxidase
		Solyc04g005610.3	NAC domain-containing protein 2 (AHRD V3.3 *** NAP2_SOLLC)
		Solyc02g081380.3	Ras-related protein Rab-5C (AHRD V3.3 *** A0A2G3A9R5_CAPAN)
		Solyc12g095920.2	BRISC/BRCA1-A complex protein (AHRD V3.3 *-* F4JVV9_ARATH)
		Solyc10g086410.3	LEHSC270 hsc-2heat shock protein cognate 70
		Solyc02g077560.3	auxin response factor 3
		Solyc09g089610.3	ethylene receptor-like protein (ETR6)
		Solyc03g117980.3	whitefly-induced gp91-phox
		Solyc11g069500.2	Auxin Response Factor 10A
		Solyc02g078210.3	Ubiquitin-conjugating enzyme (AHRD V3.3 *** A0A200QBL2_9MAGN)
		Solyc04g049010.3	ethylene insensitive 5/7
		Solyc06g074980.3	Cell division cycle protein 48-like protein (AHRD V3.3 *** A0A1U8H311_CAPAN)
		Solyc11g066100.2	Heat shock protein 70 (AHRD V3.3 *** S8C6K2_9LAMI)
		Solyc03g093540.1	Ethylene-responsive transcription factor 5 (AHRD V3.3 *** ERF5_TOBAC)
		Solyc07g055710.3	Heat stress transcription factor A-5 (AHRD V3.3 *** A0A2G2Z4R4_CAPAN)
		Solyc03g093560.1	ethylene response factor C.6
		Solyc01g096350.3	CDPK-related kinase 4 (AHRD V3.3 *** A0A2G2W6Y9_CAPBA)
		Solyc06g076020.3	heat shock protein 70 kD
		Solyc01g108280.3	Protein kinase (AHRD V3.3 *** O65765_CRAPL)
		Solyc07g044980.3	NIM1-like protein 2
		Solyc03g019850.3	MAP kinase kinase 5
		Solyc12g005940.2	1-aminocyclopropane-1-carboxylate oxidase 2 (AHRD V3.3 *** Q7Y257_BETPN)
		Solyc07g062570.3	Ubiquitin-conjugating enzyme (AHRD V3.3 *** H6VUT0_9FABA)
		Solyc01g067740.3	Superoxide dismutase [Cu-Zn] 1
		Solyc02g067420.3	Ubiquitin-conjugating enzyme (AHRD V3.3 *** Q5ZFS2_PLAMJ)
		Solyc05g021100.2	Pleckstrin homology (PH) domain-containing protein (AHRD V3.3 *** F4IPT2_ARATH)
		Solyc02g090820.3	Heat stress transcription factor B.1
		Solyc05g047460.3	Auxin Response Factor 7B
		Solyc08g008370.3	DCD (Development and Cell Death) domain protein (AHRD V3.3 *-* A0A2U1P2J5_ARTAN)
		Solyc06g071210.3	Non-specific serine/threonine protein kinase (AHRD V3.3 *** Q56R02_SOLLC)
		Solyc08g076490.2	MAP kinase kinase kinase 64
		Solyc01g091820.3	Flap endonuclease GEN-like.1
		Solyc07g018000.3	DNA ligase 4 (AHRD V3.3 *** A0A2G2Y445_CAPAN)
		Solyc06g076040.3	RING-type E3 ubiquitin transferase (AHRD V3.3 *** A0A2G2WNK7_CAPBA)
		Solyc03g026020.3	Heat shock transcription factor (AHRD V3.3 *** E1U3C8_CICAR)
		Solyc03g093430.3	Small G protein family protein / RhoGAP family protein (AHRD V3.3 *** A0A2U1Q0F6_ARTAN)
		Solyc02g036380.3	Autophagy protein 5 (AHRD V3.3 *** A0A2G2XBD3_CAPBA)
		Solyc10g085030.1	Heme-binding-like protein (AHRD V3.3 *** A0A2I0X8X3_9ASPA)
		Solyc12g097000.2	Disease resistance protein (TIR-NBS-LRR class) family (AHRD V3.3 *-* A0A2U1MRL7_ARTAN)
		Solyc06g069480.3	Helicase (AHRD V3.3 *** A0A200R859_9MAGN)
		Solyc12g098520.2	Heat stress transcription factor A-5 (AHRD V3.3 *** A0A2G3AV96_CAPCH)
		Solyc05g051750.3	TOMPRORNA prosystemin
		Solyc09g007270.3	Ascorbate peroxidase (AHRD V3.3 *** Q42941_TOBAC)
		Solyc06g072750.3	Heat stress transcription factor A.1
		Solyc10g080610.1	F-box/kelch-repeat protein At1g15670-like (AHRD V3.3 *** A0A2I4E0A4_9ROSI)
		Solyc03g093550.1	Ethylene-responsive transcription factor 5 (AHRD V3.3 *** A0A2G3CVP7_CAPCH)
		Solyc02g072540.3	Non-specific serine/threonine protein kinase (AHRD V3.3 *** A0A2G2XE54_CAPBA)
		Solyc12g099830.2	Protein kinase domain (AHRD V3.3 *** A0A200R4T5_9MAGN)
		Solyc12g096280.2	Endonuclease V (AHRD V3.3 *** A0A2U1PD83_ARTAN)
		Solyc06g005170.3	mitogen-activated protein kinase 3
		Solyc05g052050.1	DNA-binding protein Pti4
		Solyc12g005950.2	CO.1
		Solyc09g064530.3	auxin-regulated IAA12
		Solyc04g054700.3	General transcription factor IIH subunit (AHRD V3.3 *** A0A2G2XQE2_CAPBA)
		Solyc01g102840.3	Disease resistance protein (TIR-NBS-LRR class) (AHRD V3.3 *** A0A2U1NT16_ARTAN)
		18. response to abiotic stimulus
		Solyc04g005610.3	NAC domain-containing protein 2 (AHRD V3.3 *** NAP2_SOLLC)
		Solyc10g086410.3	LEHSC270 hsc-2heat shock protein cognate 70
		Solyc05g050930.2	DUF6.1
		Solyc01g095150.3	late embryogenesis-like protein
		Solyc05g055160.3	DnaJ protein (AHRD V3.3 *** Q43177_SOLTU)
		Solyc04g049010.3	ethylene insensitive 5/7
		Solyc11g066100.2	Heat shock protein 70 (AHRD V3.3 *** S8C6K2_9LAMI)
		Solyc07g055710.3	Heat stress transcription factor A-5 (AHRD V3.3 *** A0A2G2Z4R4_CAPAN)
		Solyc06g076020.3	heat shock protein 70 kD
		Solyc01g108280.3	Protein kinase (AHRD V3.3 *** O65765_CRAPL)
		Solyc12g005940.2	1-aminocyclopropane-1-carboxylate oxidase 2 (AHRD V3.3 *** Q7Y257_BETPN)
		Solyc01g067740.3	Superoxide dismutase [Cu-Zn] 1
		Solyc02g090820.3	Heat stress transcription factor B.1
		Solyc06g083150.3	U box domain (AHRD V3.3 *** A0A200Q5S3_9MAGN)
		Solyc09g075820.3	Sugar transporter protein 2
		Solyc01g098350.3	L1_1
		Solyc08g079170.3	Hsp70-Hsp90 organizing protein.1
		Solyc03g026020.3	Heat shock transcription factor (AHRD V3.3 *** E1U3C8_CICAR)
		Solyc10g085030.1	Heme-binding-like protein (AHRD V3.3 *** A0A2I0X8X3_9ASPA)
		Solyc12g098520.2	Heat stress transcription factor A-5 (AHRD V3.3 *** A0A2G3AV96_CAPCH)
		Solyc03g097230.1	AIG2-like (Avirulence induced gene) family protein (AHRD V3.3 *** Q9FIQ3_ARATH)
		Solyc06g072750.3	Heat stress transcription factor A.1
		Solyc01g097320.3	Mediator of RNA polymerase II transcription subunit 14 (AHRD V3.3 *** A0A2G2W775_CAPBA)
		Solyc06g083860.2	Protein LIGHT-DEPENDENT SHORT HYPOCOTYLS 3 (AHRD V3.3 *-* A0A2G3CCG9_CAPCH)
		Solyc01g104740.3	Multiprotein-bridging factor 1c (AHRD V3.3 *** A0A1U8F6N4_CAPAN)
		Solyc06g005170.3	mitogen-activated protein kinase 3
		Solyc12g005950.2	CO.1
		19. branched-chain amino acid catabolic process
		Solyc11g065070.2	Hydroxymethylglutaryl-CoA lyase, mitochondrial (AHRD V3.3 *** A0A2G3B9F8_CAPCH)
		Solyc04g063350.3	2-oxoisovalerate dehydrogenase subunit alpha 2, mitochondrial (AHRD V3.3 *** A0A2G3CL46_CAPCH)
		Solyc01g028900.3	2-oxoisovalerate dehydrogenase subunit beta, mitochondrial (AHRD V3.3 *** A0A2G3DFR9_CAPCH)
		Solyc09g065540.3	biotin-binding protein
		20. oxidoreductase activity, acting on the CH-OH group of donors, oxygen as acceptor
		Solyc09g072610.3	Long-chain-alcohol oxidase (AHRD V3.3 *** A0A2G2X4S2_CAPBA)
		Solyc08g005630.3	Long-chain-alcohol oxidase (AHRD V3.3 *** R9R6I9_SOLLC)
		Solyc09g090350.3	Long-chain-alcohol oxidase (AHRD V3.3 *** A0A1U8G4D7_CAPAN)
[truncated: 71 more columns]

## Sheet: Shoestring vs. Healthy down
	source	term_name	term_id	adjusted_p_value	negative_log10_of_adjusted_p_value	term_size	query_size	intersection_size	effective_domain_size	intersections
1	GO:CC	chloroplast	GO:0009507	2.72103e-30	29.5653	916	322	106	9550	SOLYC07G007860.1	SOLYC02G069560.3	SOLYC04G082010.1	SOLYC06G069730.3	SOLYC12G006140.2	SOLYC12G013710.2	SOLYC02G085100.3	SOLYC07G063600.3	SOLYC10G006900.3	SOLYC03G005760.1	SOLYC04G011700.2	SOLYC07G006000.3	SOLYC01G105050.3	SOLYC12G011280.2	SOLYC12G011450.2	SOLYC07G006490.3	SOLYC10G006400.3	SOLYC06G054260.1	SOLYC04G015040.3	SOLYC03G111840.3	SOLYC10G077040.2	SOLYC12G044280.2	SOLYC06G066640.3	SOLYC05G056050.3	SOLYC08G075990.3	SOLYC12G009200.2	SOLYC06G060340.3	SOLYC09G014520.3	SOLYC10G006030.3	SOLYC12G005240.1	SOLYC02G069460.3	SOLYC07G054290.1	SOLYC07G064950.3	SOLYC03G034220.3	SOLYC03G115980.1	SOLYC01G109550.2	SOLYC06G050590.3	SOLYC05G009570.3	SOLYC02G080540.1	SOLYC10G006370.3
2	GO:CC	plastid	GO:0009536	2.72103e-30	29.5653	945	322	108	9550	SOLYC07G007860.1	SOLYC02G069560.3	SOLYC04G082010.1	SOLYC06G069730.3	SOLYC12G006140.2	SOLYC12G013710.2	SOLYC02G085100.3	SOLYC07G063600.3	SOLYC10G006900.3	SOLYC03G005760.1	SOLYC04G011700.2	SOLYC07G006000.3	SOLYC01G105050.3	SOLYC12G011280.2	SOLYC12G011450.2	SOLYC07G006490.3	SOLYC10G006400.3	SOLYC06G054260.1	SOLYC04G015040.3	SOLYC03G111840.3	SOLYC10G077040.2	SOLYC12G044280.2	SOLYC06G066640.3	SOLYC05G056050.3	SOLYC08G075990.3	SOLYC12G009200.2	SOLYC06G060340.3	SOLYC09G014520.3	SOLYC10G006030.3	SOLYC12G005240.1	SOLYC02G069460.3	SOLYC07G009320.3	SOLYC07G054290.1	SOLYC07G064950.3	SOLYC03G034220.3	SOLYC03G115980.1	SOLYC01G109550.2	SOLYC06G050590.3	SOLYC05G009570.3	SOLYC02G080540.1
3	GO:BP	photosynthesis	GO:0015979	7.20766e-27	26.1422	227	379	49	13614	SOLYC06G069730.3	SOLYC12G006140.2	SOLYC12G013710.2	SOLYC07G063600.3	SOLYC10G006900.3	SOLYC03G005760.1	SOLYC01G105050.3	SOLYC12G011280.2	SOLYC12G011450.2	SOLYC06G054260.1	SOLYC10G077040.2	SOLYC12G044280.2	SOLYC06G066640.3	SOLYC05G056050.3	SOLYC08G075990.3	SOLYC07G047850.3	SOLYC12G009200.2	SOLYC06G060340.3	SOLYC09G014520.3	SOLYC02G069460.3	SOLYC07G054290.1	SOLYC03G034220.3	SOLYC03G115980.1	SOLYC08G006930.3	SOLYC02G080540.1	SOLYC07G005510.3	SOLYC07G066150.1	SOLYC03G062720.3	SOLYC01G105030.3	SOLYC09G064500.3	SOLYC10G008740.3	SOLYC02G065400.3	SOLYC06G082940.3	SOLYC02G069450.3	SOLYC09G011810.3	SOLYC03G120640.3	SOLYC08G013670.3	SOLYC06G083680.3	SOLYC01G087040.2	SOLYC02G079950.3
4	GO:CC	plastid envelope	GO:0009526	7.67971e-27	26.1147	311	322	59	9550	SOLYC07G007860.1	SOLYC02G069560.3	SOLYC04G082010.1	SOLYC06G069730.3	SOLYC12G006140.2	SOLYC07G063600.3	SOLYC03G005760.1	SOLYC01G105050.3	SOLYC12G011280.2	SOLYC12G011450.2	SOLYC07G006490.3	SOLYC06G054260.1	SOLYC03G111840.3	SOLYC10G077040.2	SOLYC12G044280.2	SOLYC06G066640.3	SOLYC05G056050.3	SOLYC12G009200.2	SOLYC06G060340.3	SOLYC09G014520.3	SOLYC02G069460.3	SOLYC07G064950.3	SOLYC03G115980.1	SOLYC05G009570.3	SOLYC02G080540.1	SOLYC07G065200.3	SOLYC07G005510.3	SOLYC07G066150.1	SOLYC03G062720.3	SOLYC01G105030.3	SOLYC11G008980.1	SOLYC09G064500.3	SOLYC06G076790.1	SOLYC10G086150.2	SOLYC03G117740.3	SOLYC07G062870.3	SOLYC02G065400.3	SOLYC06G082940.3	SOLYC05G008450.3	SOLYC03G112870.3
5	GO:CC	photosynthetic membrane	GO:0034357	1.15972e-25	24.9356	249	322	52	9550	SOLYC07G007860.1	SOLYC04G082010.1	SOLYC06G069730.3	SOLYC12G006140.2	SOLYC07G063600.3	SOLYC03G005760.1	SOLYC01G105050.3	SOLYC12G011280.2	SOLYC12G011450.2	SOLYC07G006490.3	SOLYC06G054260.1	SOLYC03G111840.3	SOLYC10G077040.2	SOLYC12G044280.2	SOLYC06G066640.3	SOLYC05G056050.3	SOLYC12G009200.2	SOLYC06G060340.3	SOLYC09G014520.3	SOLYC02G069460.3	SOLYC07G054290.1	SOLYC03G115980.1	SOLYC05G009570.3	SOLYC08G006930.3	SOLYC02G080540.1	SOLYC07G066150.1	SOLYC03G062720.3	SOLYC01G105030.3	SOLYC09G064500.3	SOLYC06G076790.1	SOLYC10G086150.2	SOLYC02G065400.3	SOLYC06G082940.3	SOLYC02G069450.3	SOLYC03G120640.3	SOLYC01G009990.3	SOLYC08G013670.3	SOLYC06G083680.3	SOLYC02G087150.3	SOLYC01G087040.2
6	GO:CC	chloroplast thylakoid	GO:0009534	3.16902e-25	24.4991	204	322	47	9550	SOLYC07G007860.1	SOLYC04G082010.1	SOLYC06G069730.3	SOLYC12G006140.2	SOLYC07G063600.3	SOLYC03G005760.1	SOLYC01G105050.3	SOLYC12G011280.2	SOLYC12G011450.2	SOLYC07G006490.3	SOLYC06G054260.1	SOLYC04G015040.3	SOLYC03G111840.3	SOLYC10G077040.2	SOLYC12G044280.2	SOLYC06G066640.3	SOLYC05G056050.3	SOLYC12G009200.2	SOLYC06G060340.3	SOLYC09G014520.3	SOLYC02G069460.3	SOLYC07G054290.1	SOLYC03G115980.1	SOLYC05G009570.3	SOLYC02G080540.1	SOLYC07G066150.1	SOLYC03G062720.3	SOLYC01G105030.3	SOLYC09G064500.3	SOLYC06G076790.1	SOLYC10G086150.2	SOLYC02G065400.3	SOLYC06G082940.3	SOLYC03G120640.3	SOLYC01G009990.3	SOLYC11G065830.2	SOLYC08G013670.3	SOLYC02G087150.3	SOLYC01G096660.3	SOLYC01G080280.3
7	GO:CC	plastid thylakoid	GO:0031976	3.16902e-25	24.4991	204	322	47	9550	SOLYC07G007860.1	SOLYC04G082010.1	SOLYC06G069730.3	SOLYC12G006140.2	SOLYC07G063600.3	SOLYC03G005760.1	SOLYC01G105050.3	SOLYC12G011280.2	SOLYC12G011450.2	SOLYC07G006490.3	SOLYC06G054260.1	SOLYC04G015040.3	SOLYC03G111840.3	SOLYC10G077040.2	SOLYC12G044280.2	SOLYC06G066640.3	SOLYC05G056050.3	SOLYC12G009200.2	SOLYC06G060340.3	SOLYC09G014520.3	SOLYC02G069460.3	SOLYC07G054290.1	SOLYC03G115980.1	SOLYC05G009570.3	SOLYC02G080540.1	SOLYC07G066150.1	SOLYC03G062720.3	SOLYC01G105030.3	SOLYC09G064500.3	SOLYC06G076790.1	SOLYC10G086150.2	SOLYC02G065400.3	SOLYC06G082940.3	SOLYC03G120640.3	SOLYC01G009990.3	SOLYC11G065830.2	SOLYC08G013670.3	SOLYC02G087150.3	SOLYC01G096660.3	SOLYC01G080280.3
8	GO:CC	thylakoid membrane	GO:0042651	3.42305e-25	24.4656	205	322	47	9550	SOLYC07G007860.1	SOLYC04G082010.1	SOLYC06G069730.3	SOLYC12G006140.2	SOLYC07G063600.3	SOLYC03G005760.1	SOLYC01G105050.3	SOLYC12G011280.2	SOLYC12G011450.2	SOLYC07G006490.3	SOLYC06G054260.1	SOLYC03G111840.3	SOLYC10G077040.2	SOLYC12G044280.2	SOLYC06G066640.3	SOLYC05G056050.3	SOLYC12G009200.2	SOLYC06G060340.3	SOLYC09G014520.3	SOLYC02G069460.3	SOLYC03G115980.1	SOLYC05G009570.3	SOLYC02G080540.1	SOLYC07G066150.1	SOLYC03G062720.3	SOLYC01G105030.3	SOLYC09G064500.3	SOLYC06G076790.1	SOLYC10G086150.2	SOLYC02G065400.3	SOLYC06G082940.3	SOLYC03G120640.3	SOLYC01G009990.3	SOLYC08G013670.3	SOLYC02G087150.3	SOLYC01G087040.2	SOLYC01G096660.3	SOLYC02G079950.3	SOLYC01G080280.3	SOLYC12G005630.2
9	GO:CC	organelle outer membrane	GO:0031968	8.89027e-25	24.0511	220	322	48	9550	SOLYC07G007860.1	SOLYC02G069560.3	SOLYC04G082010.1	SOLYC06G069730.3	SOLYC12G006140.2	SOLYC07G063600.3	SOLYC03G005760.1	SOLYC01G105050.3	SOLYC12G011280.2	SOLYC12G011450.2	SOLYC07G006490.3	SOLYC06G054260.1	SOLYC03G111840.3	SOLYC10G077040.2	SOLYC12G044280.2	SOLYC06G066640.3	SOLYC05G056050.3	SOLYC12G009200.2	SOLYC06G060340.3	SOLYC09G014520.3	SOLYC02G069460.3	SOLYC07G009320.3	SOLYC03G115980.1	SOLYC05G009570.3	SOLYC02G080540.1	SOLYC07G066150.1	SOLYC03G062720.3	SOLYC01G105030.3	SOLYC09G064500.3	SOLYC06G076790.1	SOLYC10G086150.2	SOLYC02G065400.3	SOLYC06G082940.3	SOLYC03G120640.3	SOLYC01G009990.3	SOLYC08G013670.3	SOLYC03G058920.3	SOLYC06G008120.1	SOLYC02G087150.3	SOLYC01G096660.3
10	GO:CC	outer membrane	GO:0019867	2.1104e-24	23.6756	225	322	48	9550	SOLYC07G007860.1	SOLYC02G069560.3	SOLYC04G082010.1	SOLYC06G069730.3	SOLYC12G006140.2	SOLYC07G063600.3	SOLYC03G005760.1	SOLYC01G105050.3	SOLYC12G011280.2	SOLYC12G011450.2	SOLYC07G006490.3	SOLYC06G054260.1	SOLYC03G111840.3	SOLYC10G077040.2	SOLYC12G044280.2	SOLYC06G066640.3	SOLYC05G056050.3	SOLYC12G009200.2	SOLYC06G060340.3	SOLYC09G014520.3	SOLYC02G069460.3	SOLYC07G009320.3	SOLYC03G115980.1	SOLYC05G009570.3	SOLYC02G080540.1	SOLYC07G066150.1	SOLYC03G062720.3	SOLYC01G105030.3	SOLYC09G064500.3	SOLYC06G076790.1	SOLYC10G086150.2	SOLYC02G065400.3	SOLYC06G082940.3	SOLYC03G120640.3	SOLYC01G009990.3	SOLYC08G013670.3	SOLYC03G058920.3	SOLYC06G008120.1	SOLYC02G087150.3	SOLYC01G096660.3
11	GO:CC	thylakoid	GO:0009579	2.1104e-24	23.6756	315	322	56	9550	SOLYC07G007860.1	SOLYC04G082010.1	SOLYC06G069730.3	SOLYC12G006140.2	SOLYC07G063600.3	SOLYC03G005760.1	SOLYC01G105050.3	SOLYC12G011280.2	SOLYC12G011450.2	SOLYC07G006490.3	SOLYC06G054260.1	SOLYC04G015040.3	SOLYC03G111840.3	SOLYC10G077040.2	SOLYC12G044280.2	SOLYC06G066640.3	SOLYC05G056050.3	SOLYC12G009200.2	SOLYC06G060340.3	SOLYC09G014520.3	SOLYC02G069460.3	SOLYC07G054290.1	SOLYC03G115980.1	SOLYC05G009570.3	SOLYC08G006930.3	SOLYC02G080540.1	SOLYC07G066150.1	SOLYC03G062720.3	SOLYC01G105030.3	SOLYC09G064500.3	SOLYC06G076790.1	SOLYC10G086150.2	SOLYC02G065400.3	SOLYC06G082940.3	SOLYC02G069450.3	SOLYC05G008450.3	SOLYC03G120640.3	SOLYC01G009990.3	SOLYC11G065830.2	SOLYC08G013670.3
12	GO:CC	plastid thylakoid membrane	GO:0055035	5.64996e-24	23.248	180	322	43	9550	SOLYC07G007860.1	SOLYC04G082010.1	SOLYC06G069730.3	SOLYC12G006140.2	SOLYC07G063600.3	SOLYC03G005760.1	SOLYC01G105050.3	SOLYC12G011280.2	SOLYC12G011450.2	SOLYC07G006490.3	SOLYC06G054260.1	SOLYC03G111840.3	SOLYC10G077040.2	SOLYC12G044280.2	SOLYC06G066640.3	SOLYC05G056050.3	SOLYC12G009200.2	SOLYC06G060340.3	SOLYC09G014520.3	SOLYC02G069460.3	SOLYC03G115980.1	SOLYC05G009570.3	SOLYC02G080540.1	SOLYC07G066150.1	SOLYC03G062720.3	SOLYC01G105030.3	SOLYC09G064500.3	SOLYC06G076790.1	SOLYC10G086150.2	SOLYC02G065400.3	SOLYC06G082940.3	SOLYC03G120640.3	SOLYC01G009990.3	SOLYC08G013670.3	SOLYC02G087150.3	SOLYC01G096660.3	SOLYC01G080280.3	SOLYC12G005630.2	SOLYC12G056830.1	SOLYC03G053110.3
13	GO:CC	chloroplast thylakoid membrane	GO:0009535	5.64996e-24	23.248	180	322	43	9550	SOLYC07G007860.1	SOLYC04G082010.1	SOLYC06G069730.3	SOLYC12G006140.2	SOLYC07G063600.3	SOLYC03G005760.1	SOLYC01G105050.3	SOLYC12G011280.2	SOLYC12G011450.2	SOLYC07G006490.3	SOLYC06G054260.1	SOLYC03G111840.3	SOLYC10G077040.2	SOLYC12G044280.2	SOLYC06G066640.3	SOLYC05G056050.3	SOLYC12G009200.2	SOLYC06G060340.3	SOLYC09G014520.3	SOLYC02G069460.3	SOLYC03G115980.1	SOLYC05G009570.3	SOLYC02G080540.1	SOLYC07G066150.1	SOLYC03G062720.3	SOLYC01G105030.3	SOLYC09G064500.3	SOLYC06G076790.1	SOLYC10G086150.2	SOLYC02G065400.3	SOLYC06G082940.3	SOLYC03G120640.3	SOLYC01G009990.3	SOLYC08G013670.3	SOLYC02G087150.3	SOLYC01G096660.3	SOLYC01G080280.3	SOLYC12G005630.2	SOLYC12G056830.1	SOLYC03G053110.3
14	GO:CC	plastid membrane	GO:0042170	1.50627e-21	20.8221	227	322	45	9550	SOLYC07G007860.1	SOLYC02G069560.3	SOLYC04G082010.1	SOLYC06G069730.3	SOLYC12G006140.2	SOLYC07G063600.3	SOLYC03G005760.1	SOLYC01G105050.3	SOLYC12G011280.2	SOLYC12G011450.2	SOLYC07G006490.3	SOLYC06G054260.1	SOLYC03G111840.3	SOLYC10G077040.2	SOLYC12G044280.2	SOLYC06G066640.3	SOLYC05G056050.3	SOLYC12G009200.2	SOLYC06G060340.3	SOLYC09G014520.3	SOLYC02G069460.3	SOLYC03G115980.1	SOLYC05G009570.3	SOLYC02G080540.1	SOLYC07G066150.1	SOLYC03G062720.3	SOLYC01G105030.3	SOLYC11G008980.1	SOLYC09G064500.3	SOLYC06G076790.1	SOLYC10G086150.2	SOLYC02G065400.3	SOLYC06G082940.3	SOLYC03G120640.3	SOLYC01G009990.3	SOLYC08G013670.3	SOLYC02G087150.3	SOLYC01G096660.3	SOLYC01G080280.3	SOLYC12G005630.2
15	GO:CC	organelle envelope	GO:0031967	9.42432e-21	20.0257	486	322	64	9550	SOLYC07G007860.1	SOLYC02G069560.3	SOLYC02G080190.3	SOLYC04G082010.1	SOLYC06G069730.3	SOLYC12G006140.2	SOLYC07G063600.3	SOLYC03G005760.1	SOLYC01G105050.3	SOLYC12G011280.2	SOLYC12G011450.2	SOLYC07G006490.3	SOLYC06G054260.1	SOLYC03G111840.3	SOLYC10G077040.2	SOLYC12G044280.2	SOLYC06G066640.3	SOLYC05G056050.3	SOLYC12G009200.2	SOLYC06G060340.3	SOLYC09G014520.3	SOLYC02G069460.3	SOLYC07G009320.3	SOLYC07G064950.3	SOLYC03G115980.1	SOLYC05G009570.3	SOLYC02G080540.1	SOLYC07G065200.3	SOLYC07G005510.3	SOLYC07G066150.1	SOLYC03G062720.3	SOLYC01G105030.3	SOLYC11G008980.1	SOLYC09G064500.3	SOLYC06G076790.1	SOLYC10G086150.2	SOLYC03G117740.3	SOLYC07G062870.3	SOLYC02G065400.3	SOLYC06G082940.3
16	GO:CC	photosystem	GO:0009521	2.03794e-20	19.6908	112	322	32	9550	SOLYC06G069730.3	SOLYC12G006140.2	SOLYC07G063600.3	SOLYC03G005760.1	SOLYC01G105050.3	SOLYC12G011280.2	SOLYC12G011450.2	SOLYC06G054260.1	SOLYC12G044280.2	SOLYC06G066640.3	SOLYC05G056050.3	SOLYC12G009200.2	SOLYC06G060340.3	SOLYC09G014520.3	SOLYC02G069460.3	SOLYC07G054290.1	SOLYC08G006930.3	SOLYC07G066150.1	SOLYC01G105030.3	SOLYC09G064500.3	SOLYC02G065400.3	SOLYC06G082940.3	SOLYC02G069450.3	SOLYC03G120640.3	SOLYC08G013670.3	SOLYC06G083680.3	SOLYC01G087040.2	SOLYC02G079950.3	SOLYC03G114930.3	SOLYC10G005050.3	SOLYC09G063130.3	SOLYC06G065490.3
17	GO:CC	photosystem I	GO:0009522	5.31863e-19	18.2742	49	322	22	9550	SOLYC06G069730.3	SOLYC12G006140.2	SOLYC07G063600.3	SOLYC03G005760.1	SOLYC12G011280.2	SOLYC12G011450.2	SOLYC06G054260.1	SOLYC12G044280.2	SOLYC06G066640.3	SOLYC05G056050.3	SOLYC12G009200.2	SOLYC09G014520.3	SOLYC02G069460.3	SOLYC08G006930.3	SOLYC07G066150.1	SOLYC06G082940.3	SOLYC02G069450.3	SOLYC03G120640.3	SOLYC08G013670.3	SOLYC06G083680.3	SOLYC10G005050.3	SOLYC09G063130.3
18	GO:CC	plastid stroma	GO:0009532	6.01328e-19	18.2209	205	322	40	9550	SOLYC06G069730.3	SOLYC12G006140.2	SOLYC02G085100.3	SOLYC07G063600.3	SOLYC03G005760.1	SOLYC01G105050.3	SOLYC12G011280.2	SOLYC12G011450.2	SOLYC10G006400.3	SOLYC04G015040.3	SOLYC05G056050.3	SOLYC12G009200.2	SOLYC09G014520.3	SOLYC10G006030.3	SOLYC07G064950.3	SOLYC01G109550.2	SOLYC05G009570.3	SOLYC10G006370.3	SOLYC10G007320.3	SOLYC01G105030.3	SOLYC02G066920.3	SOLYC12G043020.2	SOLYC09G064500.3	SOLYC03G117740.3	SOLYC07G062870.3	SOLYC05G008450.3	SOLYC10G005110.3	SOLYC03G111610.3	SOLYC09G011810.3	SOLYC01G009990.3	SOLYC02G087150.3	SOLYC11G066410.2	SOLYC01G080280.3	SOLYC12G056830.1	SOLYC06G051200.3	SOLYC10G005050.3	SOLYC01G106430.3	SOLYC06G065490.3	SOLYC03G118410.3	SOLYC10G082030.2
19	GO:CC	chloroplast stroma	GO:0009570	4.51156e-18	17.3457	194	322	38	9550	SOLYC06G069730.3	SOLYC12G006140.2	SOLYC02G085100.3	SOLYC07G063600.3	SOLYC03G005760.1	SOLYC01G105050.3	SOLYC12G011280.2	SOLYC12G011450.2	SOLYC10G006400.3	SOLYC04G015040.3	SOLYC05G056050.3	SOLYC12G009200.2	SOLYC09G014520.3	SOLYC10G006030.3	SOLYC07G064950.3	SOLYC05G009570.3	SOLYC10G006370.3	SOLYC10G007320.3	SOLYC01G105030.3	SOLYC02G066920.3	SOLYC12G043020.2	SOLYC09G064500.3	SOLYC03G117740.3	SOLYC07G062870.3	SOLYC05G008450.3	SOLYC10G005110.3	SOLYC03G111610.3	SOLYC09G011810.3	SOLYC01G009990.3	SOLYC02G087150.3	SOLYC11G066410.2	SOLYC01G080280.3	SOLYC12G056830.1	SOLYC06G051200.3	SOLYC01G106430.3	SOLYC06G065490.3	SOLYC03G118410.3	SOLYC10G082030.2
20	GO:CC	membraneless organelle	GO:0043228	1.41718e-17	16.8486	1425	322	110	9550	SOLYC06G051300.3	SOLYC07G007860.1	SOLYC09G090550.3	SOLYC03G111680.3	SOLYC10G083310.2	SOLYC05G053520.3	SOLYC07G008360.2	SOLYC01G099270.2	SOLYC12G096170.2	SOLYC12G044630.2	SOLYC03G032190.3	SOLYC03G119220.3	SOLYC04G082010.1	SOLYC01G094760.3	SOLYC10G008210.3	SOLYC06G069730.3	SOLYC12G006140.2	SOLYC05G054610.1	SOLYC10G008910.1	SOLYC07G063600.3	SOLYC01G099410.3	SOLYC03G046590.3	SOLYC03G005760.1	SOLYC01G073970.3	SOLYC02G087880.3	SOLYC09G074300.1	SOLYC12G098890.2	SOLYC11G072860.2	SOLYC07G006000.3	SOLYC01G105050.3	SOLYC04G011390.1	SOLYC12G011280.2	SOLYC12G011450.2	SOLYC07G006490.3	SOLYC06G075800.1	SOLYC06G054260.1	SOLYC04G015040.3	SOLYC03G111840.3	SOLYC10G077040.2	SOLYC02G077480.1
21	GO:CC	intracellular membraneless organelle	GO:0043232	1.41718e-17	16.8486	1425	322	110	9550	SOLYC06G051300.3	SOLYC07G007860.1	SOLYC09G090550.3	SOLYC03G111680.3	SOLYC10G083310.2	SOLYC05G053520.3	SOLYC07G008360.2	SOLYC01G099270.2	SOLYC12G096170.2	SOLYC12G044630.2	SOLYC03G032190.3	SOLYC03G119220.3	SOLYC04G082010.1	SOLYC01G094760.3	SOLYC10G008210.3	SOLYC06G069730.3	SOLYC12G006140.2	SOLYC05G054610.1	SOLYC10G008910.1	SOLYC07G063600.3	SOLYC01G099410.3	SOLYC03G046590.3	SOLYC03G005760.1	SOLYC01G073970.3	SOLYC02G087880.3	SOLYC09G074300.1	SOLYC12G098890.2	SOLYC11G072860.2	SOLYC07G006000.3	SOLYC01G105050.3	SOLYC04G011390.1	SOLYC12G011280.2	SOLYC12G011450.2	SOLYC07G006490.3	SOLYC06G075800.1	SOLYC06G054260.1	SOLYC04G015040.3	SOLYC03G111840.3	SOLYC10G077040.2	SOLYC02G077480.1
22	GO:CC	chloroplast envelope	GO:0009941	1.44233e-17	16.8409	158	322	34	9550	SOLYC02G069560.3	SOLYC06G069730.3	SOLYC12G006140.2	SOLYC07G063600.3	SOLYC03G005760.1	SOLYC01G105050.3	SOLYC12G011450.2	SOLYC10G077040.2	SOLYC05G056050.3	SOLYC12G009200.2	SOLYC09G014520.3	SOLYC07G064950.3	SOLYC02G080540.1	SOLYC07G065200.3	SOLYC07G005510.3	SOLYC07G066150.1	SOLYC01G105030.3	SOLYC11G008980.1	SOLYC06G076790.1	SOLYC03G117740.3	SOLYC07G062870.3	SOLYC05G008450.3	SOLYC03G112870.3	SOLYC03G111610.3	SOLYC11G065830.2	SOLYC02G087150.3	SOLYC11G066410.2	SOLYC01G080280.3	SOLYC12G005630.2	SOLYC12G056830.1	SOLYC06G051200.3	SOLYC10G005050.3	SOLYC01G106430.3	SOLYC03G118410.3
23	GO:CC	bounding membrane of organelle	GO:0098588	3.55966e-13	12.4486	549	322	56	9550	SOLYC07G007860.1	SOLYC06G035790.3	SOLYC02G069560.3	SOLYC04G082010.1	SOLYC06G069730.3	SOLYC12G006140.2	SOLYC09G074470.3	SOLYC02G069680.3	SOLYC07G063600.3	SOLYC03G005760.1	SOLYC01G105050.3	SOLYC12G011280.2	SOLYC12G011450.2	SOLYC07G006490.3	SOLYC06G054260.1	SOLYC06G074820.3	SOLYC03G111840.3	SOLYC10G077040.2	SOLYC12G044280.2	SOLYC06G066640.3	SOLYC05G056050.3	SOLYC12G009200.2	SOLYC06G060340.3	SOLYC09G014520.3	SOLYC02G069460.3	SOLYC07G009320.3	SOLYC03G115980.1	SOLYC05G009570.3	SOLYC02G080540.1	SOLYC03G026120.3	SOLYC07G066150.1	SOLYC03G062720.3	SOLYC01G105030.3	SOLYC09G064500.3	SOLYC06G076790.1	SOLYC10G086150.2	SOLYC02G065400.3	SOLYC06G082940.3	SOLYC03G120640.3	SOLYC01G009990.3
24	GO:CC	photosystem II	GO:0009523	1.60558e-12	11.7944	65	322	19	9550	SOLYC06G069730.3	SOLYC12G006140.2	SOLYC07G063600.3	SOLYC03G005760.1	SOLYC01G105050.3	SOLYC12G011280.2	SOLYC12G011450.2	SOLYC05G056050.3	SOLYC12G009200.2	SOLYC06G060340.3	SOLYC09G014520.3	SOLYC07G054290.1	SOLYC01G105030.3	SOLYC09G064500.3	SOLYC02G065400.3	SOLYC01G087040.2	SOLYC02G079950.3	SOLYC03G114930.3	SOLYC06G065490.3
25	GO:BP	photosynthesis, light harvesting in photosystem I	GO:0009768	5.07532e-12	11.2945	15	379	11	13614	SOLYC06G069730.3	SOLYC12G006140.2	SOLYC07G063600.3	SOLYC03G005760.1	SOLYC01G105050.3	SOLYC12G011280.2	SOLYC12G011450.2	SOLYC05G056050.3	SOLYC12G009200.2	SOLYC09G014520.3	SOLYC01G105030.3
26	GO:CC	plastoglobule	GO:0010287	6.81018e-12	11.1668	22	322	12	9550	SOLYC06G069730.3	SOLYC12G006140.2	SOLYC07G063600.3	SOLYC03G005760.1	SOLYC01G105050.3	SOLYC12G011280.2	SOLYC12G011450.2	SOLYC05G056050.3	SOLYC12G009200.2	SOLYC09G014520.3	SOLYC01G105030.3	SOLYC12G056830.1
27	GO:CC	photosystem I reaction center	GO:0009538	2.0301e-11	10.6925	11	322	9	9550	SOLYC06G054260.1	SOLYC12G044280.2	SOLYC06G066640.3	SOLYC02G069460.3	SOLYC06G082940.3	SOLYC02G069450.3	SOLYC03G120640.3	SOLYC06G083680.3	SOLYC09G063130.3
28	GO:BP	photosynthesis, light reaction	GO:0019684	1.96284e-10	9.70711	125	379	23	13614	SOLYC06G069730.3	SOLYC12G006140.2	SOLYC07G063600.3	SOLYC03G005760.1	SOLYC01G105050.3	SOLYC12G011280.2	SOLYC12G011450.2	SOLYC05G056050.3	SOLYC08G075990.3	SOLYC07G047850.3	SOLYC12G009200.2	SOLYC09G014520.3	SOLYC07G054290.1	SOLYC02G080540.1	SOLYC07G005510.3	SOLYC07G066150.1	SOLYC03G062720.3	SOLYC01G105030.3	SOLYC02G065400.3	SOLYC09G011810.3	SOLYC02G079950.3	SOLYC12G056830.1	SOLYC10G005050.3
29	GO:BP	photosynthesis, light harvesting	GO:0009765	1.96284e-10	9.70711	31	379	13	13614	SOLYC06G069730.3	SOLYC12G006140.2	SOLYC07G063600.3	SOLYC03G005760.1	SOLYC01G105050.3	SOLYC12G011280.2	SOLYC12G011450.2	SOLYC05G056050.3	SOLYC07G047850.3	SOLYC12G009200.2	SOLYC09G014520.3	SOLYC07G054290.1	SOLYC01G105030.3
30	GO:CC	cytoplasm	GO:0005737	8.1809e-09	8.0872	4062	322	190	9550	SOLYC07G007860.1	SOLYC09G090550.3	SOLYC01G079100.3	SOLYC09G082180.3	SOLYC06G035790.3	SOLYC07G008360.2	SOLYC01G099270.2	SOLYC07G008820.3	SOLYC02G069560.3	SOLYC10G080950.2	SOLYC12G044630.2	SOLYC03G032190.3	SOLYC03G044590.2	SOLYC11G031950.1	SOLYC04G082010.1	SOLYC03G117570.3	SOLYC02G070210.3	SOLYC10G080550.2	SOLYC12G014360.2	SOLYC06G069730.3	SOLYC12G006140.2	SOLYC01G110130.3	SOLYC12G013710.2	SOLYC09G074470.3	SOLYC02G069680.3	SOLYC02G085100.3	SOLYC03G033520.2	SOLYC07G063600.3	SOLYC01G107730.3	SOLYC02G072240.3	SOLYC10G006900.3	SOLYC03G005760.1	SOLYC04G011700.2	SOLYC02G087880.3	SOLYC12G035190.2	SOLYC09G007940.3	SOLYC07G006000.3	SOLYC01G105050.3	SOLYC04G007690.3	SOLYC12G011280.2
31	GO:BP	porphyrin-containing compound biosynthetic process	GO:0006779	4.38965e-08	7.35757	37	379	12	13614	SOLYC12G013710.2	SOLYC10G006900.3	SOLYC10G077040.2	SOLYC06G048730.3	SOLYC03G115980.1	SOLYC07G066470.3	SOLYC10G007320.3	SOLYC04G009200.3	SOLYC10G008740.3	SOLYC04G015750.3	SOLYC10G005110.3	SOLYC07G054210.3
32	GO:BP	tetrapyrrole biosynthetic process	GO:0033014	2.60453e-07	6.58427	43	379	12	13614	SOLYC12G013710.2	SOLYC10G006900.3	SOLYC10G077040.2	SOLYC06G048730.3	SOLYC03G115980.1	SOLYC07G066470.3	SOLYC10G007320.3	SOLYC04G009200.3	SOLYC10G008740.3	SOLYC04G015750.3	SOLYC10G005110.3	SOLYC07G054210.3
33	GO:CC	organelle membrane	GO:0031090	3.17323e-07	6.4985	826	322	58	9550	SOLYC07G007860.1	SOLYC06G035790.3	SOLYC02G069560.3	SOLYC04G082010.1	SOLYC06G069730.3	SOLYC12G006140.2	SOLYC09G074470.3	SOLYC02G069680.3	SOLYC07G063600.3	SOLYC03G005760.1	SOLYC01G105050.3	SOLYC12G011280.2	SOLYC12G011450.2	SOLYC07G006490.3	SOLYC06G054260.1	SOLYC06G074820.3	SOLYC03G111840.3	SOLYC10G077040.2	SOLYC12G044280.2	SOLYC06G066640.3	SOLYC05G056050.3	SOLYC12G009200.2	SOLYC06G060340.3	SOLYC09G014520.3	SOLYC02G069460.3	SOLYC07G009320.3	SOLYC03G115980.1	SOLYC05G009570.3	SOLYC02G080540.1	SOLYC03G026120.3	SOLYC07G065200.3	SOLYC07G066150.1	SOLYC03G062720.3	SOLYC01G105030.3	SOLYC11G008980.1	SOLYC09G064500.3	SOLYC06G076790.1	SOLYC10G086150.2	SOLYC02G065400.3	SOLYC06G082940.3
34	GO:BP	porphyrin-containing compound metabolic process	GO:0006778	4.30488e-07	6.36604	55	379	13	13614	SOLYC09G065620.3	SOLYC12G013710.2	SOLYC10G006900.3	SOLYC10G077040.2	SOLYC06G048730.3	SOLYC03G115980.1	SOLYC07G066470.3	SOLYC10G007320.3	SOLYC04G009200.3	SOLYC10G008740.3	SOLYC04G015750.3	SOLYC10G005110.3	SOLYC07G054210.3
35	GO:CC	membrane protein complex	GO:0098796	4.51579e-07	6.34527	383	322	35	9550	SOLYC06G069730.3	SOLYC12G006140.2	SOLYC02G069680.3	SOLYC07G063600.3	SOLYC03G005760.1	SOLYC01G105050.3	SOLYC12G011280.2	SOLYC12G011450.2	SOLYC06G054260.1	SOLYC12G044280.2	SOLYC06G066640.3	SOLYC05G056050.3	SOLYC12G009200.2	SOLYC06G060340.3	SOLYC09G014520.3	SOLYC02G069460.3	SOLYC07G009320.3	SOLYC07G054290.1	SOLYC08G006930.3	SOLYC07G065200.3	SOLYC07G066150.1	SOLYC01G105030.3	SOLYC09G064500.3	SOLYC02G065400.3	SOLYC06G082940.3	SOLYC02G069450.3	SOLYC03G120640.3	SOLYC08G013670.3	SOLYC06G083680.3	SOLYC01G087040.2	SOLYC02G079950.3	SOLYC03G114930.3	SOLYC10G005050.3	SOLYC09G063130.3	SOLYC06G065490.3
36	GO:MF	chlorophyll binding	GO:0016168	1.37719e-06	5.86101	41	430	11	17686	SOLYC06G069730.3	SOLYC12G006140.2	SOLYC07G063600.3	SOLYC03G005760.1	SOLYC01G105050.3	SOLYC12G011280.2	SOLYC12G011450.2	SOLYC05G056050.3	SOLYC12G009200.2	SOLYC09G014520.3	SOLYC01G105030.3
37	GO:BP	tetrapyrrole metabolic process	GO:0033013	1.46501e-06	5.83416	61	379	13	13614	SOLYC09G065620.3	SOLYC12G013710.2	SOLYC10G006900.3	SOLYC10G077040.2	SOLYC06G048730.3	SOLYC03G115980.1	SOLYC07G066470.3	SOLYC10G007320.3	SOLYC04G009200.3	SOLYC10G008740.3	SOLYC04G015750.3	SOLYC10G005110.3	SOLYC07G054210.3
38	GO:BP	chlorophyll biosynthetic process	GO:0015995	1.55541e-06	5.80815	18	379	8	13614	SOLYC12G013710.2	SOLYC10G006900.3	SOLYC10G077040.2	SOLYC03G115980.1	SOLYC04G009200.3	SOLYC10G008740.3	SOLYC04G015750.3	SOLYC07G054210.3
39	GO:BP	pigment biosynthetic process	GO:0046148	1.92172e-06	5.71631	53	379	12	13614	SOLYC12G013710.2	SOLYC10G006900.3	SOLYC10G077040.2	SOLYC06G048730.3	SOLYC03G115980.1	SOLYC07G066470.3	SOLYC10G007320.3	SOLYC04G009200.3	SOLYC10G008740.3	SOLYC04G015750.3	SOLYC10G005110.3	SOLYC07G054210.3
40	GO:BP	response to light stimulus	GO:0009416	1.92172e-06	5.71631	191	379	22	13614	SOLYC04G081020.3	SOLYC01G005530.3	SOLYC06G069730.3	SOLYC12G006140.2	SOLYC07G063600.3	SOLYC03G005760.1	SOLYC01G105050.3	SOLYC12G011280.2	SOLYC12G011450.2	SOLYC05G053850.3	SOLYC05G056050.3	SOLYC12G009200.2	SOLYC09G014520.3	SOLYC07G005510.3	SOLYC01G105030.3	SOLYC01G081490.3	SOLYC03G110860.3	SOLYC02G087400.1	SOLYC12G005630.2	SOLYC10G008880.3	SOLYC01G107660.3	SOLYC03G118410.3
41	GO:BP	response to radiation	GO:0009314	2.59167e-06	5.58642	196	379	22	13614	SOLYC04G081020.3	SOLYC01G005530.3	SOLYC06G069730.3	SOLYC12G006140.2	SOLYC07G063600.3	SOLYC03G005760.1	SOLYC01G105050.3	SOLYC12G011280.2	SOLYC12G011450.2	SOLYC05G053850.3	SOLYC05G056050.3	SOLYC12G009200.2	SOLYC09G014520.3	SOLYC07G005510.3	SOLYC01G105030.3	SOLYC01G081490.3	SOLYC03G110860.3	SOLYC02G087400.1	SOLYC12G005630.2	SOLYC10G008880.3	SOLYC01G107660.3	SOLYC03G118410.3
42	GO:BP	pigment metabolic process	GO:0042440	2.59167e-06	5.58642	66	379	13	13614	SOLYC09G065620.3	SOLYC12G013710.2	SOLYC10G006900.3	SOLYC10G077040.2	SOLYC06G048730.3	SOLYC03G115980.1	SOLYC07G066470.3	SOLYC10G007320.3	SOLYC04G009200.3	SOLYC10G008740.3	SOLYC04G015750.3	SOLYC10G005110.3	SOLYC07G054210.3
43	GO:CC	intracellular organelle	GO:0043229	5.48462e-06	5.26085	5820	322	237	9550	SOLYC04G014260.2	SOLYC06G051300.3	SOLYC07G007860.1	SOLYC09G090550.3	SOLYC03G111680.3	SOLYC01G010910.2	SOLYC10G083310.2	SOLYC06G065820.3	SOLYC05G053520.3	SOLYC01G079100.3	SOLYC06G074020.2	SOLYC09G082180.3	SOLYC07G043620.3	SOLYC01G109690.1	SOLYC06G035790.3	SOLYC02G086450.1	SOLYC07G008360.2	SOLYC04G006980.1	SOLYC01G099270.2	SOLYC12G096170.2	SOLYC04G009450.1	SOLYC07G008820.3	SOLYC02G069560.3	SOLYC10G080950.2	SOLYC04G081020.3	SOLYC12G044630.2	SOLYC03G032190.3	SOLYC03G044590.2	SOLYC02G080190.3	SOLYC03G119220.3	SOLYC11G031950.1	SOLYC04G082010.1	SOLYC05G015330.1	SOLYC01G091010.3	SOLYC01G094760.3	SOLYC03G117570.3	SOLYC02G070210.3	SOLYC10G080550.2	SOLYC10G008210.3	SOLYC12G014360.2
44	GO:MF	structural molecule activity	GO:0005198	5.57759e-06	5.25355	620	430	40	17686	SOLYC09G090550.3	SOLYC07G008360.2	SOLYC05G054610.1	SOLYC10G008910.1	SOLYC01G099410.3	SOLYC06G076010.3	SOLYC01G073970.3	SOLYC02G087880.3	SOLYC09G074300.1	SOLYC12G098890.2	SOLYC11G072860.2	SOLYC07G006000.3	SOLYC04G011390.1	SOLYC06G075800.1	SOLYC02G077480.1	SOLYC05G007910.3	SOLYC02G078040.3	SOLYC08G078010.3	SOLYC10G006030.3	SOLYC02G068090.3	SOLYC03G034190.3	SOLYC05G009570.3	SOLYC07G061900.3	SOLYC06G083820.3	SOLYC07G062870.3	SOLYC06G082750.3	SOLYC04G009540.1	SOLYC01G056780.3	SOLYC04G077130.1	SOLYC11G066410.2	SOLYC11G065670.1	SOLYC11G073250.2	SOLYC09G090410.3	SOLYC06G051200.3	SOLYC06G072120.3	SOLYC06G075830.2	SOLYC12G096150.2	SOLYC04G081490.3	SOLYC11G071490.2	SOLYC01G099830.3
45	GO:CC	organelle	GO:0043226	6.91136e-06	5.16044	5834	322	237	9550	SOLYC04G014260.2	SOLYC06G051300.3	SOLYC07G007860.1	SOLYC09G090550.3	SOLYC03G111680.3	SOLYC01G010910.2	SOLYC10G083310.2	SOLYC06G065820.3	SOLYC05G053520.3	SOLYC01G079100.3	SOLYC06G074020.2	SOLYC09G082180.3	SOLYC07G043620.3	SOLYC01G109690.1	SOLYC06G035790.3	SOLYC02G086450.1	SOLYC07G008360.2	SOLYC04G006980.1	SOLYC01G099270.2	SOLYC12G096170.2	SOLYC04G009450.1	SOLYC07G008820.3	SOLYC02G069560.3	SOLYC10G080950.2	SOLYC04G081020.3	SOLYC12G044630.2	SOLYC03G032190.3	SOLYC03G044590.2	SOLYC02G080190.3	SOLYC03G119220.3	SOLYC11G031950.1	SOLYC04G082010.1	SOLYC05G015330.1	SOLYC01G091010.3	SOLYC01G094760.3	SOLYC03G117570.3	SOLYC02G070210.3	SOLYC10G080550.2	SOLYC10G008210.3	SOLYC12G014360.2
46	GO:BP	response to abiotic stimulus	GO:0009628	1.30891e-05	4.88309	497	379	36	13614	SOLYC04G081020.3	SOLYC01G005530.3	SOLYC06G069730.3	SOLYC12G006140.2	SOLYC04G076400.3	SOLYC10G008600.3	SOLYC07G063600.3	SOLYC02G072240.3	SOLYC03G005760.1	SOLYC07G041720.1	SOLYC01G105050.3	SOLYC12G011280.2	SOLYC12G011450.2	SOLYC05G053850.3	SOLYC05G056050.3	SOLYC12G009200.2	SOLYC09G014520.3	SOLYC10G055630.2	SOLYC03G114760.3	SOLYC01G109550.2	SOLYC07G005510.3	SOLYC01G105030.3	SOLYC01G081490.3	SOLYC03G110860.3	SOLYC02G087400.1	SOLYC09G011810.3	SOLYC12G056220.2	SOLYC01G098190.3	SOLYC01G080280.3	SOLYC12G005630.2	SOLYC10G008880.3	SOLYC12G056830.1	SOLYC01G107660.3	SOLYC11G011260.1	SOLYC01G106430.3	SOLYC03G118410.3
47	GO:BP	chlorophyll metabolic process	GO:0015994	1.58318e-05	4.80047	33	379	9	13614	SOLYC09G065620.3	SOLYC12G013710.2	SOLYC10G006900.3	SOLYC10G077040.2	SOLYC03G115980.1	SOLYC04G009200.3	SOLYC10G008740.3	SOLYC04G015750.3	SOLYC07G054210.3
48	GO:BP	generation of precursor metabolites and energy	GO:0006091	1.69799e-05	4.77006	418	379	32	13614	SOLYC04G082010.1	SOLYC06G069730.3	SOLYC12G006140.2	SOLYC07G063600.3	SOLYC03G005760.1	SOLYC01G105050.3	SOLYC12G011280.2	SOLYC12G011450.2	SOLYC05G056050.3	SOLYC08G075990.3	SOLYC07G047850.3	SOLYC12G009200.2	SOLYC09G014520.3	SOLYC04G011350.3	SOLYC07G054290.1	SOLYC02G080540.1	SOLYC07G005510.3	SOLYC07G066150.1	SOLYC03G062720.3	SOLYC01G105030.3	SOLYC10G075160.1	SOLYC01G097460.3	SOLYC03G121070.3	SOLYC03G115820.3	SOLYC02G065400.3	SOLYC09G011810.3	SOLYC02G079950.3	SOLYC12G056830.1	SOLYC10G005050.3	SOLYC07G052350.3	SOLYC07G056140.3	SOLYC11G068400.2
49	GO:BP	protoporphyrinogen IX biosynthetic process	GO:0006782	0.000195692	3.70843	5	379	4	13614	SOLYC06G048730.3	SOLYC10G007320.3	SOLYC04G009200.3	SOLYC10G005110.3
50	GO:BP	protoporphyrinogen IX metabolic process	GO:0046501	0.000195692	3.70843	5	379	4	13614	SOLYC06G048730.3	SOLYC10G007320.3	SOLYC04G009200.3	SOLYC10G005110.3
51	GO:CC	chloroplast photosystem I	GO:0030093	0.000237726	3.62392	3	322	3	9550	SOLYC07G066150.1	SOLYC08G013670.3	SOLYC10G005050.3
52	GO:CC	apoplast	GO:0048046	0.000438656	3.35788	109	322	13	9550	SOLYC07G007860.1	SOLYC08G081780.1	SOLYC02G085120.3	SOLYC09G092520.3	SOLYC04G008730.3	SOLYC02G085100.3	SOLYC07G041720.1	SOLYC04G008210.2	SOLYC07G052980.3	SOLYC04G009030.3	SOLYC03G117740.3	SOLYC09G011810.3	SOLYC01G080280.3
53	GO:MF	structural constituent of chromatin	GO:0030527	0.000503641	3.29788	78	430	11	17686	SOLYC05G054610.1	SOLYC10G008910.1	SOLYC01G099410.3	SOLYC01G073970.3	SOLYC09G074300.1	SOLYC11G072860.2	SOLYC04G011390.1	SOLYC06G075800.1	SOLYC02G077480.1	SOLYC11G073250.2	SOLYC06G075830.2
54	GO:CC	photosystem II oxygen evolving complex	GO:0009654	0.000663359	3.17825	24	322	6	9550	SOLYC09G064500.3	SOLYC02G065400.3	SOLYC01G087040.2	SOLYC02G079950.3	SOLYC03G114930.3	SOLYC06G065490.3
55	GO:BP	photosynthetic electron transport in photosystem I	GO:0009773	0.00070372	3.1526	12	379	5	13614	SOLYC07G066150.1	SOLYC03G062720.3	SOLYC09G011810.3	SOLYC12G056830.1	SOLYC10G005050.3
56	GO:CC	chloroplast thylakoid membrane protein complex	GO:0098807	0.000845275	3.073	4	322	3	9550	SOLYC07G066150.1	SOLYC08G013670.3	SOLYC10G005050.3
57	GO:CC	nucleosome	GO:0000786	0.000849007	3.07109	87	322	11	9550	SOLYC05G054610.1	SOLYC10G008910.1	SOLYC01G099410.3	SOLYC01G073970.3	SOLYC09G074300.1	SOLYC11G072860.2	SOLYC04G011390.1	SOLYC06G075800.1	SOLYC02G077480.1	SOLYC11G073250.2	SOLYC06G075830.2
58	GO:CC	protein-DNA complex	GO:0032993	0.001449	2.83893	108	322	12	9550	SOLYC05G053520.3	SOLYC05G054610.1	SOLYC10G008910.1	SOLYC01G099410.3	SOLYC01G073970.3	SOLYC09G074300.1	SOLYC11G072860.2	SOLYC04G011390.1	SOLYC06G075800.1	SOLYC02G077480.1	SOLYC11G073250.2	SOLYC06G075830.2
59	GO:CC	cell wall	GO:0005618	0.0018403	2.73511	197	322	17	9550	SOLYC02G080670.3	SOLYC11G006980.1	SOLYC01G079570.3	SOLYC07G007550.3	SOLYC03G123410.1	SOLYC09G092520.3	SOLYC04G008730.3	SOLYC02G072240.3	SOLYC07G041720.1	SOLYC06G062580.3	SOLYC04G008210.2	SOLYC11G066130.1	SOLYC07G052980.3	SOLYC02G090360.3	SOLYC04G082140.3	SOLYC01G096360.3	SOLYC06G076220.3
60	GO:MF	protochlorophyllide reductase activity	GO:0016630	0.0019413	2.71191	3	430	3	17686	SOLYC12G013710.2	SOLYC10G006900.3	SOLYC07G054210.3
61	GO:CC	external encapsulating structure	GO:0030312	0.002207	2.6562	201	322	17	9550	SOLYC02G080670.3	SOLYC11G006980.1	SOLYC01G079570.3	SOLYC07G007550.3	SOLYC03G123410.1	SOLYC09G092520.3	SOLYC04G008730.3	SOLYC02G072240.3	SOLYC07G041720.1	SOLYC06G062580.3	SOLYC04G008210.2	SOLYC11G066130.1	SOLYC07G052980.3	SOLYC02G090360.3	SOLYC04G082140.3	SOLYC01G096360.3	SOLYC06G076220.3
62	GO:CC	intracellular membrane-bounded organelle	GO:0043231	0.002207	2.6562	5083	322	201	9550	SOLYC04G014260.2	SOLYC06G051300.3	SOLYC07G007860.1	SOLYC03G111680.3	SOLYC01G010910.2	SOLYC06G065820.3	SOLYC05G053520.3	SOLYC01G079100.3	SOLYC06G074020.2	SOLYC09G082180.3	SOLYC07G043620.3	SOLYC01G109690.1	SOLYC06G035790.3	SOLYC02G086450.1	SOLYC04G006980.1	SOLYC04G009450.1	SOLYC07G008820.3	SOLYC02G069560.3	SOLYC10G080950.2	SOLYC04G081020.3	SOLYC03G032190.3	SOLYC03G044590.2	SOLYC02G080190.3	SOLYC11G031950.1	SOLYC04G082010.1	SOLYC05G015330.1	SOLYC01G091010.3	SOLYC01G094760.3	SOLYC03G117570.3	SOLYC02G070210.3	SOLYC10G080550.2	SOLYC12G014360.2	SOLYC06G069730.3	SOLYC12G006140.2	SOLYC05G054610.1	SOLYC01G110130.3	SOLYC02G078130.3	SOLYC12G013710.2	SOLYC10G008910.1	SOLYC09G074470.3
63	GO:CC	membrane-bounded organelle	GO:0043227	0.0025329	2.59638	5096	322	201	9550	SOLYC04G014260.2	SOLYC06G051300.3	SOLYC07G007860.1	SOLYC03G111680.3	SOLYC01G010910.2	SOLYC06G065820.3	SOLYC05G053520.3	SOLYC01G079100.3	SOLYC06G074020.2	SOLYC09G082180.3	SOLYC07G043620.3	SOLYC01G109690.1	SOLYC06G035790.3	SOLYC02G086450.1	SOLYC04G006980.1	SOLYC04G009450.1	SOLYC07G008820.3	SOLYC02G069560.3	SOLYC10G080950.2	SOLYC04G081020.3	SOLYC03G032190.3	SOLYC03G044590.2	SOLYC02G080190.3	SOLYC11G031950.1	SOLYC04G082010.1	SOLYC05G015330.1	SOLYC01G091010.3	SOLYC01G094760.3	SOLYC03G117570.3	SOLYC02G070210.3	SOLYC10G080550.2	SOLYC12G014360.2	SOLYC06G069730.3	SOLYC12G006140.2	SOLYC05G054610.1	SOLYC01G110130.3	SOLYC02G078130.3	SOLYC12G013710.2	SOLYC10G008910.1	SOLYC09G074470.3
64	GO:BP	heme biosynthetic process	GO:0006783	0.0033624	2.47335	16	379	5	13614	SOLYC06G048730.3	SOLYC07G066470.3	SOLYC10G007320.3	SOLYC04G009200.3	SOLYC10G005110.3
65	GO:CC	cell-cell junction	GO:0005911	0.00445977	2.35069	236	322	18	9550	SOLYC07G007860.1	SOLYC12G042760.1	SOLYC07G066540.1	SOLYC02G080670.3	SOLYC04G081080.1	SOLYC10G008440.3	SOLYC02G072500.3	SOLYC09G090680.3	SOLYC10G055630.2	SOLYC02G068060.3	SOLYC05G054680.1	SOLYC03G034220.3	SOLYC01G112080.3	SOLYC06G048620.3	SOLYC02G090360.3	SOLYC04G082140.3	SOLYC12G056220.2	SOLYC02G063150.3
66	GO:CC	cell junction	GO:0030054	0.00445977	2.35069	236	322	18	9550	SOLYC07G007860.1	SOLYC12G042760.1	SOLYC07G066540.1	SOLYC02G080670.3	SOLYC04G081080.1	SOLYC10G008440.3	SOLYC02G072500.3	SOLYC09G090680.3	SOLYC10G055630.2	SOLYC02G068060.3	SOLYC05G054680.1	SOLYC03G034220.3	SOLYC01G112080.3	SOLYC06G048620.3	SOLYC02G090360.3	SOLYC04G082140.3	SOLYC12G056220.2	SOLYC02G063150.3
67	GO:CC	plasmodesma	GO:0009506	0.00445977	2.35069	236	322	18	9550	SOLYC07G007860.1	SOLYC12G042760.1	SOLYC07G066540.1	SOLYC02G080670.3	SOLYC04G081080.1	SOLYC10G008440.3	SOLYC02G072500.3	SOLYC09G090680.3	SOLYC10G055630.2	SOLYC02G068060.3	SOLYC05G054680.1	SOLYC03G034220.3	SOLYC01G112080.3	SOLYC06G048620.3	SOLYC02G090360.3	SOLYC04G082140.3	SOLYC12G056220.2	SOLYC02G063150.3
68	GO:CC	symplast	GO:0055044	0.00445977	2.35069	236	322	18	9550	SOLYC07G007860.1	SOLYC12G042760.1	SOLYC07G066540.1	SOLYC02G080670.3	SOLYC04G081080.1	SOLYC10G008440.3	SOLYC02G072500.3	SOLYC09G090680.3	SOLYC10G055630.2	SOLYC02G068060.3	SOLYC05G054680.1	SOLYC03G034220.3	SOLYC01G112080.3	SOLYC06G048620.3	SOLYC02G090360.3	SOLYC04G082140.3	SOLYC12G056220.2	SOLYC02G063150.3
69	GO:CC	anchoring junction	GO:0070161	0.00445977	2.35069	236	322	18	9550	SOLYC07G007860.1	SOLYC12G042760.1	SOLYC07G066540.1	SOLYC02G080670.3	SOLYC04G081080.1	SOLYC10G008440.3	SOLYC02G072500.3	SOLYC09G090680.3	SOLYC10G055630.2	SOLYC02G068060.3	SOLYC05G054680.1	SOLYC03G034220.3	SOLYC01G112080.3	SOLYC06G048620.3	SOLYC02G090360.3	SOLYC04G082140.3	SOLYC12G056220.2	SOLYC02G063150.3
70	GO:CC	oxidoreductase complex	GO:1990204	0.00446578	2.3501	62	322	8	9550	SOLYC11G017250.2	SOLYC04G011350.3	SOLYC09G064500.3	SOLYC02G065400.3	SOLYC01G087040.2	SOLYC02G079950.3	SOLYC03G114930.3	SOLYC06G065490.3
71	GO:BP	heme metabolic process	GO:0042168	0.00599901	2.22192	18	379	5	13614	SOLYC06G048730.3	SOLYC07G066470.3	SOLYC10G007320.3	SOLYC04G009200.3	SOLYC10G005110.3
72	GO:MF	glucose-6-phosphate 1-epimerase activity	GO:0047938	0.00609966	2.21469	4	430	3	17686	SOLYC10G011760.3	SOLYC02G085100.3	SOLYC01G095470.3
73	GO:CC	thylakoid lumen	GO:0031977	0.00690893	2.16059	16	322	4	9550	SOLYC04G015040.3	SOLYC07G054290.1	SOLYC01G009990.3	SOLYC06G065490.3
74	GO:CC	intracellular anatomical structure	GO:0005622	0.00786552	2.10427	6855	322	254	9550	SOLYC04G014260.2	SOLYC06G051300.3	SOLYC07G007860.1	SOLYC09G090550.3	SOLYC03G111680.3	SOLYC01G010910.2	SOLYC10G083310.2	SOLYC06G065820.3	SOLYC05G053520.3	SOLYC01G079100.3	SOLYC06G074020.2	SOLYC09G082180.3	SOLYC07G043620.3	SOLYC01G109690.1	SOLYC06G035790.3	SOLYC02G086450.1	SOLYC07G008360.2	SOLYC04G006980.1	SOLYC01G099270.2	SOLYC12G096170.2	SOLYC04G009450.1	SOLYC07G008820.3	SOLYC02G069560.3	SOLYC10G080950.2	SOLYC04G081020.3	SOLYC12G044630.2	SOLYC03G032190.3	SOLYC03G044590.2	SOLYC02G080190.3	SOLYC03G119220.3	SOLYC11G031950.1	SOLYC04G082010.1	SOLYC05G015330.1	SOLYC01G091010.3	SOLYC01G094760.3	SOLYC03G117570.3	SOLYC02G070210.3	SOLYC10G080550.2	SOLYC10G008210.3	SOLYC12G014360.2
75	GO:MF	protein heterodimerization activity	GO:0046982	0.00959376	2.01801	157	430	13	17686	SOLYC05G015330.1	SOLYC05G054610.1	SOLYC10G008910.1	SOLYC01G099410.3	SOLYC01G073970.3	SOLYC09G074300.1	SOLYC11G072860.2	SOLYC04G011390.1	SOLYC06G075800.1	SOLYC02G077480.1	SOLYC03G110860.3	SOLYC11G073250.2	SOLYC06G075830.2
76	GO:MF	structural constituent of ribosome	GO:0003735	0.00959376	2.01801	450	430	25	17686	SOLYC07G008360.2	SOLYC06G076010.3	SOLYC12G098890.2	SOLYC07G006000.3	SOLYC05G007910.3	SOLYC08G078010.3	SOLYC10G006030.3	SOLYC02G068090.3	SOLYC03G034190.3	SOLYC05G009570.3	SOLYC07G061900.3	SOLYC06G083820.3	SOLYC07G062870.3	SOLYC06G082750.3	SOLYC04G009540.1	SOLYC01G056780.3	SOLYC04G077130.1	SOLYC11G066410.2	SOLYC11G065670.1	SOLYC09G090410.3	SOLYC06G051200.3	SOLYC06G072120.3	SOLYC12G096150.2	SOLYC11G071490.2	SOLYC01G099830.3
77	GO:BP	photosynthetic electron transport chain	GO:0009767	0.0105282	1.97765	58	379	8	13614	SOLYC02G080540.1	SOLYC07G005510.3	SOLYC07G066150.1	SOLYC03G062720.3	SOLYC09G011810.3	SOLYC02G079950.3	SOLYC12G056830.1	SOLYC10G005050.3
78	GO:CC	plastid thylakoid lumen	GO:0031978	0.0148211	1.82912	10	322	3	9550	SOLYC04G015040.3	SOLYC07G054290.1	SOLYC01G009990.3
79	GO:CC	chloroplast thylakoid lumen	GO:0009543	0.0148211	1.82912	10	322	3	9550	SOLYC04G015040.3	SOLYC07G054290.1	SOLYC01G009990.3
80	GO:MF	copper ion binding	GO:0005507	0.016048	1.79458	86	430	9	17686	SOLYC02G080670.3	SOLYC02G085120.3	SOLYC07G052240.3	SOLYC04G082010.1	SOLYC09G055930.3	SOLYC02G090360.3	SOLYC05G008450.3	SOLYC04G082140.3	SOLYC11G066390.2
81	GO:MF	water transmembrane transporter activity	GO:0005372	0.016048	1.79458	25	430	5	17686	SOLYC12G044330.2	SOLYC06G074820.3	SOLYC10G055630.2	SOLYC12G056220.2	SOLYC08G066840.3
82	GO:MF	water channel activity	GO:0015250	0.016048	1.79458	25	430	5	17686	SOLYC12G044330.2	SOLYC06G074820.3	SOLYC10G055630.2	SOLYC12G056220.2	SOLYC08G066840.3
83	GO:MF	protein-containing complex binding	GO:0044877	0.0171539	1.76564	152	430	12	17686	SOLYC09G090550.3	SOLYC01G099650.3	SOLYC10G008910.1	SOLYC09G074470.3	SOLYC01G099410.3	SOLYC01G073970.3	SOLYC02G077480.1	SOLYC07G064950.3	SOLYC12G099270.2	SOLYC12G098350.1	SOLYC03G119040.3	SOLYC01G091580.3
84	GO:CC	plant-type cell wall	GO:0009505	0.0189731	1.72186	79	322	8	9550	SOLYC02G080670.3	SOLYC01G079570.3	SOLYC07G007550.3	SOLYC04G008730.3	SOLYC07G041720.1	SOLYC02G090360.3	SOLYC04G082140.3	SOLYC01G096360.3
85	GO:CC	extracellular region	GO:0005576	0.0202498	1.69358	362	322	22	9550	SOLYC07G007860.1	SOLYC08G081780.1	SOLYC11G006980.1	SOLYC08G069040.3	SOLYC02G085120.3	SOLYC01G079570.3	SOLYC10G008440.3	SOLYC03G123410.1	SOLYC09G092520.3	SOLYC04G008730.3	SOLYC02G085100.3	SOLYC07G041720.1	SOLYC07G014730.3	SOLYC04G008210.2	SOLYC11G066130.1	SOLYC07G052980.3	SOLYC04G009030.3	SOLYC03G117740.3	SOLYC09G011810.3	SOLYC01G080280.3	SOLYC11G066390.2	SOLYC06G076220.3
86	GO:BP	nucleosome assembly	GO:0006334	0.0231024	1.63634	50	379	7	13614	SOLYC05G054610.1	SOLYC10G008910.1	SOLYC01G073970.3	SOLYC11G072860.2	SOLYC04G011390.1	SOLYC02G077480.1	SOLYC06G075830.2
87	GO:CC	ribosome	GO:0005840	0.0239518	1.62066	459	322	26	9550	SOLYC07G008360.2	SOLYC12G098890.2	SOLYC07G006000.3	SOLYC05G007910.3	SOLYC08G078010.3	SOLYC10G006030.3	SOLYC02G068090.3	SOLYC03G034190.3	SOLYC05G009570.3	SOLYC07G061900.3	SOLYC06G083820.3	SOLYC07G062870.3	SOLYC06G082750.3	SOLYC04G009540.1	SOLYC01G056780.3	SOLYC04G077130.1	SOLYC11G066410.2	SOLYC11G065670.1	SOLYC01G080280.3	SOLYC09G090410.3	SOLYC06G051200.3	SOLYC03G119040.3	SOLYC06G072120.3	SOLYC12G096150.2	SOLYC11G071490.2	SOLYC01G099830.3
88	GO:CC	mitochondrial outer membrane	GO:0005741	0.0242938	1.6145	23	322	4	9550	SOLYC07G009320.3	SOLYC03G058920.3	SOLYC06G008120.1	SOLYC02G067460.3
89	GO:BP	nucleosome organization	GO:0034728	0.0250578	1.60106	51	379	7	13614	SOLYC05G054610.1	SOLYC10G008910.1	SOLYC01G073970.3	SOLYC11G072860.2	SOLYC04G011390.1	SOLYC02G077480.1	SOLYC06G075830.2
90	GO:MF	uroporphyrinogen decarboxylase activity	GO:0004853	0.0254415	1.59446	2	430	2	17686	SOLYC06G048730.3	SOLYC10G007320.3
91	GO:MF	protein kinase binding	GO:0019901	0.0254415	1.59446	60	430	7	17686	SOLYC10G080950.2	SOLYC03G093790.3	SOLYC03G032190.3	SOLYC01G107730.3	SOLYC12G088650.2	SOLYC01G009990.3	SOLYC03G119040.3
92	GO:CC	cytoskeleton	GO:0005856	0.0353211	1.45197	186	322	13	9550	SOLYC09G090550.3	SOLYC10G083310.2	SOLYC01G099270.2	SOLYC12G044630.2	SOLYC03G032190.3	SOLYC03G119220.3	SOLYC10G008210.3	SOLYC03G046590.3	SOLYC02G087880.3	SOLYC03G114760.3	SOLYC07G005860.3	SOLYC10G080500.2	SOLYC04G081490.3
93	GO:CC	cell periphery	GO:0071944	0.0353211	1.45197	1019	322	48	9550	SOLYC02G080670.3	SOLYC11G006980.1	SOLYC12G044630.2	SOLYC01G079570.3	SOLYC11G072580.2	SOLYC11G069250.2	SOLYC06G083330.2	SOLYC02G070210.3	SOLYC05G056470.1	SOLYC07G007550.3	SOLYC06G075220.1	SOLYC07G053540.1	SOLYC03G123410.1	SOLYC01G088050.3	SOLYC03G114750.3	SOLYC10G084250.1	SOLYC09G092520.3	SOLYC04G008730.3	SOLYC02G072240.3	SOLYC01G094020.3	SOLYC07G041720.1	SOLYC04G007690.3	SOLYC03G111670.3	SOLYC01G067510.3	SOLYC06G062580.3	SOLYC04G008210.2	SOLYC01G091230.3	SOLYC11G006040.2	SOLYC11G066130.1	SOLYC07G052980.3	SOLYC02G093360.3	SOLYC10G055630.2	SOLYC02G068060.3	SOLYC05G054680.1	SOLYC08G081940.3	SOLYC02G090360.3	SOLYC06G007120.3	SOLYC04G082140.3	SOLYC12G056580.2	SOLYC12G056220.2
94	GO:CC	stromule	GO:0010319	0.0354336	1.45058	5	322	2	9550	SOLYC09G011810.3	SOLYC12G056830.1
95	GO:CC	MCM complex	GO:0042555	0.0354336	1.45058	5	322	2	9550	SOLYC01G110130.3	SOLYC02G082180.3
96	GO:CC	microtubule cytoskeleton	GO:0015630	0.0367186	1.43511	128	322	10	9550	SOLYC10G083310.2	SOLYC01G099270.2	SOLYC03G032190.3	SOLYC03G119220.3	SOLYC10G008210.3	SOLYC03G046590.3	SOLYC02G087880.3	SOLYC03G114760.3	SOLYC07G005860.3	SOLYC04G081490.3
		1. chloroplast
		Solyc07g007860.1	Bifunctional inhibitor/plant lipid transfer protein/seed storage helical domain (AHRD V3.3 *-* A0A200PNR4_9MAGN)
		Solyc02g069560.3	Protein CHUP1, chloroplastic (AHRD V3.3 *** A0A2G3D453_CAPCH)
		Solyc04g082010.1	pre-plastocyanin
		Solyc06g069730.3	Chlorophyll a-b binding protein, chloroplastic (AHRD V3.3 *** A0A1U8GPF4_CAPAN)
		Solyc12g006140.2	Cab-5 gene encoding chlorophyll a/b-binding protein
		Solyc12g013710.2	light dependent NADH:protochlorophyllide oxidoreductase 1
		Solyc02g085100.3	Glucose-6-phosphate 1-epimerase (AHRD V3.3 *** A0A2G3AQU6_CAPCH)
		Solyc07g063600.3	Chlorophyll a-b binding protein, chloroplastic (AHRD V3.3 *** A0A2G3C388_CAPCH)
		Solyc10g006900.3	light dependent NADH:protochlorophyllide oxidoreductase 3 s2
		Solyc03g005760.1	Chlorophyll a-b binding protein, chloroplastic (AHRD V3.3 *** A0A2G2W7Q4_CAPBA)
		Solyc04g011700.2	Mitochondrial transcription termination factor family protein (AHRD V3.3 *** Q9SD94_ARATH)
		Solyc07g006000.3	50S ribosomal protein L35 (AHRD V3.3 *** A0A2G3BXF7_CAPCH)
		Solyc01g105050.3	Chlorophyll a-b binding protein, chloroplastic (AHRD V3.3 *** A0A2G3AWK5_CAPCH)
		Solyc12g011280.2	Chlorophyll a-b binding protein, chloroplastic (AHRD V3.3 *** A0A0F7H004_9ROSI)
		Solyc12g011450.2	Chlorophyll a-b binding protein, chloroplastic (AHRD V3.3 *** A0A1U8G201_CAPAN)
		Solyc07g006490.3	hypothetical protein (AHRD V3.3 *** AT4G28025.2)
		Solyc10g006400.3	Tryptophan synthase beta chain (AHRD V3.3 *** B2J8R2_NOSP7)
		Solyc06g054260.1	photosystem.1
		Solyc04g015040.3	Peptidylprolyl isomerase (AHRD V3.3 *** A0A2G2XYE0_CAPAN)
		Solyc03g111840.3	RNA-binding protein (AHRD V3.3 *** Q40270_MESCR)
		Solyc10g077040.2	Magnesium-protoporphyrin IX monomethyl ester [oxidative] cyclase, chloroplastic (AHRD V3.3 *** A0A1U8EC90_CAPAN)
		Solyc12g044280.2	Photosystem I reaction center subunit VI, chloroplastic (AHRD V3.3 *** A0A2G3D0C1_CAPCH)
		Solyc06g066640.3	Photosystem I reaction center subunit VI, chloroplastic (AHRD V3.3 *** A0A2G2WLH8_CAPBA)
		Solyc05g056050.3	Chlorophyll a-b binding protein, chloroplastic (AHRD V3.3 *** A0A2G3CJ50_CAPCH)
		Solyc08g075990.3	protein LOW PSII ACCUMULATION 3, chloroplastic (AHRD V3.3 *** A0A2I4H7S7_9ROSI)
		Solyc12g009200.2	Chlorophyll a-b binding protein, chloroplastic (AHRD V3.3 *** A0A2G3BP51_CAPCH)
		Solyc06g060340.3	Photosystem II 22 kDa protein, chloroplastic (AHRD V3.3 *** A0A1U8GV91_CAPAN)
		Solyc09g014520.3	Chlorophyll a-b binding protein, chloroplastic (AHRD V3.3 *** A0A2G3BKI1_CAPCH)
		Solyc10g006030.3	30S ribosomal protein S10, chloroplastic (AHRD V3.3 *** A0A2G2VQX8_CAPBA)
		Solyc12g005240.1	plant/protein (DUF1995) (AHRD V3.3 *** AT3G20680.1)
		Solyc02g069460.3	Photosystem I reaction center subunit III, chloroplastic (AHRD V3.3 *** A0A1U8FJA0_CAPAN)
		Solyc07g054290.1	Photosystem II Psb27 protein (AHRD V3.3 *-* A0A1Y1IAK8_KLENI)
		Solyc07g064950.3	Trigger factor (AHRD V3.3 *** A0A200RBE3_9MAGN)
		Solyc03g034220.3	Tomato RuBP carboxylase small subunit
		Solyc03g115980.1	Geranylgeranyl diphosphate reductase, chloroplastic (AHRD V3.3 *** A0A2G2WR46_CAPBA)
		Solyc01g109550.2	Transcription termination factor family protein (AHRD V3.3 *** A0A2K3NNA4_TRIPR)
		Solyc06g050590.3	Biotin/lipoyl attachment (AHRD V3.3 *** A0A200QBF2_9MAGN)
		Solyc05g009570.3	30S ribosomal protein 3, chloroplastic (AHRD V3.3 *** A0A2G2VK36_CAPBA)
		Solyc02g080540.1	ATP synthase gamma chain, chloroplastic (AHRD V3.3 *** A0A2G3D743_CAPCH)
		Solyc10g006370.3	Protein LHCP TRANSLOCATION DEFECT (AHRD V3.3 *** A0A1U8ENV2_CAPAN)
		Solyc07g065200.3	Mitochondrial import inner membrane translocase subunit TIM22-3 (AHRD V3.3 *** A0A1U8HD72_CAPAN)
		Solyc10g007320.3	Uroporphyrinogen decarboxylase (AHRD V3.3 *** A0A1U8EDS3_CAPAN)
		Solyc07g005510.3	Omega-6 fatty acid desaturase, chloroplastic (AHRD V3.3 *** A0A2G3BXG4_CAPCH)
		Solyc07g066150.1	Photosystem I reaction center subunit V, chloroplastic (AHRD V3.3 *** A0A1U8HDK9_CAPAN)
		Solyc03g062720.3	Photosynthetic NDH subcomplex B 2 (AHRD V3.3 *** A0A0F7GZL7_9ROSI)
		Solyc01g105030.3	Chlorophyll a-b binding protein, chloroplastic (AHRD V3.3 *** A0A2G3AWK5_CAPCH)
		Solyc04g009030.3	Glyceraldehyde-3-phosphate dehydrogenase (AHRD V3.3 *** A0A0A8IBT8_NICBE)
		Solyc04g009200.3	glutamate 1-semialdehyde 2,1-aminomutase
		Solyc01g081490.3	RNA polymerase sigma factor (AHRD V3.3 *** A0A1U8EM77_CAPAN)
		Solyc03g097470.3	3-oxoacyl-[acyl-carrier-protein] synthase 3 (AHRD V3.3 *** A0A2U1LL37_ARTAN)
		Solyc02g066920.3	Chlororespiratory reduction 7 (AHRD V3.3 *** A0A2U1NIM3_ARTAN)
		Solyc12g043020.2	Dihydroxy-acid dehydratase (AHRD V3.3 *** A0A2G3CHU1_CAPCH)
		Solyc09g090840.3	Aspartyl/glutamyl-tRNA(Asn/Gln) amidotransferase subunit B (AHRD V3.3 *** A0A2Z4MCS0_BREBE)
		Solyc02g087400.1	Ankyrin repeat-containing protein (AHRD V3.3 *** A0A2U1KW09_ARTAN)
		Solyc11g008980.1	Protein TIC 20-II, chloroplastic (AHRD V3.3 *** A0A2G2Y5G4_CAPAN)
		Solyc10g075160.1	Ferredoxin (AHRD V3.3 *** K4D1V7_SOLLC)
		Solyc09g064500.3	Photosystem II reaction center Psb28 protein (AHRD V3.3 *** A0A1U8EF03_CAPAN)
		Solyc06g076790.1	Thylakoid soluble phosphoprotein TSP9 (AHRD V3.3 *-* A0A200Q7Q2_9MAGN)
		Solyc10g086150.2	RNA-binding protein (AHRD V3.3 *** A0A2U1PI86_ARTAN)
		Solyc08g076220.3	Phosphoribulokinase (AHRD V3.3 *** A0A1U8GUA7_CAPAN)
		Solyc08g061630.3	YGGT family protein (AHRD V3.3 *** F8WLD3_CITUN)
		Solyc03g117740.3	nuclear protein (AHRD V3.3 *** AT1G16080.1)
		Solyc07g062870.3	30S ribosomal protein S20, chloroplastic (AHRD V3.3 *** A0A2G3C1Q1_CAPCH)
		Solyc10g008740.3	Mg-protoporphyrin IX chelatase (AHRD V3.3 *** A0A2G2YJA3_CAPAN)
		Solyc02g065400.3	33kDa precursor protein of oxygen-evolving complex
		Solyc06g082940.3	Photosystem I reaction center subunit XI protein (AHRD V3.3 *** A0A2U1MVK5_ARTAN)
		Solyc04g015750.3	CobN/magnesium chelatase (AHRD V3.3 *** A0A200PZ28_9MAGN)
		Solyc05g008450.3	Phenol hydroxylase reductase (AHRD V3.3 *** A0A200QUX1_9MAGN)
		Solyc03g112870.3	Phosphoenolpyruvate/phosphate translocator 1, chloroplastic (AHRD V3.3 *** A0A2G2X8M1_CAPBA)
		Solyc10g005110.3	Oxygen-dependent coproporphyrinogen-III oxidase, chloroplastic (AHRD V3.3 *** A0A1U8EMR2_CAPAN)
		Solyc03g111610.3	Haloacid dehalogenase-like hydrolase domain-containing protein (AHRD V3.3 *** A0A2G3CCT0_CAPCH),Pfam:PF13419
		Solyc09g011810.3	Fructose-1,6-bisphosphatase (AHRD V3.3 *** B6TSK5_MAIZE)
		Solyc01g009010.3	4-diphosphocytidyl-2-C-methyl-D-erythritol kinase
		Solyc03g120640.3	Photosystem I reaction center subunit VI, chloroplastic (AHRD V3.3 *** A0A2G3D0C1_CAPCH)
		Solyc01g009990.3	Peptidyl-prolyl cis-trans isomerase (AHRD V3.3 *** A0A2G3DGA1_CAPCH)
		Solyc11g065830.2	Dicarboxylate transporter 1, chloroplastic (AHRD V3.3 *** A0A2G2VN77_CAPBA)
		Solyc08g013670.3	Photosystem I reaction center subunit N, chloroplastic (AHRD V3.3 *** A0A1U8EZE3_CAPAN)
		Solyc07g042250.3	chaperonin .1
		Solyc02g087150.3	Heavy metal transport/detoxification superfamily protein (AHRD V3.3 *-* AT5G14910.2)
		Solyc04g077130.1	50S ribosomal protein 6, chloroplastic (AHRD V3.3 *** A0A2G3CPG8_CAPCH)
		Solyc04g071700.3	5-formyltetrahydrofolate cyclo-ligase-like protein (AHRD V3.3 *** A0A2G3CMU4_CAPCH)
		Solyc11g066410.2	50S ribosomal protein L9 (AHRD V3.3 *** B4FU53_MAIZE)
		Solyc01g096660.3	proline-rich family protein (AHRD V3.3 *** AT5G07020.1)
		Solyc02g079950.3	photosystem II oxygen-evolving complex protein 3
		Solyc01g080280.3	chloroplast glutamine synthetase
		Solyc12g005630.2	Cytochrome b6-f complex iron-sulfur subunit (AHRD V3.3 *** A0A1U8G0H9_CAPAN)
		Solyc02g021430.1	Mitochondrial transcription termination factor family protein (AHRD V3.3 *** O64685_ARATH)
		Solyc02g063150.3	RuBP carboxylase small subunit
		Solyc12g056830.1	ATP synthase subunit delta, chloroplastic-like (AHRD V3.3 *** A0A2I4F0A5_9ROSI)
		Solyc12g098350.1	Translation initiation factor IF-1, chloroplastic (AHRD V3.3 *** A0A1U8EWV2_CAPAN)
		Solyc06g051200.3	50S ribosomal protein L3 (AHRD V3.3 *** A0A2G2YWM5_CAPAN)
		Solyc11g066390.2	superoxide dismutase 3
		Solyc01g111020.3	Pentatricopeptide repeat-containing protein MRL1, chloroplastic (AHRD V3.3 *** A0A2G2W9F4_CAPBA)
		Solyc03g053110.3	Rhodanese-like domain-containing protein 9, chloroplastic (AHRD V3.3 *** A0A1U8G2H7_CAPAN)
		Solyc03g119860.3	Peptidyl-prolyl cis-trans isomerase (AHRD V3.3 *** A0A2K3PFW4_TRIPR)
		Solyc01g095430.3	Protein CURVATURE THYLAKOID 1A, chloroplastic (AHRD V3.3 *** A0A2G2YXY1_CAPAN)
		Solyc10g005050.3	Protein CURVATURE THYLAKOID 1B, chloroplastic (AHRD V3.3 *** A0A2G3BDB1_CAPCH)
		Solyc01g107660.3	Stress enhanced protein 1, chloroplastic (AHRD V3.3 *** A0A2G2W962_CAPBA)
		Solyc05g024430.3	transmembrane protein (AHRD V3.3 *-* AT4G13500.1)
		Solyc07g056140.3	ADP-glucose pyrophosphorylase small subunit
		Solyc06g053140.3	Rhodanese-like domain-containing protein 14, chloroplastic (AHRD V3.3 *** A0A2G2WIJ1_CAPBA)
		Solyc01g106430.3	Inorganic pyrophosphatase (AHRD V3.3 *** A0A2G2W8Z5_CAPBA)
		Solyc06g065490.3	Photosystem II reaction center PsbP family protein (AHRD V3.3 *** A0A0F7CYM1_9ROSI)
		Solyc03g118410.3	Acyl carrier protein (AHRD V3.3 *** A0A1U8G884_CAPAN)
		Solyc10g082030.2	Peroxiredoxin (AHRD V3.3 *** Q9FE12_PHAVU)
		Solyc07g054210.3	light dependent NADH:protochlorophyllide oxidoreductase 2
		2. plastid
		Solyc07g007860.1	Bifunctional inhibitor/plant lipid transfer protein/seed storage helical domain (AHRD V3.3 *-* A0A200PNR4_9MAGN)
		Solyc02g069560.3	Protein CHUP1, chloroplastic (AHRD V3.3 *** A0A2G3D453_CAPCH)
		Solyc04g082010.1	pre-plastocyanin
		Solyc06g069730.3	Chlorophyll a-b binding protein, chloroplastic (AHRD V3.3 *** A0A1U8GPF4_CAPAN)
		Solyc12g006140.2	Cab-5 gene encoding chlorophyll a/b-binding protein
		Solyc12g013710.2	light dependent NADH:protochlorophyllide oxidoreductase 1
		Solyc02g085100.3	Glucose-6-phosphate 1-epimerase (AHRD V3.3 *** A0A2G3AQU6_CAPCH)
		Solyc07g063600.3	Chlorophyll a-b binding protein, chloroplastic (AHRD V3.3 *** A0A2G3C388_CAPCH)
		Solyc10g006900.3	light dependent NADH:protochlorophyllide oxidoreductase 3 s2
		Solyc03g005760.1	Chlorophyll a-b binding protein, chloroplastic (AHRD V3.3 *** A0A2G2W7Q4_CAPBA)
		Solyc04g011700.2	Mitochondrial transcription termination factor family protein (AHRD V3.3 *** Q9SD94_ARATH)
		Solyc07g006000.3	50S ribosomal protein L35 (AHRD V3.3 *** A0A2G3BXF7_CAPCH)
		Solyc01g105050.3	Chlorophyll a-b binding protein, chloroplastic (AHRD V3.3 *** A0A2G3AWK5_CAPCH)
		Solyc12g011280.2	Chlorophyll a-b binding protein, chloroplastic (AHRD V3.3 *** A0A0F7H004_9ROSI)
		Solyc12g011450.2	Chlorophyll a-b binding protein, chloroplastic (AHRD V3.3 *** A0A1U8G201_CAPAN)
		Solyc07g006490.3	hypothetical protein (AHRD V3.3 *** AT4G28025.2)
		Solyc10g006400.3	Tryptophan synthase beta chain (AHRD V3.3 *** B2J8R2_NOSP7)
		Solyc06g054260.1	photosystem.1
		Solyc04g015040.3	Peptidylprolyl isomerase (AHRD V3.3 *** A0A2G2XYE0_CAPAN)
		Solyc03g111840.3	RNA-binding protein (AHRD V3.3 *** Q40270_MESCR)
		Solyc10g077040.2	Magnesium-protoporphyrin IX monomethyl ester [oxidative] cyclase, chloroplastic (AHRD V3.3 *** A0A1U8EC90_CAPAN)
		Solyc12g044280.2	Photosystem I reaction center subunit VI, chloroplastic (AHRD V3.3 *** A0A2G3D0C1_CAPCH)
		Solyc06g066640.3	Photosystem I reaction center subunit VI, chloroplastic (AHRD V3.3 *** A0A2G2WLH8_CAPBA)
		Solyc05g056050.3	Chlorophyll a-b binding protein, chloroplastic (AHRD V3.3 *** A0A2G3CJ50_CAPCH)
		Solyc08g075990.3	protein LOW PSII ACCUMULATION 3, chloroplastic (AHRD V3.3 *** A0A2I4H7S7_9ROSI)
		Solyc12g009200.2	Chlorophyll a-b binding protein, chloroplastic (AHRD V3.3 *** A0A2G3BP51_CAPCH)
		Solyc06g060340.3	Photosystem II 22 kDa protein, chloroplastic (AHRD V3.3 *** A0A1U8GV91_CAPAN)
		Solyc09g014520.3	Chlorophyll a-b binding protein, chloroplastic (AHRD V3.3 *** A0A2G3BKI1_CAPCH)
		Solyc10g006030.3	30S ribosomal protein S10, chloroplastic (AHRD V3.3 *** A0A2G2VQX8_CAPBA)
		Solyc12g005240.1	plant/protein (DUF1995) (AHRD V3.3 *** AT3G20680.1)
		Solyc02g069460.3	Photosystem I reaction center subunit III, chloroplastic (AHRD V3.3 *** A0A1U8FJA0_CAPAN)
		Solyc07g009320.3	Mitochondrial outer membrane import complex protein METAXIN (AHRD V3.3 *** A0A2G2XVX3_CAPAN)
		Solyc07g054290.1	Photosystem II Psb27 protein (AHRD V3.3 *-* A0A1Y1IAK8_KLENI)
		Solyc07g064950.3	Trigger factor (AHRD V3.3 *** A0A200RBE3_9MAGN)
		Solyc03g034220.3	Tomato RuBP carboxylase small subunit
		Solyc03g115980.1	Geranylgeranyl diphosphate reductase, chloroplastic (AHRD V3.3 *** A0A2G2WR46_CAPBA)
		Solyc01g109550.2	Transcription termination factor family protein (AHRD V3.3 *** A0A2K3NNA4_TRIPR)
		Solyc06g050590.3	Biotin/lipoyl attachment (AHRD V3.3 *** A0A200QBF2_9MAGN)
		Solyc05g009570.3	30S ribosomal protein 3, chloroplastic (AHRD V3.3 *** A0A2G2VK36_CAPBA)
		Solyc02g080540.1	ATP synthase gamma chain, chloroplastic (AHRD V3.3 *** A0A2G3D743_CAPCH)
		Solyc10g006370.3	Protein LHCP TRANSLOCATION DEFECT (AHRD V3.3 *** A0A1U8ENV2_CAPAN)
		Solyc07g065200.3	Mitochondrial import inner membrane translocase subunit TIM22-3 (AHRD V3.3 *** A0A1U8HD72_CAPAN)
		Solyc10g007320.3	Uroporphyrinogen decarboxylase (AHRD V3.3 *** A0A1U8EDS3_CAPAN)
		Solyc07g005510.3	Omega-6 fatty acid desaturase, chloroplastic (AHRD V3.3 *** A0A2G3BXG4_CAPCH)
		Solyc07g066150.1	Photosystem I reaction center subunit V, chloroplastic (AHRD V3.3 *** A0A1U8HDK9_CAPAN)
		Solyc03g062720.3	Photosynthetic NDH subcomplex B 2 (AHRD V3.3 *** A0A0F7GZL7_9ROSI)
		Solyc01g105030.3	Chlorophyll a-b binding protein, chloroplastic (AHRD V3.3 *** A0A2G3AWK5_CAPCH)
		Solyc04g009030.3	Glyceraldehyde-3-phosphate dehydrogenase (AHRD V3.3 *** A0A0A8IBT8_NICBE)
		Solyc04g009200.3	glutamate 1-semialdehyde 2,1-aminomutase
		Solyc01g081490.3	RNA polymerase sigma factor (AHRD V3.3 *** A0A1U8EM77_CAPAN)
		Solyc03g097470.3	3-oxoacyl-[acyl-carrier-protein] synthase 3 (AHRD V3.3 *** A0A2U1LL37_ARTAN)
		Solyc02g066920.3	Chlororespiratory reduction 7 (AHRD V3.3 *** A0A2U1NIM3_ARTAN)
		Solyc12g043020.2	Dihydroxy-acid dehydratase (AHRD V3.3 *** A0A2G3CHU1_CAPCH)
		Solyc09g090840.3	Aspartyl/glutamyl-tRNA(Asn/Gln) amidotransferase subunit B (AHRD V3.3 *** A0A2Z4MCS0_BREBE)
		Solyc01g094720.3	Phosphate transporter (AHRD V3.3 *** A0A2H4H6T0_MALDO)
		Solyc02g087400.1	Ankyrin repeat-containing protein (AHRD V3.3 *** A0A2U1KW09_ARTAN)
		Solyc11g008980.1	Protein TIC 20-II, chloroplastic (AHRD V3.3 *** A0A2G2Y5G4_CAPAN)
		Solyc10g075160.1	Ferredoxin (AHRD V3.3 *** K4D1V7_SOLLC)
		Solyc09g064500.3	Photosystem II reaction center Psb28 protein (AHRD V3.3 *** A0A1U8EF03_CAPAN)
		Solyc06g076790.1	Thylakoid soluble phosphoprotein TSP9 (AHRD V3.3 *-* A0A200Q7Q2_9MAGN)
		Solyc10g086150.2	RNA-binding protein (AHRD V3.3 *** A0A2U1PI86_ARTAN)
		Solyc08g076220.3	Phosphoribulokinase (AHRD V3.3 *** A0A1U8GUA7_CAPAN)
		Solyc08g061630.3	YGGT family protein (AHRD V3.3 *** F8WLD3_CITUN)
		Solyc03g117740.3	nuclear protein (AHRD V3.3 *** AT1G16080.1)
		Solyc07g062870.3	30S ribosomal protein S20, chloroplastic (AHRD V3.3 *** A0A2G3C1Q1_CAPCH)
		Solyc10g008740.3	Mg-protoporphyrin IX chelatase (AHRD V3.3 *** A0A2G2YJA3_CAPAN)
		Solyc02g065400.3	33kDa precursor protein of oxygen-evolving complex
		Solyc06g082940.3	Photosystem I reaction center subunit XI protein (AHRD V3.3 *** A0A2U1MVK5_ARTAN)
		Solyc04g015750.3	CobN/magnesium chelatase (AHRD V3.3 *** A0A200PZ28_9MAGN)
		Solyc05g008450.3	Phenol hydroxylase reductase (AHRD V3.3 *** A0A200QUX1_9MAGN)
		Solyc03g112870.3	Phosphoenolpyruvate/phosphate translocator 1, chloroplastic (AHRD V3.3 *** A0A2G2X8M1_CAPBA)
		Solyc10g005110.3	Oxygen-dependent coproporphyrinogen-III oxidase, chloroplastic (AHRD V3.3 *** A0A1U8EMR2_CAPAN)
		Solyc03g111610.3	Haloacid dehalogenase-like hydrolase domain-containing protein (AHRD V3.3 *** A0A2G3CCT0_CAPCH),Pfam:PF13419
		Solyc09g011810.3	Fructose-1,6-bisphosphatase (AHRD V3.3 *** B6TSK5_MAIZE)
		Solyc01g009010.3	4-diphosphocytidyl-2-C-methyl-D-erythritol kinase
		Solyc03g120640.3	Photosystem I reaction center subunit VI, chloroplastic (AHRD V3.3 *** A0A2G3D0C1_CAPCH)
		Solyc01g009990.3	Peptidyl-prolyl cis-trans isomerase (AHRD V3.3 *** A0A2G3DGA1_CAPCH)
		Solyc11g065830.2	Dicarboxylate transporter 1, chloroplastic (AHRD V3.3 *** A0A2G2VN77_CAPBA)
		Solyc08g013670.3	Photosystem I reaction center subunit N, chloroplastic (AHRD V3.3 *** A0A1U8EZE3_CAPAN)
		Solyc07g042250.3	chaperonin .1
		Solyc02g087150.3	Heavy metal transport/detoxification superfamily protein (AHRD V3.3 *-* AT5G14910.2)
		Solyc04g077130.1	50S ribosomal protein 6, chloroplastic (AHRD V3.3 *** A0A2G3CPG8_CAPCH)
		Solyc04g071700.3	5-formyltetrahydrofolate cyclo-ligase-like protein (AHRD V3.3 *** A0A2G3CMU4_CAPCH)
		Solyc11g066410.2	50S ribosomal protein L9 (AHRD V3.3 *** B4FU53_MAIZE)
		Solyc01g096660.3	proline-rich family protein (AHRD V3.3 *** AT5G07020.1)
		Solyc02g079950.3	photosystem II oxygen-evolving complex protein 3
		Solyc01g080280.3	chloroplast glutamine synthetase
		Solyc12g005630.2	Cytochrome b6-f complex iron-sulfur subunit (AHRD V3.3 *** A0A1U8G0H9_CAPAN)
		Solyc02g021430.1	Mitochondrial transcription termination factor family protein (AHRD V3.3 *** O64685_ARATH)
		Solyc02g063150.3	RuBP carboxylase small subunit
		Solyc12g056830.1	ATP synthase subunit delta, chloroplastic-like (AHRD V3.3 *** A0A2I4F0A5_9ROSI)
		Solyc12g098350.1	Translation initiation factor IF-1, chloroplastic (AHRD V3.3 *** A0A1U8EWV2_CAPAN)
		Solyc06g051200.3	50S ribosomal protein L3 (AHRD V3.3 *** A0A2G2YWM5_CAPAN)
		Solyc11g066390.2	superoxide dismutase 3
		Solyc01g111020.3	Pentatricopeptide repeat-containing protein MRL1, chloroplastic (AHRD V3.3 *** A0A2G2W9F4_CAPBA)
		Solyc03g053110.3	Rhodanese-like domain-containing protein 9, chloroplastic (AHRD V3.3 *** A0A1U8G2H7_CAPAN)
		Solyc03g119860.3	Peptidyl-prolyl cis-trans isomerase (AHRD V3.3 *** A0A2K3PFW4_TRIPR)
		Solyc01g095430.3	Protein CURVATURE THYLAKOID 1A, chloroplastic (AHRD V3.3 *** A0A2G2YXY1_CAPAN)
		Solyc10g005050.3	Protein CURVATURE THYLAKOID 1B, chloroplastic (AHRD V3.3 *** A0A2G3BDB1_CAPCH)
		Solyc01g107660.3	Stress enhanced protein 1, chloroplastic (AHRD V3.3 *** A0A2G2W962_CAPBA)
		Solyc05g024430.3	transmembrane protein (AHRD V3.3 *-* AT4G13500.1)
		Solyc07g056140.3	ADP-glucose pyrophosphorylase small subunit
		Solyc06g053140.3	Rhodanese-like domain-containing protein 14, chloroplastic (AHRD V3.3 *** A0A2G2WIJ1_CAPBA)
		Solyc01g106430.3	Inorganic pyrophosphatase (AHRD V3.3 *** A0A2G2W8Z5_CAPBA)
		Solyc06g065490.3	Photosystem II reaction center PsbP family protein (AHRD V3.3 *** A0A0F7CYM1_9ROSI)
		Solyc03g118410.3	Acyl carrier protein (AHRD V3.3 *** A0A1U8G884_CAPAN)
		Solyc10g082030.2	Peroxiredoxin (AHRD V3.3 *** Q9FE12_PHAVU)
		Solyc07g054210.3	light dependent NADH:protochlorophyllide oxidoreductase 2
		3. photosynthesis
		Solyc06g069730.3	Chlorophyll a-b binding protein, chloroplastic (AHRD V3.3 *** A0A1U8GPF4_CAPAN)
		Solyc12g006140.2	Cab-5 gene encoding chlorophyll a/b-binding protein
		Solyc12g013710.2	light dependent NADH:protochlorophyllide oxidoreductase 1
		Solyc07g063600.3	Chlorophyll a-b binding protein, chloroplastic (AHRD V3.3 *** A0A2G3C388_CAPCH)
		Solyc10g006900.3	light dependent NADH:protochlorophyllide oxidoreductase 3 s2
		Solyc03g005760.1	Chlorophyll a-b binding protein, chloroplastic (AHRD V3.3 *** A0A2G2W7Q4_CAPBA)
		Solyc01g105050.3	Chlorophyll a-b binding protein, chloroplastic (AHRD V3.3 *** A0A2G3AWK5_CAPCH)
		Solyc12g011280.2	Chlorophyll a-b binding protein, chloroplastic (AHRD V3.3 *** A0A0F7H004_9ROSI)
		Solyc12g011450.2	Chlorophyll a-b binding protein, chloroplastic (AHRD V3.3 *** A0A1U8G201_CAPAN)
		Solyc06g054260.1	photosystem.1
		Solyc10g077040.2	Magnesium-protoporphyrin IX monomethyl ester [oxidative] cyclase, chloroplastic (AHRD V3.3 *** A0A1U8EC90_CAPAN)
		Solyc12g044280.2	Photosystem I reaction center subunit VI, chloroplastic (AHRD V3.3 *** A0A2G3D0C1_CAPCH)
		Solyc06g066640.3	Photosystem I reaction center subunit VI, chloroplastic (AHRD V3.3 *** A0A2G2WLH8_CAPBA)
		Solyc05g056050.3	Chlorophyll a-b binding protein, chloroplastic (AHRD V3.3 *** A0A2G3CJ50_CAPCH)
		Solyc08g075990.3	protein LOW PSII ACCUMULATION 3, chloroplastic (AHRD V3.3 *** A0A2I4H7S7_9ROSI)
		Solyc07g047850.3	Chlorophyll a-b binding protein, chloroplastic (AHRD V3.3 *** A0A1U8HAX7_CAPAN)
		Solyc12g009200.2	Chlorophyll a-b binding protein, chloroplastic (AHRD V3.3 *** A0A2G3BP51_CAPCH)
		Solyc06g060340.3	Photosystem II 22 kDa protein, chloroplastic (AHRD V3.3 *** A0A1U8GV91_CAPAN)
		Solyc09g014520.3	Chlorophyll a-b binding protein, chloroplastic (AHRD V3.3 *** A0A2G3BKI1_CAPCH)
		Solyc02g069460.3	Photosystem I reaction center subunit III, chloroplastic (AHRD V3.3 *** A0A1U8FJA0_CAPAN)
		Solyc07g054290.1	Photosystem II Psb27 protein (AHRD V3.3 *-* A0A1Y1IAK8_KLENI)
		Solyc03g034220.3	Tomato RuBP carboxylase small subunit
		Solyc03g115980.1	Geranylgeranyl diphosphate reductase, chloroplastic (AHRD V3.3 *** A0A2G2WR46_CAPBA)
		Solyc08g006930.3	photosystem I reaction center subunit psaK, chloroplastic (AHRD V3.3 *** A0A2G3AN63_CAPAN)
		Solyc02g080540.1	ATP synthase gamma chain, chloroplastic (AHRD V3.3 *** A0A2G3D743_CAPCH)
		Solyc07g005510.3	Omega-6 fatty acid desaturase, chloroplastic (AHRD V3.3 *** A0A2G3BXG4_CAPCH)
		Solyc07g066150.1	Photosystem I reaction center subunit V, chloroplastic (AHRD V3.3 *** A0A1U8HDK9_CAPAN)
		Solyc03g062720.3	Photosynthetic NDH subcomplex B 2 (AHRD V3.3 *** A0A0F7GZL7_9ROSI)
		Solyc01g105030.3	Chlorophyll a-b binding protein, chloroplastic (AHRD V3.3 *** A0A2G3AWK5_CAPCH)
		Solyc09g064500.3	Photosystem II reaction center Psb28 protein (AHRD V3.3 *** A0A1U8EF03_CAPAN)
		Solyc10g008740.3	Mg-protoporphyrin IX chelatase (AHRD V3.3 *** A0A2G2YJA3_CAPAN)
		Solyc02g065400.3	33kDa precursor protein of oxygen-evolving complex
		Solyc06g082940.3	Photosystem I reaction center subunit XI protein (AHRD V3.3 *** A0A2U1MVK5_ARTAN)
		Solyc02g069450.3	Photosystem I reaction center subunit III, chloroplastic (AHRD V3.3 *** A0A1U8FJA0_CAPAN)
		Solyc09g011810.3	Fructose-1,6-bisphosphatase (AHRD V3.3 *** B6TSK5_MAIZE)
		Solyc03g120640.3	Photosystem I reaction center subunit VI, chloroplastic (AHRD V3.3 *** A0A2G3D0C1_CAPCH)
		Solyc08g013670.3	Photosystem I reaction center subunit N, chloroplastic (AHRD V3.3 *** A0A1U8EZE3_CAPAN)
		Solyc06g083680.3	Photosystem I reaction center subunit IV (AHRD V3.3 *-* A0A2P6U4S6_CHLSO)
		Solyc01g087040.2	Photosystem II PsbP (AHRD V3.3 *** A0A200Q959_9MAGN)
		Solyc02g079950.3	photosystem II oxygen-evolving complex protein 3
		Solyc12g005630.2	Cytochrome b6-f complex iron-sulfur subunit (AHRD V3.3 *** A0A1U8G0H9_CAPAN)
		Solyc02g063150.3	RuBP carboxylase small subunit
		Solyc12g056830.1	ATP synthase subunit delta, chloroplastic-like (AHRD V3.3 *** A0A2I4F0A5_9ROSI)
		Solyc03g114930.3	PsbP-like protein 1, chloroplastic (AHRD V3.3 *** A0A2G3A242_CAPAN)
		Solyc01g087520.3	Ferredoxin-thioredoxin reductase, variable chain (AHRD V3.3 *** A0A2G2XSR5_CAPBA)
		Solyc10g005050.3	Protein CURVATURE THYLAKOID 1B, chloroplastic (AHRD V3.3 *** A0A2G3BDB1_CAPCH)
		Solyc09g063130.3	Photosystem I reaction center subunit IV (AHRD V3.3 *-* A0A2P6U4S6_CHLSO)
		Solyc06g065490.3	Photosystem II reaction center PsbP family protein (AHRD V3.3 *** A0A0F7CYM1_9ROSI)
		Solyc07g054210.3	light dependent NADH:protochlorophyllide oxidoreductase 2
		4. plastid envelope
		Solyc07g007860.1	Bifunctional inhibitor/plant lipid transfer protein/seed storage helical domain (AHRD V3.3 *-* A0A200PNR4_9MAGN)
		Solyc02g069560.3	Protein CHUP1, chloroplastic (AHRD V3.3 *** A0A2G3D453_CAPCH)
		Solyc04g082010.1	pre-plastocyanin
		Solyc06g069730.3	Chlorophyll a-b binding protein, chloroplastic (AHRD V3.3 *** A0A1U8GPF4_CAPAN)
		Solyc12g006140.2	Cab-5 gene encoding chlorophyll a/b-binding protein
		Solyc07g063600.3	Chlorophyll a-b binding protein, chloroplastic (AHRD V3.3 *** A0A2G3C388_CAPCH)
		Solyc03g005760.1	Chlorophyll a-b binding protein, chloroplastic (AHRD V3.3 *** A0A2G2W7Q4_CAPBA)
		Solyc01g105050.3	Chlorophyll a-b binding protein, chloroplastic (AHRD V3.3 *** A0A2G3AWK5_CAPCH)
		Solyc12g011280.2	Chlorophyll a-b binding protein, chloroplastic (AHRD V3.3 *** A0A0F7H004_9ROSI)
		Solyc12g011450.2	Chlorophyll a-b binding protein, chloroplastic (AHRD V3.3 *** A0A1U8G201_CAPAN)
		Solyc07g006490.3	hypothetical protein (AHRD V3.3 *** AT4G28025.2)
		Solyc06g054260.1	photosystem.1
		Solyc03g111840.3	RNA-binding protein (AHRD V3.3 *** Q40270_MESCR)
		Solyc10g077040.2	Magnesium-protoporphyrin IX monomethyl ester [oxidative] cyclase, chloroplastic (AHRD V3.3 *** A0A1U8EC90_CAPAN)
		Solyc12g044280.2	Photosystem I reaction center subunit VI, chloroplastic (AHRD V3.3 *** A0A2G3D0C1_CAPCH)
		Solyc06g066640.3	Photosystem I reaction center subunit VI, chloroplastic (AHRD V3.3 *** A0A2G2WLH8_CAPBA)
		Solyc05g056050.3	Chlorophyll a-b binding protein, chloroplastic (AHRD V3.3 *** A0A2G3CJ50_CAPCH)
		Solyc12g009200.2	Chlorophyll a-b binding protein, chloroplastic (AHRD V3.3 *** A0A2G3BP51_CAPCH)
		Solyc06g060340.3	Photosystem II 22 kDa protein, chloroplastic (AHRD V3.3 *** A0A1U8GV91_CAPAN)
		Solyc09g014520.3	Chlorophyll a-b binding protein, chloroplastic (AHRD V3.3 *** A0A2G3BKI1_CAPCH)
		Solyc02g069460.3	Photosystem I reaction center subunit III, chloroplastic (AHRD V3.3 *** A0A1U8FJA0_CAPAN)
		Solyc07g064950.3	Trigger factor (AHRD V3.3 *** A0A200RBE3_9MAGN)
		Solyc03g115980.1	Geranylgeranyl diphosphate reductase, chloroplastic (AHRD V3.3 *** A0A2G2WR46_CAPBA)
		Solyc05g009570.3	30S ribosomal protein 3, chloroplastic (AHRD V3.3 *** A0A2G2VK36_CAPBA)
		Solyc02g080540.1	ATP synthase gamma chain, chloroplastic (AHRD V3.3 *** A0A2G3D743_CAPCH)
		Solyc07g065200.3	Mitochondrial import inner membrane translocase subunit TIM22-3 (AHRD V3.3 *** A0A1U8HD72_CAPAN)
		Solyc07g005510.3	Omega-6 fatty acid desaturase, chloroplastic (AHRD V3.3 *** A0A2G3BXG4_CAPCH)
		Solyc07g066150.1	Photosystem I reaction center subunit V, chloroplastic (AHRD V3.3 *** A0A1U8HDK9_CAPAN)
		Solyc03g062720.3	Photosynthetic NDH subcomplex B 2 (AHRD V3.3 *** A0A0F7GZL7_9ROSI)
		Solyc01g105030.3	Chlorophyll a-b binding protein, chloroplastic (AHRD V3.3 *** A0A2G3AWK5_CAPCH)
		Solyc11g008980.1	Protein TIC 20-II, chloroplastic (AHRD V3.3 *** A0A2G2Y5G4_CAPAN)
		Solyc09g064500.3	Photosystem II reaction center Psb28 protein (AHRD V3.3 *** A0A1U8EF03_CAPAN)
		Solyc06g076790.1	Thylakoid soluble phosphoprotein TSP9 (AHRD V3.3 *-* A0A200Q7Q2_9MAGN)
		Solyc10g086150.2	RNA-binding protein (AHRD V3.3 *** A0A2U1PI86_ARTAN)
		Solyc03g117740.3	nuclear protein (AHRD V3.3 *** AT1G16080.1)
		Solyc07g062870.3	30S ribosomal protein S20, chloroplastic (AHRD V3.3 *** A0A2G3C1Q1_CAPCH)
		Solyc02g065400.3	33kDa precursor protein of oxygen-evolving complex
		Solyc06g082940.3	Photosystem I reaction center subunit XI protein (AHRD V3.3 *** A0A2U1MVK5_ARTAN)
		Solyc05g008450.3	Phenol hydroxylase reductase (AHRD V3.3 *** A0A200QUX1_9MAGN)
		Solyc03g112870.3	Phosphoenolpyruvate/phosphate translocator 1, chloroplastic (AHRD V3.3 *** A0A2G2X8M1_CAPBA)
		Solyc03g111610.3	Haloacid dehalogenase-like hydrolase domain-containing protein (AHRD V3.3 *** A0A2G3CCT0_CAPCH),Pfam:PF13419
		Solyc09g011810.3	Fructose-1,6-bisphosphatase (AHRD V3.3 *** B6TSK5_MAIZE)
		Solyc03g120640.3	Photosystem I reaction center subunit VI, chloroplastic (AHRD V3.3 *** A0A2G3D0C1_CAPCH)
		Solyc01g009990.3	Peptidyl-prolyl cis-trans isomerase (AHRD V3.3 *** A0A2G3DGA1_CAPCH)
		Solyc11g065830.2	Dicarboxylate transporter 1, chloroplastic (AHRD V3.3 *** A0A2G2VN77_CAPBA)
		Solyc08g013670.3	Photosystem I reaction center subunit N, chloroplastic (AHRD V3.3 *** A0A1U8EZE3_CAPAN)
		Solyc02g087150.3	Heavy metal transport/detoxification superfamily protein (AHRD V3.3 *-* AT5G14910.2)
		Solyc11g066410.2	50S ribosomal protein L9 (AHRD V3.3 *** B4FU53_MAIZE)
		Solyc01g096660.3	proline-rich family protein (AHRD V3.3 *** AT5G07020.1)
		Solyc01g080280.3	chloroplast glutamine synthetase
		Solyc12g005630.2	Cytochrome b6-f complex iron-sulfur subunit (AHRD V3.3 *** A0A1U8G0H9_CAPAN)
		Solyc12g056830.1	ATP synthase subunit delta, chloroplastic-like (AHRD V3.3 *** A0A2I4F0A5_9ROSI)
		Solyc06g051200.3	50S ribosomal protein L3 (AHRD V3.3 *** A0A2G2YWM5_CAPAN)
		Solyc03g053110.3	Rhodanese-like domain-containing protein 9, chloroplastic (AHRD V3.3 *** A0A1U8G2H7_CAPAN)
		Solyc01g095430.3	Protein CURVATURE THYLAKOID 1A, chloroplastic (AHRD V3.3 *** A0A2G2YXY1_CAPAN)
		Solyc10g005050.3	Protein CURVATURE THYLAKOID 1B, chloroplastic (AHRD V3.3 *** A0A2G3BDB1_CAPCH)
		Solyc01g107660.3	Stress enhanced protein 1, chloroplastic (AHRD V3.3 *** A0A2G2W962_CAPBA)
		Solyc01g106430.3	Inorganic pyrophosphatase (AHRD V3.3 *** A0A2G2W8Z5_CAPBA)
		Solyc03g118410.3	Acyl carrier protein (AHRD V3.3 *** A0A1U8G884_CAPAN)
		5. photosynthetic membrane
		Solyc07g007860.1	Bifunctional inhibitor/plant lipid transfer protein/seed storage helical domain (AHRD V3.3 *-* A0A200PNR4_9MAGN)
		Solyc04g082010.1	pre-plastocyanin
		Solyc06g069730.3	Chlorophyll a-b binding protein, chloroplastic (AHRD V3.3 *** A0A1U8GPF4_CAPAN)
		Solyc12g006140.2	Cab-5 gene encoding chlorophyll a/b-binding protein
		Solyc07g063600.3	Chlorophyll a-b binding protein, chloroplastic (AHRD V3.3 *** A0A2G3C388_CAPCH)
		Solyc03g005760.1	Chlorophyll a-b binding protein, chloroplastic (AHRD V3.3 *** A0A2G2W7Q4_CAPBA)
		Solyc01g105050.3	Chlorophyll a-b binding protein, chloroplastic (AHRD V3.3 *** A0A2G3AWK5_CAPCH)
		Solyc12g011280.2	Chlorophyll a-b binding protein, chloroplastic (AHRD V3.3 *** A0A0F7H004_9ROSI)
		Solyc12g011450.2	Chlorophyll a-b binding protein, chloroplastic (AHRD V3.3 *** A0A1U8G201_CAPAN)
		Solyc07g006490.3	hypothetical protein (AHRD V3.3 *** AT4G28025.2)
		Solyc06g054260.1	photosystem.1
		Solyc03g111840.3	RNA-binding protein (AHRD V3.3 *** Q40270_MESCR)
		Solyc10g077040.2	Magnesium-protoporphyrin IX monomethyl ester [oxidative] cyclase, chloroplastic (AHRD V3.3 *** A0A1U8EC90_CAPAN)
		Solyc12g044280.2	Photosystem I reaction center subunit VI, chloroplastic (AHRD V3.3 *** A0A2G3D0C1_CAPCH)
		Solyc06g066640.3	Photosystem I reaction center subunit VI, chloroplastic (AHRD V3.3 *** A0A2G2WLH8_CAPBA)
		Solyc05g056050.3	Chlorophyll a-b binding protein, chloroplastic (AHRD V3.3 *** A0A2G3CJ50_CAPCH)
		Solyc12g009200.2	Chlorophyll a-b binding protein, chloroplastic (AHRD V3.3 *** A0A2G3BP51_CAPCH)
		Solyc06g060340.3	Photosystem II 22 kDa protein, chloroplastic (AHRD V3.3 *** A0A1U8GV91_CAPAN)
		Solyc09g014520.3	Chlorophyll a-b binding protein, chloroplastic (AHRD V3.3 *** A0A2G3BKI1_CAPCH)
		Solyc02g069460.3	Photosystem I reaction center subunit III, chloroplastic (AHRD V3.3 *** A0A1U8FJA0_CAPAN)
		Solyc07g054290.1	Photosystem II Psb27 protein (AHRD V3.3 *-* A0A1Y1IAK8_KLENI)
		Solyc03g115980.1	Geranylgeranyl diphosphate reductase, chloroplastic (AHRD V3.3 *** A0A2G2WR46_CAPBA)
		Solyc05g009570.3	30S ribosomal protein 3, chloroplastic (AHRD V3.3 *** A0A2G2VK36_CAPBA)
		Solyc08g006930.3	photosystem I reaction center subunit psaK, chloroplastic (AHRD V3.3 *** A0A2G3AN63_CAPAN)
		Solyc02g080540.1	ATP synthase gamma chain, chloroplastic (AHRD V3.3 *** A0A2G3D743_CAPCH)
		Solyc07g066150.1	Photosystem I reaction center subunit V, chloroplastic (AHRD V3.3 *** A0A1U8HDK9_CAPAN)
		Solyc03g062720.3	Photosynthetic NDH subcomplex B 2 (AHRD V3.3 *** A0A0F7GZL7_9ROSI)
		Solyc01g105030.3	Chlorophyll a-b binding protein, chloroplastic (AHRD V3.3 *** A0A2G3AWK5_CAPCH)
		Solyc09g064500.3	Photosystem II reaction center Psb28 protein (AHRD V3.3 *** A0A1U8EF03_CAPAN)
		Solyc06g076790.1	Thylakoid soluble phosphoprotein TSP9 (AHRD V3.3 *-* A0A200Q7Q2_9MAGN)
		Solyc10g086150.2	RNA-binding protein (AHRD V3.3 *** A0A2U1PI86_ARTAN)
		Solyc02g065400.3	33kDa precursor protein of oxygen-evolving complex
		Solyc06g082940.3	Photosystem I reaction center subunit XI protein (AHRD V3.3 *** A0A2U1MVK5_ARTAN)
		Solyc02g069450.3	Photosystem I reaction center subunit III, chloroplastic (AHRD V3.3 *** A0A1U8FJA0_CAPAN)
		Solyc03g120640.3	Photosystem I reaction center subunit VI, chloroplastic (AHRD V3.3 *** A0A2G3D0C1_CAPCH)
		Solyc01g009990.3	Peptidyl-prolyl cis-trans isomerase (AHRD V3.3 *** A0A2G3DGA1_CAPCH)
		Solyc08g013670.3	Photosystem I reaction center subunit N, chloroplastic (AHRD V3.3 *** A0A1U8EZE3_CAPAN)
		Solyc06g083680.3	Photosystem I reaction center subunit IV (AHRD V3.3 *-* A0A2P6U4S6_CHLSO)
		Solyc02g087150.3	Heavy metal transport/detoxification superfamily protein (AHRD V3.3 *-* AT5G14910.2)
		Solyc01g087040.2	Photosystem II PsbP (AHRD V3.3 *** A0A200Q959_9MAGN)
		Solyc01g096660.3	proline-rich family protein (AHRD V3.3 *** AT5G07020.1)
		Solyc02g079950.3	photosystem II oxygen-evolving complex protein 3
		Solyc01g080280.3	chloroplast glutamine synthetase
		Solyc12g005630.2	Cytochrome b6-f complex iron-sulfur subunit (AHRD V3.3 *** A0A1U8G0H9_CAPAN)
		Solyc12g056830.1	ATP synthase subunit delta, chloroplastic-like (AHRD V3.3 *** A0A2I4F0A5_9ROSI)
		Solyc03g114930.3	PsbP-like protein 1, chloroplastic (AHRD V3.3 *** A0A2G3A242_CAPAN)
		Solyc03g053110.3	Rhodanese-like domain-containing protein 9, chloroplastic (AHRD V3.3 *** A0A1U8G2H7_CAPAN)
		Solyc01g095430.3	Protein CURVATURE THYLAKOID 1A, chloroplastic (AHRD V3.3 *** A0A2G2YXY1_CAPAN)
		Solyc10g005050.3	Protein CURVATURE THYLAKOID 1B, chloroplastic (AHRD V3.3 *** A0A2G3BDB1_CAPCH)
		Solyc01g107660.3	Stress enhanced protein 1, chloroplastic (AHRD V3.3 *** A0A2G2W962_CAPBA)
		Solyc09g063130.3	Photosystem I reaction center subunit IV (AHRD V3.3 *-* A0A2P6U4S6_CHLSO)
		Solyc06g065490.3	Photosystem II reaction center PsbP family protein (AHRD V3.3 *** A0A0F7CYM1_9ROSI)
		6. chloroplast thylakoid
		Solyc07g007860.1	Bifunctional inhibitor/plant lipid transfer protein/seed storage helical domain (AHRD V3.3 *-* A0A200PNR4_9MAGN)
		Solyc04g082010.1	pre-plastocyanin
		Solyc06g069730.3	Chlorophyll a-b binding protein, chloroplastic (AHRD V3.3 *** A0A1U8GPF4_CAPAN)
		Solyc12g006140.2	Cab-5 gene encoding chlorophyll a/b-binding protein
		Solyc07g063600.3	Chlorophyll a-b binding protein, chloroplastic (AHRD V3.3 *** A0A2G3C388_CAPCH)
		Solyc03g005760.1	Chlorophyll a-b binding protein, chloroplastic (AHRD V3.3 *** A0A2G2W7Q4_CAPBA)
		Solyc01g105050.3	Chlorophyll a-b binding protein, chloroplastic (AHRD V3.3 *** A0A2G3AWK5_CAPCH)
		Solyc12g011280.2	Chlorophyll a-b binding protein, chloroplastic (AHRD V3.3 *** A0A0F7H004_9ROSI)
		Solyc12g011450.2	Chlorophyll a-b binding protein, chloroplastic (AHRD V3.3 *** A0A1U8G201_CAPAN)
		Solyc07g006490.3	hypothetical protein (AHRD V3.3 *** AT4G28025.2)
		Solyc06g054260.1	photosystem.1
		Solyc04g015040.3	Peptidylprolyl isomerase (AHRD V3.3 *** A0A2G2XYE0_CAPAN)
		Solyc03g111840.3	RNA-binding protein (AHRD V3.3 *** Q40270_MESCR)
		Solyc10g077040.2	Magnesium-protoporphyrin IX monomethyl ester [oxidative] cyclase, chloroplastic (AHRD V3.3 *** A0A1U8EC90_CAPAN)
		Solyc12g044280.2	Photosystem I reaction center subunit VI, chloroplastic (AHRD V3.3 *** A0A2G3D0C1_CAPCH)
		Solyc06g066640.3	Photosystem I reaction center subunit VI, chloroplastic (AHRD V3.3 *** A0A2G2WLH8_CAPBA)
		Solyc05g056050.3	Chlorophyll a-b binding protein, chloroplastic (AHRD V3.3 *** A0A2G3CJ50_CAPCH)
		Solyc12g009200.2	Chlorophyll a-b binding protein, chloroplastic (AHRD V3.3 *** A0A2G3BP51_CAPCH)
		Solyc06g060340.3	Photosystem II 22 kDa protein, chloroplastic (AHRD V3.3 *** A0A1U8GV91_CAPAN)
		Solyc09g014520.3	Chlorophyll a-b binding protein, chloroplastic (AHRD V3.3 *** A0A2G3BKI1_CAPCH)
		Solyc02g069460.3	Photosystem I reaction center subunit III, chloroplastic (AHRD V3.3 *** A0A1U8FJA0_CAPAN)
		Solyc07g054290.1	Photosystem II Psb27 protein (AHRD V3.3 *-* A0A1Y1IAK8_KLENI)
		Solyc03g115980.1	Geranylgeranyl diphosphate reductase, chloroplastic (AHRD V3.3 *** A0A2G2WR46_CAPBA)
		Solyc05g009570.3	30S ribosomal protein 3, chloroplastic (AHRD V3.3 *** A0A2G2VK36_CAPBA)
		Solyc02g080540.1	ATP synthase gamma chain, chloroplastic (AHRD V3.3 *** A0A2G3D743_CAPCH)
		Solyc07g066150.1	Photosystem I reaction center subunit V, chloroplastic (AHRD V3.3 *** A0A1U8HDK9_CAPAN)
		Solyc03g062720.3	Photosynthetic NDH subcomplex B 2 (AHRD V3.3 *** A0A0F7GZL7_9ROSI)
		Solyc01g105030.3	Chlorophyll a-b binding protein, chloroplastic (AHRD V3.3 *** A0A2G3AWK5_CAPCH)
		Solyc09g064500.3	Photosystem II reaction center Psb28 protein (AHRD V3.3 *** A0A1U8EF03_CAPAN)
		Solyc06g076790.1	Thylakoid soluble phosphoprotein TSP9 (AHRD V3.3 *-* A0A200Q7Q2_9MAGN)
		Solyc10g086150.2	RNA-binding protein (AHRD V3.3 *** A0A2U1PI86_ARTAN)
		Solyc02g065400.3	33kDa precursor protein of oxygen-evolving complex
		Solyc06g082940.3	Photosystem I reaction center subunit XI protein (AHRD V3.3 *** A0A2U1MVK5_ARTAN)
		Solyc03g120640.3	Photosystem I reaction center subunit VI, chloroplastic (AHRD V3.3 *** A0A2G3D0C1_CAPCH)
		Solyc01g009990.3	Peptidyl-prolyl cis-trans isomerase (AHRD V3.3 *** A0A2G3DGA1_CAPCH)
		Solyc11g065830.2	Dicarboxylate transporter 1, chloroplastic (AHRD V3.3 *** A0A2G2VN77_CAPBA)
		Solyc08g013670.3	Photosystem I reaction center subunit N, chloroplastic (AHRD V3.3 *** A0A1U8EZE3_CAPAN)
		Solyc02g087150.3	Heavy metal transport/detoxification superfamily protein (AHRD V3.3 *-* AT5G14910.2)
		Solyc01g096660.3	proline-rich family protein (AHRD V3.3 *** AT5G07020.1)
		Solyc01g080280.3	chloroplast glutamine synthetase
		Solyc12g005630.2	Cytochrome b6-f complex iron-sulfur subunit (AHRD V3.3 *** A0A1U8G0H9_CAPAN)
		Solyc12g056830.1	ATP synthase subunit delta, chloroplastic-like (AHRD V3.3 *** A0A2I4F0A5_9ROSI)
		Solyc03g053110.3	Rhodanese-like domain-containing protein 9, chloroplastic (AHRD V3.3 *** A0A1U8G2H7_CAPAN)
		Solyc01g095430.3	Protein CURVATURE THYLAKOID 1A, chloroplastic (AHRD V3.3 *** A0A2G2YXY1_CAPAN)
		Solyc10g005050.3	Protein CURVATURE THYLAKOID 1B, chloroplastic (AHRD V3.3 *** A0A2G3BDB1_CAPCH)
		Solyc01g107660.3	Stress enhanced protein 1, chloroplastic (AHRD V3.3 *** A0A2G2W962_CAPBA)
		Solyc06g065490.3	Photosystem II reaction center PsbP family protein (AHRD V3.3 *** A0A0F7CYM1_9ROSI)
		7. plastid thylakoid
		Solyc07g007860.1	Bifunctional inhibitor/plant lipid transfer protein/seed storage helical domain (AHRD V3.3 *-* A0A200PNR4_9MAGN)
		Solyc04g082010.1	pre-plastocyanin
		Solyc06g069730.3	Chlorophyll a-b binding protein, chloroplastic (AHRD V3.3 *** A0A1U8GPF4_CAPAN)
		Solyc12g006140.2	Cab-5 gene encoding chlorophyll a/b-binding protein
		Solyc07g063600.3	Chlorophyll a-b binding protein, chloroplastic (AHRD V3.3 *** A0A2G3C388_CAPCH)
		Solyc03g005760.1	Chlorophyll a-b binding protein, chloroplastic (AHRD V3.3 *** A0A2G2W7Q4_CAPBA)
		Solyc01g105050.3	Chlorophyll a-b binding protein, chloroplastic (AHRD V3.3 *** A0A2G3AWK5_CAPCH)
		Solyc12g011280.2	Chlorophyll a-b binding protein, chloroplastic (AHRD V3.3 *** A0A0F7H004_9ROSI)
		Solyc12g011450.2	Chlorophyll a-b binding protein, chloroplastic (AHRD V3.3 *** A0A1U8G201_CAPAN)
		Solyc07g006490.3	hypothetical protein (AHRD V3.3 *** AT4G28025.2)
		Solyc06g054260.1	photosystem.1
		Solyc04g015040.3	Peptidylprolyl isomerase (AHRD V3.3 *** A0A2G2XYE0_CAPAN)
		Solyc03g111840.3	RNA-binding protein (AHRD V3.3 *** Q40270_MESCR)
		Solyc10g077040.2	Magnesium-protoporphyrin IX monomethyl ester [oxidative] cyclase, chloroplastic (AHRD V3.3 *** A0A1U8EC90_CAPAN)
		Solyc12g044280.2	Photosystem I reaction center subunit VI, chloroplastic (AHRD V3.3 *** A0A2G3D0C1_CAPCH)
		Solyc06g066640.3	Photosystem I reaction center subunit VI, chloroplastic (AHRD V3.3 *** A0A2G2WLH8_CAPBA)
		Solyc05g056050.3	Chlorophyll a-b binding protein, chloroplastic (AHRD V3.3 *** A0A2G3CJ50_CAPCH)
		Solyc12g009200.2	Chlorophyll a-b binding protein, chloroplastic (AHRD V3.3 *** A0A2G3BP51_CAPCH)
		Solyc06g060340.3	Photosystem II 22 kDa protein, chloroplastic (AHRD V3.3 *** A0A1U8GV91_CAPAN)
		Solyc09g014520.3	Chlorophyll a-b binding protein, chloroplastic (AHRD V3.3 *** A0A2G3BKI1_CAPCH)
		Solyc02g069460.3	Photosystem I reaction center subunit III, chloroplastic (AHRD V3.3 *** A0A1U8FJA0_CAPAN)
		Solyc07g054290.1	Photosystem II Psb27 protein (AHRD V3.3 *-* A0A1Y1IAK8_KLENI)
		Solyc03g115980.1	Geranylgeranyl diphosphate reductase, chloroplastic (AHRD V3.3 *** A0A2G2WR46_CAPBA)
		Solyc05g009570.3	30S ribosomal protein 3, chloroplastic (AHRD V3.3 *** A0A2G2VK36_CAPBA)
		Solyc02g080540.1	ATP synthase gamma chain, chloroplastic (AHRD V3.3 *** A0A2G3D743_CAPCH)
		Solyc07g066150.1	Photosystem I reaction center subunit V, chloroplastic (AHRD V3.3 *** A0A1U8HDK9_CAPAN)
		Solyc03g062720.3	Photosynthetic NDH subcomplex B 2 (AHRD V3.3 *** A0A0F7GZL7_9ROSI)
		Solyc01g105030.3	Chlorophyll a-b binding protein, chloroplastic (AHRD V3.3 *** A0A2G3AWK5_CAPCH)
		Solyc09g064500.3	Photosystem II reaction center Psb28 protein (AHRD V3.3 *** A0A1U8EF03_CAPAN)
		Solyc06g076790.1	Thylakoid soluble phosphoprotein TSP9 (AHRD V3.3 *-* A0A200Q7Q2_9MAGN)
		Solyc10g086150.2	RNA-binding protein (AHRD V3.3 *** A0A2U1PI86_ARTAN)
		Solyc02g065400.3	33kDa precursor protein of oxygen-evolving complex
		Solyc06g082940.3	Photosystem I reaction center subunit XI protein (AHRD V3.3 *** A0A2U1MVK5_ARTAN)
		Solyc03g120640.3	Photosystem I reaction center subunit VI, chloroplastic (AHRD V3.3 *** A0A2G3D0C1_CAPCH)
		Solyc01g009990.3	Peptidyl-prolyl cis-trans isomerase (AHRD V3.3 *** A0A2G3DGA1_CAPCH)
		Solyc11g065830.2	Dicarboxylate transporter 1, chloroplastic (AHRD V3.3 *** A0A2G2VN77_CAPBA)
		Solyc08g013670.3	Photosystem I reaction center subunit N, chloroplastic (AHRD V3.3 *** A0A1U8EZE3_CAPAN)
		Solyc02g087150.3	Heavy metal transport/detoxification superfamily protein (AHRD V3.3 *-* AT5G14910.2)
		Solyc01g096660.3	proline-rich family protein (AHRD V3.3 *** AT5G07020.1)
		Solyc01g080280.3	chloroplast glutamine synthetase
		Solyc12g005630.2	Cytochrome b6-f complex iron-sulfur subunit (AHRD V3.3 *** A0A1U8G0H9_CAPAN)
		Solyc12g056830.1	ATP synthase subunit delta, chloroplastic-like (AHRD V3.3 *** A0A2I4F0A5_9ROSI)
		Solyc03g053110.3	Rhodanese-like domain-containing protein 9, chloroplastic (AHRD V3.3 *** A0A1U8G2H7_CAPAN)
		Solyc01g095430.3	Protein CURVATURE THYLAKOID 1A, chloroplastic (AHRD V3.3 *** A0A2G2YXY1_CAPAN)
		Solyc10g005050.3	Protein CURVATURE THYLAKOID 1B, chloroplastic (AHRD V3.3 *** A0A2G3BDB1_CAPCH)
		Solyc01g107660.3	Stress enhanced protein 1, chloroplastic (AHRD V3.3 *** A0A2G2W962_CAPBA)
		Solyc06g065490.3	Photosystem II reaction center PsbP family protein (AHRD V3.3 *** A0A0F7CYM1_9ROSI)
		8. thylakoid membrane
		Solyc07g007860.1	Bifunctional inhibitor/plant lipid transfer protein/seed storage helical domain (AHRD V3.3 *-* A0A200PNR4_9MAGN)
		Solyc04g082010.1	pre-plastocyanin
		Solyc06g069730.3	Chlorophyll a-b binding protein, chloroplastic (AHRD V3.3 *** A0A1U8GPF4_CAPAN)
		Solyc12g006140.2	Cab-5 gene encoding chlorophyll a/b-binding protein
		Solyc07g063600.3	Chlorophyll a-b binding protein, chloroplastic (AHRD V3.3 *** A0A2G3C388_CAPCH)
		Solyc03g005760.1	Chlorophyll a-b binding protein, chloroplastic (AHRD V3.3 *** A0A2G2W7Q4_CAPBA)
		Solyc01g105050.3	Chlorophyll a-b binding protein, chloroplastic (AHRD V3.3 *** A0A2G3AWK5_CAPCH)
		Solyc12g011280.2	Chlorophyll a-b binding protein, chloroplastic (AHRD V3.3 *** A0A0F7H004_9ROSI)
		Solyc12g011450.2	Chlorophyll a-b binding protein, chloroplastic (AHRD V3.3 *** A0A1U8G201_CAPAN)
		Solyc07g006490.3	hypothetical protein (AHRD V3.3 *** AT4G28025.2)
		Solyc06g054260.1	photosystem.1
		Solyc03g111840.3	RNA-binding protein (AHRD V3.3 *** Q40270_MESCR)
		Solyc10g077040.2	Magnesium-protoporphyrin IX monomethyl ester [oxidative] cyclase, chloroplastic (AHRD V3.3 *** A0A1U8EC90_CAPAN)
		Solyc12g044280.2	Photosystem I reaction center subunit VI, chloroplastic (AHRD V3.3 *** A0A2G3D0C1_CAPCH)
		Solyc06g066640.3	Photosystem I reaction center subunit VI, chloroplastic (AHRD V3.3 *** A0A2G2WLH8_CAPBA)
		Solyc05g056050.3	Chlorophyll a-b binding protein, chloroplastic (AHRD V3.3 *** A0A2G3CJ50_CAPCH)
		Solyc12g009200.2	Chlorophyll a-b binding protein, chloroplastic (AHRD V3.3 *** A0A2G3BP51_CAPCH)
		Solyc06g060340.3	Photosystem II 22 kDa protein, chloroplastic (AHRD V3.3 *** A0A1U8GV91_CAPAN)
		Solyc09g014520.3	Chlorophyll a-b binding protein, chloroplastic (AHRD V3.3 *** A0A2G3BKI1_CAPCH)
		Solyc02g069460.3	Photosystem I reaction center subunit III, chloroplastic (AHRD V3.3 *** A0A1U8FJA0_CAPAN)
		Solyc03g115980.1	Geranylgeranyl diphosphate reductase, chloroplastic (AHRD V3.3 *** A0A2G2WR46_CAPBA)
		Solyc05g009570.3	30S ribosomal protein 3, chloroplastic (AHRD V3.3 *** A0A2G2VK36_CAPBA)
		Solyc02g080540.1	ATP synthase gamma chain, chloroplastic (AHRD V3.3 *** A0A2G3D743_CAPCH)
		Solyc07g066150.1	Photosystem I reaction center subunit V, chloroplastic (AHRD V3.3 *** A0A1U8HDK9_CAPAN)
		Solyc03g062720.3	Photosynthetic NDH subcomplex B 2 (AHRD V3.3 *** A0A0F7GZL7_9ROSI)
		Solyc01g105030.3	Chlorophyll a-b binding protein, chloroplastic (AHRD V3.3 *** A0A2G3AWK5_CAPCH)
		Solyc09g064500.3	Photosystem II reaction center Psb28 protein (AHRD V3.3 *** A0A1U8EF03_CAPAN)
		Solyc06g076790.1	Thylakoid soluble phosphoprotein TSP9 (AHRD V3.3 *-* A0A200Q7Q2_9MAGN)
		Solyc10g086150.2	RNA-binding protein (AHRD V3.3 *** A0A2U1PI86_ARTAN)
		Solyc02g065400.3	33kDa precursor protein of oxygen-evolving complex
		Solyc06g082940.3	Photosystem I reaction center subunit XI protein (AHRD V3.3 *** A0A2U1MVK5_ARTAN)
		Solyc03g120640.3	Photosystem I reaction center subunit VI, chloroplastic (AHRD V3.3 *** A0A2G3D0C1_CAPCH)
		Solyc01g009990.3	Peptidyl-prolyl cis-trans isomerase (AHRD V3.3 *** A0A2G3DGA1_CAPCH)
		Solyc08g013670.3	Photosystem I reaction center subunit N, chloroplastic (AHRD V3.3 *** A0A1U8EZE3_CAPAN)
		Solyc02g087150.3	Heavy metal transport/detoxification superfamily protein (AHRD V3.3 *-* AT5G14910.2)
		Solyc01g087040.2	Photosystem II PsbP (AHRD V3.3 *** A0A200Q959_9MAGN)
		Solyc01g096660.3	proline-rich family protein (AHRD V3.3 *** AT5G07020.1)
		Solyc02g079950.3	photosystem II oxygen-evolving complex protein 3
		Solyc01g080280.3	chloroplast glutamine synthetase
		Solyc12g005630.2	Cytochrome b6-f complex iron-sulfur subunit (AHRD V3.3 *** A0A1U8G0H9_CAPAN)
		Solyc12g056830.1	ATP synthase subunit delta, chloroplastic-like (AHRD V3.3 *** A0A2I4F0A5_9ROSI)
		Solyc03g114930.3	PsbP-like protein 1, chloroplastic (AHRD V3.3 *** A0A2G3A242_CAPAN)
		Solyc03g053110.3	Rhodanese-like domain-containing protein 9, chloroplastic (AHRD V3.3 *** A0A1U8G2H7_CAPAN)
		Solyc01g095430.3	Protein CURVATURE THYLAKOID 1A, chloroplastic (AHRD V3.3 *** A0A2G2YXY1_CAPAN)
		Solyc10g005050.3	Protein CURVATURE THYLAKOID 1B, chloroplastic (AHRD V3.3 *** A0A2G3BDB1_CAPCH)
		Solyc01g107660.3	Stress enhanced protein 1, chloroplastic (AHRD V3.3 *** A0A2G2W962_CAPBA)
		Solyc06g065490.3	Photosystem II reaction center PsbP family protein (AHRD V3.3 *** A0A0F7CYM1_9ROSI)
		9. organelle outer membrane
		Solyc07g007860.1	Bifunctional inhibitor/plant lipid transfer protein/seed storage helical domain (AHRD V3.3 *-* A0A200PNR4_9MAGN)
		Solyc02g069560.3	Protein CHUP1, chloroplastic (AHRD V3.3 *** A0A2G3D453_CAPCH)
		Solyc04g082010.1	pre-plastocyanin
		Solyc06g069730.3	Chlorophyll a-b binding protein, chloroplastic (AHRD V3.3 *** A0A1U8GPF4_CAPAN)
		Solyc12g006140.2	Cab-5 gene encoding chlorophyll a/b-binding protein
		Solyc07g063600.3	Chlorophyll a-b binding protein, chloroplastic (AHRD V3.3 *** A0A2G3C388_CAPCH)
		Solyc03g005760.1	Chlorophyll a-b binding protein, chloroplastic (AHRD V3.3 *** A0A2G2W7Q4_CAPBA)
		Solyc01g105050.3	Chlorophyll a-b binding protein, chloroplastic (AHRD V3.3 *** A0A2G3AWK5_CAPCH)
		Solyc12g011280.2	Chlorophyll a-b binding protein, chloroplastic (AHRD V3.3 *** A0A0F7H004_9ROSI)
		Solyc12g011450.2	Chlorophyll a-b binding protein, chloroplastic (AHRD V3.3 *** A0A1U8G201_CAPAN)
		Solyc07g006490.3	hypothetical protein (AHRD V3.3 *** AT4G28025.2)
		Solyc06g054260.1	photosystem.1
		Solyc03g111840.3	RNA-binding protein (AHRD V3.3 *** Q40270_MESCR)
		Solyc10g077040.2	Magnesium-protoporphyrin IX monomethyl ester [oxidative] cyclase, chloroplastic (AHRD V3.3 *** A0A1U8EC90_CAPAN)
		Solyc12g044280.2	Photosystem I reaction center subunit VI, chloroplastic (AHRD V3.3 *** A0A2G3D0C1_CAPCH)
		Solyc06g066640.3	Photosystem I reaction center subunit VI, chloroplastic (AHRD V3.3 *** A0A2G2WLH8_CAPBA)
		Solyc05g056050.3	Chlorophyll a-b binding protein, chloroplastic (AHRD V3.3 *** A0A2G3CJ50_CAPCH)
		Solyc12g009200.2	Chlorophyll a-b binding protein, chloroplastic (AHRD V3.3 *** A0A2G3BP51_CAPCH)
		Solyc06g060340.3	Photosystem II 22 kDa protein, chloroplastic (AHRD V3.3 *** A0A1U8GV91_CAPAN)
		Solyc09g014520.3	Chlorophyll a-b binding protein, chloroplastic (AHRD V3.3 *** A0A2G3BKI1_CAPCH)
		Solyc02g069460.3	Photosystem I reaction center subunit III, chloroplastic (AHRD V3.3 *** A0A1U8FJA0_CAPAN)
		Solyc07g009320.3	Mitochondrial outer membrane import complex protein METAXIN (AHRD V3.3 *** A0A2G2XVX3_CAPAN)
		Solyc03g115980.1	Geranylgeranyl diphosphate reductase, chloroplastic (AHRD V3.3 *** A0A2G2WR46_CAPBA)
		Solyc05g009570.3	30S ribosomal protein 3, chloroplastic (AHRD V3.3 *** A0A2G2VK36_CAPBA)
		Solyc02g080540.1	ATP synthase gamma chain, chloroplastic (AHRD V3.3 *** A0A2G3D743_CAPCH)
		Solyc07g066150.1	Photosystem I reaction center subunit V, chloroplastic (AHRD V3.3 *** A0A1U8HDK9_CAPAN)
		Solyc03g062720.3	Photosynthetic NDH subcomplex B 2 (AHRD V3.3 *** A0A0F7GZL7_9ROSI)
		Solyc01g105030.3	Chlorophyll a-b binding protein, chloroplastic (AHRD V3.3 *** A0A2G3AWK5_CAPCH)
		Solyc09g064500.3	Photosystem II reaction center Psb28 protein (AHRD V3.3 *** A0A1U8EF03_CAPAN)
		Solyc06g076790.1	Thylakoid soluble phosphoprotein TSP9 (AHRD V3.3 *-* A0A200Q7Q2_9MAGN)
		Solyc10g086150.2	RNA-binding protein (AHRD V3.3 *** A0A2U1PI86_ARTAN)
		Solyc02g065400.3	33kDa precursor protein of oxygen-evolving complex
		Solyc06g082940.3	Photosystem I reaction center subunit XI protein (AHRD V3.3 *** A0A2U1MVK5_ARTAN)
		Solyc03g120640.3	Photosystem I reaction center subunit VI, chloroplastic (AHRD V3.3 *** A0A2G3D0C1_CAPCH)
		Solyc01g009990.3	Peptidyl-prolyl cis-trans isomerase (AHRD V3.3 *** A0A2G3DGA1_CAPCH)
		Solyc08g013670.3	Photosystem I reaction center subunit N, chloroplastic (AHRD V3.3 *** A0A1U8EZE3_CAPAN)
		Solyc03g058920.3	Mitochondrial outer membrane protein porin (AHRD V3.3 *** A0A2K3KY08_TRIPR)
		Solyc06g008120.1	mitochondrial import receptor subunit TOM9-2 (AHRD V3.3 *** A0A1S4DGA3_TOBAC)
		Solyc02g087150.3	Heavy metal transport/detoxification superfamily protein (AHRD V3.3 *-* AT5G14910.2)
		Solyc01g096660.3	proline-rich family protein (AHRD V3.3 *** AT5G07020.1)
		Solyc01g080280.3	chloroplast glutamine synthetase
		Solyc12g005630.2	Cytochrome b6-f complex iron-sulfur subunit (AHRD V3.3 *** A0A1U8G0H9_CAPAN)
		Solyc12g056830.1	ATP synthase subunit delta, chloroplastic-like (AHRD V3.3 *** A0A2I4F0A5_9ROSI)
		Solyc03g053110.3	Rhodanese-like domain-containing protein 9, chloroplastic (AHRD V3.3 *** A0A1U8G2H7_CAPAN)
		Solyc02g067460.3	Mitochondrial outer membrane protein porin (AHRD V3.3 *** A0A2K3KY08_TRIPR)
		Solyc01g095430.3	Protein CURVATURE THYLAKOID 1A, chloroplastic (AHRD V3.3 *** A0A2G2YXY1_CAPAN)
		Solyc10g005050.3	Protein CURVATURE THYLAKOID 1B, chloroplastic (AHRD V3.3 *** A0A2G3BDB1_CAPCH)
		Solyc01g107660.3	Stress enhanced protein 1, chloroplastic (AHRD V3.3 *** A0A2G2W962_CAPBA)
		10. outer membrane
		Solyc07g007860.1	Bifunctional inhibitor/plant lipid transfer protein/seed storage helical domain (AHRD V3.3 *-* A0A200PNR4_9MAGN)
		Solyc02g069560.3	Protein CHUP1, chloroplastic (AHRD V3.3 *** A0A2G3D453_CAPCH)
		Solyc04g082010.1	pre-plastocyanin
		Solyc06g069730.3	Chlorophyll a-b binding protein, chloroplastic (AHRD V3.3 *** A0A1U8GPF4_CAPAN)
		Solyc12g006140.2	Cab-5 gene encoding chlorophyll a/b-binding protein
		Solyc07g063600.3	Chlorophyll a-b binding protein, chloroplastic (AHRD V3.3 *** A0A2G3C388_CAPCH)
		Solyc03g005760.1	Chlorophyll a-b binding protein, chloroplastic (AHRD V3.3 *** A0A2G2W7Q4_CAPBA)
		Solyc01g105050.3	Chlorophyll a-b binding protein, chloroplastic (AHRD V3.3 *** A0A2G3AWK5_CAPCH)
		Solyc12g011280.2	Chlorophyll a-b binding protein, chloroplastic (AHRD V3.3 *** A0A0F7H004_9ROSI)
		Solyc12g011450.2	Chlorophyll a-b binding protein, chloroplastic (AHRD V3.3 *** A0A1U8G201_CAPAN)
		Solyc07g006490.3	hypothetical protein (AHRD V3.3 *** AT4G28025.2)
		Solyc06g054260.1	photosystem.1
		Solyc03g111840.3	RNA-binding protein (AHRD V3.3 *** Q40270_MESCR)
		Solyc10g077040.2	Magnesium-protoporphyrin IX monomethyl ester [oxidative] cyclase, chloroplastic (AHRD V3.3 *** A0A1U8EC90_CAPAN)
		Solyc12g044280.2	Photosystem I reaction center subunit VI, chloroplastic (AHRD V3.3 *** A0A2G3D0C1_CAPCH)
		Solyc06g066640.3	Photosystem I reaction center subunit VI, chloroplastic (AHRD V3.3 *** A0A2G2WLH8_CAPBA)
		Solyc05g056050.3	Chlorophyll a-b binding protein, chloroplastic (AHRD V3.3 *** A0A2G3CJ50_CAPCH)
		Solyc12g009200.2	Chlorophyll a-b binding protein, chloroplastic (AHRD V3.3 *** A0A2G3BP51_CAPCH)
		Solyc06g060340.3	Photosystem II 22 kDa protein, chloroplastic (AHRD V3.3 *** A0A1U8GV91_CAPAN)
		Solyc09g014520.3	Chlorophyll a-b binding protein, chloroplastic (AHRD V3.3 *** A0A2G3BKI1_CAPCH)
		Solyc02g069460.3	Photosystem I reaction center subunit III, chloroplastic (AHRD V3.3 *** A0A1U8FJA0_CAPAN)
		Solyc07g009320.3	Mitochondrial outer membrane import complex protein METAXIN (AHRD V3.3 *** A0A2G2XVX3_CAPAN)
		Solyc03g115980.1	Geranylgeranyl diphosphate reductase, chloroplastic (AHRD V3.3 *** A0A2G2WR46_CAPBA)
		Solyc05g009570.3	30S ribosomal protein 3, chloroplastic (AHRD V3.3 *** A0A2G2VK36_CAPBA)
		Solyc02g080540.1	ATP synthase gamma chain, chloroplastic (AHRD V3.3 *** A0A2G3D743_CAPCH)
		Solyc07g066150.1	Photosystem I reaction center subunit V, chloroplastic (AHRD V3.3 *** A0A1U8HDK9_CAPAN)
		Solyc03g062720.3	Photosynthetic NDH subcomplex B 2 (AHRD V3.3 *** A0A0F7GZL7_9ROSI)
		Solyc01g105030.3	Chlorophyll a-b binding protein, chloroplastic (AHRD V3.3 *** A0A2G3AWK5_CAPCH)
		Solyc09g064500.3	Photosystem II reaction center Psb28 protein (AHRD V3.3 *** A0A1U8EF03_CAPAN)
		Solyc06g076790.1	Thylakoid soluble phosphoprotein TSP9 (AHRD V3.3 *-* A0A200Q7Q2_9MAGN)
		Solyc10g086150.2	RNA-binding protein (AHRD V3.3 *** A0A2U1PI86_ARTAN)
		Solyc02g065400.3	33kDa precursor protein of oxygen-evolving complex
		Solyc06g082940.3	Photosystem I reaction center subunit XI protein (AHRD V3.3 *** A0A2U1MVK5_ARTAN)
		Solyc03g120640.3	Photosystem I reaction center subunit VI, chloroplastic (AHRD V3.3 *** A0A2G3D0C1_CAPCH)
		Solyc01g009990.3	Peptidyl-prolyl cis-trans isomerase (AHRD V3.3 *** A0A2G3DGA1_CAPCH)
		Solyc08g013670.3	Photosystem I reaction center subunit N, chloroplastic (AHRD V3.3 *** A0A1U8EZE3_CAPAN)
		Solyc03g058920.3	Mitochondrial outer membrane protein porin (AHRD V3.3 *** A0A2K3KY08_TRIPR)
		Solyc06g008120.1	mitochondrial import receptor subunit TOM9-2 (AHRD V3.3 *** A0A1S4DGA3_TOBAC)
		Solyc02g087150.3	Heavy metal transport/detoxification superfamily protein (AHRD V3.3 *-* AT5G14910.2)
		Solyc01g096660.3	proline-rich family protein (AHRD V3.3 *** AT5G07020.1)
		Solyc01g080280.3	chloroplast glutamine synthetase
		Solyc12g005630.2	Cytochrome b6-f complex iron-sulfur subunit (AHRD V3.3 *** A0A1U8G0H9_CAPAN)
		Solyc12g056830.1	ATP synthase subunit delta, chloroplastic-like (AHRD V3.3 *** A0A2I4F0A5_9ROSI)
		Solyc03g053110.3	Rhodanese-like domain-containing protein 9, chloroplastic (AHRD V3.3 *** A0A1U8G2H7_CAPAN)
		Solyc02g067460.3	Mitochondrial outer membrane protein porin (AHRD V3.3 *** A0A2K3KY08_TRIPR)
		Solyc01g095430.3	Protein CURVATURE THYLAKOID 1A, chloroplastic (AHRD V3.3 *** A0A2G2YXY1_CAPAN)
		Solyc10g005050.3	Protein CURVATURE THYLAKOID 1B, chloroplastic (AHRD V3.3 *** A0A2G3BDB1_CAPCH)
		Solyc01g107660.3	Stress enhanced protein 1, chloroplastic (AHRD V3.3 *** A0A2G2W962_CAPBA)
		11. thylakoid
		Solyc07g007860.1	Bifunctional inhibitor/plant lipid transfer protein/seed storage helical domain (AHRD V3.3 *-* A0A200PNR4_9MAGN)
		Solyc04g082010.1	pre-plastocyanin
		Solyc06g069730.3	Chlorophyll a-b binding protein, chloroplastic (AHRD V3.3 *** A0A1U8GPF4_CAPAN)
		Solyc12g006140.2	Cab-5 gene encoding chlorophyll a/b-binding protein
		Solyc07g063600.3	Chlorophyll a-b binding protein, chloroplastic (AHRD V3.3 *** A0A2G3C388_CAPCH)
		Solyc03g005760.1	Chlorophyll a-b binding protein, chloroplastic (AHRD V3.3 *** A0A2G2W7Q4_CAPBA)
		Solyc01g105050.3	Chlorophyll a-b binding protein, chloroplastic (AHRD V3.3 *** A0A2G3AWK5_CAPCH)
		Solyc12g011280.2	Chlorophyll a-b binding protein, chloroplastic (AHRD V3.3 *** A0A0F7H004_9ROSI)
		Solyc12g011450.2	Chlorophyll a-b binding protein, chloroplastic (AHRD V3.3 *** A0A1U8G201_CAPAN)
		Solyc07g006490.3	hypothetical protein (AHRD V3.3 *** AT4G28025.2)
		Solyc06g054260.1	photosystem.1
		Solyc04g015040.3	Peptidylprolyl isomerase (AHRD V3.3 *** A0A2G2XYE0_CAPAN)
		Solyc03g111840.3	RNA-binding protein (AHRD V3.3 *** Q40270_MESCR)
		Solyc10g077040.2	Magnesium-protoporphyrin IX monomethyl ester [oxidative] cyclase, chloroplastic (AHRD V3.3 *** A0A1U8EC90_CAPAN)
		Solyc12g044280.2	Photosystem I reaction center subunit VI, chloroplastic (AHRD V3.3 *** A0A2G3D0C1_CAPCH)
		Solyc06g066640.3	Photosystem I reaction center subunit VI, chloroplastic (AHRD V3.3 *** A0A2G2WLH8_CAPBA)
		Solyc05g056050.3	Chlorophyll a-b binding protein, chloroplastic (AHRD V3.3 *** A0A2G3CJ50_CAPCH)
		Solyc12g009200.2	Chlorophyll a-b binding protein, chloroplastic (AHRD V3.3 *** A0A2G3BP51_CAPCH)
		Solyc06g060340.3	Photosystem II 22 kDa protein, chloroplastic (AHRD V3.3 *** A0A1U8GV91_CAPAN)
		Solyc09g014520.3	Chlorophyll a-b binding protein, chloroplastic (AHRD V3.3 *** A0A2G3BKI1_CAPCH)
		Solyc02g069460.3	Photosystem I reaction center subunit III, chloroplastic (AHRD V3.3 *** A0A1U8FJA0_CAPAN)
		Solyc07g054290.1	Photosystem II Psb27 protein (AHRD V3.3 *-* A0A1Y1IAK8_KLENI)
		Solyc03g115980.1	Geranylgeranyl diphosphate reductase, chloroplastic (AHRD V3.3 *** A0A2G2WR46_CAPBA)
		Solyc05g009570.3	30S ribosomal protein 3, chloroplastic (AHRD V3.3 *** A0A2G2VK36_CAPBA)
		Solyc08g006930.3	photosystem I reaction center subunit psaK, chloroplastic (AHRD V3.3 *** A0A2G3AN63_CAPAN)
		Solyc02g080540.1	ATP synthase gamma chain, chloroplastic (AHRD V3.3 *** A0A2G3D743_CAPCH)
		Solyc07g066150.1	Photosystem I reaction center subunit V, chloroplastic (AHRD V3.3 *** A0A1U8HDK9_CAPAN)
		Solyc03g062720.3	Photosynthetic NDH subcomplex B 2 (AHRD V3.3 *** A0A0F7GZL7_9ROSI)
		Solyc01g105030.3	Chlorophyll a-b binding protein, chloroplastic (AHRD V3.3 *** A0A2G3AWK5_CAPCH)
		Solyc09g064500.3	Photosystem II reaction center Psb28 protein (AHRD V3.3 *** A0A1U8EF03_CAPAN)
		Solyc06g076790.1	Thylakoid soluble phosphoprotein TSP9 (AHRD V3.3 *-* A0A200Q7Q2_9MAGN)
		Solyc10g086150.2	RNA-binding protein (AHRD V3.3 *** A0A2U1PI86_ARTAN)
[truncated: 2,966 more rows]
[truncated: 214 more columns]

## Sheet: Fern vs. Healthy up
	source	term_name	term_id	adjusted_p_value	negative_log10_of_adjusted_p_value	term_size	query_size	intersection_size	effective_domain_size	intersections
[truncated: 268 more rows]
[truncated: 21 more columns]

[truncated: 1 more sheets: Fern vs. Healthy down]
