# Supplementary material for: Rewiring of auxin and MAPK signaling is associated with contrasting shoestring and fern-like manifestations in ToBRFV-A134T-infected tomato
Source: Front Plant Sci. 2026 Jun 30;17:1828330. doi: 10.3389/fpls.2026.1828330 (PMC13364930; doi:10.3389/fpls.2026.1828330)
Supplement: Supplementary file 5 [file Table3.xlsx]

## Sheet: Mosaic vs. Healthy up
No pathways with padj value < 0.05
--------------------

## Sheet: Mosaic vs. Healthy down
	#Term	Database	ID	Input number	Background number	Corrected P-Value			1. Photosynthesis - antenna proteins											4. Metabolic pathways									5. Ribosome
1	Photosynthesis - antenna proteins	KEGG PATHWAY	sly00196	23	26	1.93046142679e-23			Solyc02g070950.1		Chlorophyll a-b binding protein, chloroplastic (AHRD V3.3 *** A0A2G3A7J8_CAPAN)									Solyc07g054475.1	Long chain acyl-CoA synthetase.1								Solyc01g068045.2		Ubiquitin (AHRD V3.11 *** tr|B1P770|B1P770_LOLTE)
2	Photosynthesis	KEGG PATHWAY	sly00195	23	84	7.51054986565e-15			Solyc07g047850.3		Chlorophyll a-b binding protein, chloroplastic (AHRD V3.3 *** A0A1U8HAX7_CAPAN)									Solyc06g054260.1	photosystem.1								Solyc07g061900.3		50S ribosomal protein L4 (AHRD V3.3 *** B6TG27_MAIZE)
3	Porphyrin and chlorophyll metabolism	KEGG PATHWAY	sly00860	12	50	2.21727870919e-07			Solyc06g069730.3		Chlorophyll a-b binding protein, chloroplastic (AHRD V3.3 *** A0A1U8GPF4_CAPAN)									Solyc02g069450.3	Photosystem I reaction center subunit III, chloroplastic (AHRD V3.3 *** A0A1U8FJA0_CAPAN)								Solyc08g083350.5		50S ribosomal protein L11, chloroplastic (AHRD V3.11 *** tr|A0A2G3AD25|A0A2G3AD25_CAPAN)
4	Metabolic pathways	KEGG PATHWAY	sly01100	89	2483	8.7778931743e-05			Solyc01g105030.3		Chlorophyll a-b binding protein, chloroplastic (AHRD V3.3 *** A0A2G3AWK5_CAPCH)									Solyc02g080310.2	Beta-glucosidase 46 (AHRD V3.3 *** A0A1U8FUJ5_CAPAN)								Solyc05g054070.5		60S ribosomal protein L6 (AHRD V3.11 *** tr|A0A2G3CJ48|A0A2G3CJ48_CAPCH)
5	Ribosome	KEGG PATHWAY	sly03010	19	365	0.0143999648851			Solyc05g056050.3		Chlorophyll a-b binding protein, chloroplastic (AHRD V3.3 *** A0A2G3CJ50_CAPCH)									Solyc10g006900.3	light dependent NADH:protochlorophyllide oxidoreductase 3 s2								Solyc06g082750.3		50S ribosomal protein L17 (AHRD V3.3 *** A0A1U8H2A3_CAPAN)
									Solyc08g067320.3		Chlorophyll a-b binding protein, chloroplastic (AHRD V3.3 *-* A0A2G3D4H8_CAPCH)									Solyc01g105030.3	Chlorophyll a-b binding protein, chloroplastic (AHRD V3.3 *** A0A2G3AWK5_CAPCH)								Solyc12g014390.3		50S ribosomal protein L13 (AHRD V3.3 *** A0A1U8E5A8_CAPAN)
									Solyc12g006140.2		Cab-5 gene encoding chlorophyll a/b-binding protein									Solyc09g075140.3	Alpha/beta-Hydrolases superfamily protein (AHRD V3.3 *** A0A2U1LF81_ARTAN)								Solyc02g086740.1		50S ribosomal protein L12, chloroplastic (AHRD V3.3 *** A0A2G3D9E1_CAPCH)
									Solyc02g070990.1		Chlorophyll a-b binding protein, chloroplastic (AHRD V3.3 *** A0A2G3A7J8_CAPAN)									Solyc03g005250.5	ATP sulfurylase (AHRD V3.11 *** tr|Q8SAG1|Q8SAG1_SOYBN)								Solyc08g078010.3		50S ribosomal protein L19 (AHRD V3.3 *-* B6T8M1_MAIZE)
									Solyc03g005770.4		Chlorophyll a-b binding protein, chloroplastic (AHRD V3.11 *** tr|A0A2G2W7Q4|A0A2G2W7Q4_CAPBA)									Solyc09g065780.3	3-ketoacyl-CoA synthase (AHRD V3.3 *** A0A2U1NFY7_ARTAN)								Solyc07g006000.3		50S ribosomal protein L35 (AHRD V3.3 *** A0A2G3BXF7_CAPCH)
									Solyc06g063370.3		Chlorophyll a-b binding protein, chloroplastic (AHRD V3.3 *** A0A2G2V937_CAPBA)									Solyc12g006140.2	Cab-5 gene encoding chlorophyll a/b-binding protein								Solyc07g062190.5		50S ribosomal protein L13 (AHRD V3.11 *** tr|A0A1U8HCH6|A0A1U8HCH6_CAPAN)
									Solyc03g115900.5		Chlorophyll a-b binding protein, chloroplastic (AHRD V3.11 *** tr|A0A1U8G3I4|A0A1U8G3I4_CAPAN)									Solyc09g063130.3	Photosystem I reaction center subunit IV (AHRD V3.3 *-* A0A2P6U4S6_CHLSO)								Solyc10g006030.3		30S ribosomal protein S10, chloroplastic (AHRD V3.3 *** A0A2G2VQX8_CAPBA)
									Solyc02g071010.1		Chlorophyll a-b binding protein, chloroplastic (AHRD V3.3 *** A0A2G3A7J8_CAPAN)									Solyc02g070990.1	Chlorophyll a-b binding protein, chloroplastic (AHRD V3.3 *** A0A2G3A7J8_CAPAN)								Solyc04g009540.1		50S ribosomal protein L10 (AHRD V3.3 *** B6SUJ0_MAIZE)
									Solyc03g005760.1		Chlorophyll a-b binding protein, chloroplastic (AHRD V3.3 *** A0A2G2W7Q4_CAPBA)									Solyc06g071910.3	3-oxoacyl-[acyl-carrier-protein] reductase, chloroplastic (AHRD V3.3 *** A0A2G2ZCU2_CAPAN),Pfam:PF13561								Solyc06g082760.4		50S ribosomal protein L17 (AHRD V3.3 *** A0A1U8H2A3_CAPAN)
									Solyc07g063600.3		Chlorophyll a-b binding protein, chloroplastic (AHRD V3.3 *** A0A2G3C388_CAPCH)									Solyc02g080660.3	Glucan endo-1,3-beta-glucosidase.1								Solyc02g086730.3		Ribosomal protein L7/L12 (AHRD V3.3 *** A0A200R2P7_9MAGN)
									Solyc02g070940.1		Chlorophyll a-b binding protein, chloroplastic (AHRD V3.3 *** A0A2G3A7J8_CAPAN)									Solyc12g096320.2	Gamma-glutamylcyclotransferase (AHRD V3.3 *** A0A2G3B4Z7_CAPCH)								Solyc11g068820.3		50S ribosomal protein L27 (AHRD V3.3 *** Q8LEF5_ARATH)
									Solyc12g011450.2		Chlorophyll a-b binding protein, chloroplastic (AHRD V3.3 *** A0A1U8G201_CAPAN)									Solyc03g034220.3	Tomato RuBP carboxylase small subunit								Solyc12g098890.2		50S ribosomal protein L18 (AHRD V3.3 *** A0A1U8F639_CAPAN)
									Solyc09g014520.3		Chlorophyll a-b binding protein, chloroplastic (AHRD V3.3 *** A0A2G3BKI1_CAPCH)									Solyc07g064960.2	Phosphatidate cytidylyltransferase (AHRD V3.3 *** A0A2G2Z5U2_CAPAN),Pfam:PF01148								Solyc03g120630.5		30S ribosomal protein S17, chloroplastic (AHRD V3.11 *** tr|A0A2G2WPB4|A0A2G2WPB4_CAPBA)
									Solyc01g105050.3		Chlorophyll a-b binding protein, chloroplastic (AHRD V3.3 *** A0A2G3AWK5_CAPCH)									Solyc07g066470.3	Porphobilinogen deaminase, chloroplastic (AHRD V3.3 *** A0A2G2Z6B1_CAPAN)								Solyc08g082690.2		Ribosomal protein S6 (AHRD V3.3 *** A0A200QWA6_9MAGN)
									Solyc03g005780.3		Chlorophyll a-b binding protein, chloroplastic (AHRD V3.3 *** A0A2G2W7Q4_CAPBA)									Solyc06g076630.3	Peroxidase (AHRD V3.3 *** K4CA23_SOLLC)								Solyc01g056780.3		50S ribosomal protein L34 (AHRD V3.3 *** A0A1U8FLP5_CAPAN)
									Solyc02g071000.1		Chlorophyll a-b binding protein, chloroplastic (AHRD V3.3 *** A0A2G3A7J8_CAPAN)									Solyc10g054560.2	V-type proton ATPase proteolipid subunit (AHRD V3.3 *** A0A2I4E7G5_9ROSI)
									Solyc02g070980.1		Chlorophyll a-b binding protein, chloroplastic (AHRD V3.3 *-* A0A2G3A7J8_CAPAN)									Solyc02g070940.1	Chlorophyll a-b binding protein, chloroplastic (AHRD V3.3 *** A0A2G3A7J8_CAPAN)
									Solyc08g067330.1		Chlorophyll a-b binding protein, chloroplastic (AHRD V3.3 *-* A0A2G2W7Q4_CAPBA)									Solyc03g121720.2	Glyoxylate reductase 2 (AHRD V3.3 *** A0A1P8AS42_ARATH)
									Solyc10g006230.4		Chlorophyll a-b binding protein, chloroplastic (AHRD V3.11 *** tr|A0A2G3BCB0|A0A2G3BCB0_CAPCH)									Solyc07g021710.3	Inorganic pyrophosphatase.1
																				Solyc06g083680.3	Photosystem I reaction center subunit IV (AHRD V3.3 *-* A0A2P6U4S6_CHLSO)
																				Solyc04g074640.5	Ascorbate peroxidase (AHRD V3.11 *** tr|A0A0K2SS60|A0A0K2SS60_CITUN)
									2. Photosynthesis											Solyc01g105050.3	Chlorophyll a-b binding protein, chloroplastic (AHRD V3.3 *** A0A2G3AWK5_CAPCH)
									Solyc02g065400.3		33kDa precursor protein of oxygen-evolving complex									Solyc07g064160.3	Thiamine thiazole synthase, chloroplastic (AHRD V3.3 *** A0A2G2WFN7_CAPBA),Pfam:PF01946
									Solyc06g054260.1		photosystem.1									Solyc05g055000.5	Cysteine desulfurase (AHRD V3.11 *** tr|B2IZ65|B2IZ65_NOSP7)
									Solyc02g069450.3		Photosystem I reaction center subunit III, chloroplastic (AHRD V3.3 *** A0A1U8FJA0_CAPAN)									Solyc02g091830.3	Phosphotransferase (AHRD V3.3 *** A0A1Q3D4W8_CEPFO)
									Solyc03g120640.3		Photosystem I reaction center subunit VI, chloroplastic (AHRD V3.3 *** A0A2G3D0C1_CAPCH)									Solyc02g071000.1	Chlorophyll a-b binding protein, chloroplastic (AHRD V3.3 *** A0A2G3A7J8_CAPAN)
									Solyc09g063130.3		Photosystem I reaction center subunit IV (AHRD V3.3 *-* A0A2P6U4S6_CHLSO)									Solyc07g014730.3	Phospholipase A2-alpha (AHRD V3.3 *** A0A2G2WBQ3_CAPBA)
									Solyc07g066310.3		Photosystem II 10 kDa polypeptide, chloroplastic (AHRD V3.3 *** A0A2G3C3G4_CAPCH)									Solyc10g005110.3	Oxygen-dependent coproporphyrinogen-III oxidase, chloroplastic (AHRD V3.3 *** A0A1U8EMR2_CAPAN)
									Solyc10g077120.3		Photosystem II core complex proteins psbY, chloroplastic (AHRD V3.3 *-* A0A1U8E9S9_CAPAN)									Solyc03g058430.3	Fatty acid desaturase (AHRD V3.3 *** E7CCC0_9BRAS)
									Solyc09g064500.3		Photosystem II reaction center Psb28 protein (AHRD V3.3 *** A0A1U8EF03_CAPAN)									Solyc10g077040.2	Magnesium-protoporphyrin IX monomethyl ester [oxidative] cyclase, chloroplastic (AHRD V3.3 *** A0A1U8EC90_CAPAN)
									Solyc06g082940.3		Photosystem I reaction center subunit XI protein (AHRD V3.3 *** A0A2U1MVK5_ARTAN)									Solyc02g070950.1	Chlorophyll a-b binding protein, chloroplastic (AHRD V3.3 *** A0A2G3A7J8_CAPAN)
									Solyc12g044280.2		Photosystem I reaction center subunit VI, chloroplastic (AHRD V3.3 *** A0A2G3D0C1_CAPCH)									Solyc01g067890.4	1-D-deoxyxylulose 5-phosphate synthase
									Solyc04g082010.1		pre-plastocyanin									Solyc08g067320.3	Chlorophyll a-b binding protein, chloroplastic (AHRD V3.3 *-* A0A2G3D4H8_CAPCH)
									Solyc02g069460.3		Photosystem I reaction center subunit III, chloroplastic (AHRD V3.3 *** A0A1U8FJA0_CAPAN)									Solyc10g009030.5	Sphingolipid delta(4)-desaturase DES1-like (AHRD V3.11 *** tr|A0A2G3BD62|A0A2G3BD62_CAPCH)
									Solyc09g065910.3		Photosystem II reaction center W protein, chloroplastic (AHRD V3.3 *-* A0A1U8H8Q3_CAPAN)									Solyc06g007120.3	PI-phospholipase C4
									Solyc06g074200.4		Photosystem I subunit O (AHRD V3.3 *** A0A1U8H3A3_CAPAN)									Solyc02g089160.3	dwarf
									Solyc08g006930.3		photosystem I reaction center subunit psaK, chloroplastic (AHRD V3.3 *** A0A2G3AN63_CAPAN)									Solyc03g005770.4	Chlorophyll a-b binding protein, chloroplastic (AHRD V3.11 *** tr|A0A2G2W7Q4|A0A2G2W7Q4_CAPBA)
									Solyc06g066640.3		Photosystem I reaction center subunit VI, chloroplastic (AHRD V3.3 *** A0A2G2WLH8_CAPBA)									Solyc01g067290.3	Divinyl chlorophyllide a 8-vinyl-reductase, chloroplastic (AHRD V3.3 *** A0A2G2XQY6_CAPBA)
									Solyc06g083680.3		Photosystem I reaction center subunit IV (AHRD V3.3 *-* A0A2P6U4S6_CHLSO)									Solyc03g118240.5	Magnesium-protoporphyrin IX methyltransferase (AHRD V3.11 *** tr|A0A1P8B4G1|A0A1P8B4G1_ARATH)
									Solyc07g054290.1		Photosystem II Psb27 protein (AHRD V3.3 *-* A0A1Y1IAK8_KLENI)									Solyc06g069530.3	Biotin carboxyl carrier protein of acetyl-CoA carboxylase (AHRD V3.3 *** A0A1U8FI08_CAPAN)
									Solyc06g084050.4		Photosystem II reaction center W protein, chloroplastic (AHRD V3.3 *** A0A2G2WN23_CAPBA)									Solyc10g085550.3	Enolase (AHRD V3.3 *** A0A200Q2G1_9MAGN)
									Solyc06g082950.5		Photosystem I reaction center subunit XI protein (AHRD V3.11 *** tr|A0A2U1MVK5|A0A2U1MVK5_ARTAN)									Solyc04g082000.4	Phospholipase D (AHRD V3.3 *** K4BVS9_SOLLC)
									Solyc02g079950.3		photosystem II oxygen-evolving complex protein 3									Solyc12g011450.2	Chlorophyll a-b binding protein, chloroplastic (AHRD V3.3 *** A0A1U8G201_CAPAN)
									Solyc07g066150.1		Photosystem I reaction center subunit V, chloroplastic (AHRD V3.3 *** A0A1U8HDK9_CAPAN)									Solyc09g014520.3	Chlorophyll a-b binding protein, chloroplastic (AHRD V3.3 *** A0A2G3BKI1_CAPCH)
									Solyc08g013670.3		Photosystem I reaction center subunit N, chloroplastic (AHRD V3.3 *** A0A1U8EZE3_CAPAN)									Solyc03g005780.3	Chlorophyll a-b binding protein, chloroplastic (AHRD V3.3 *** A0A2G2W7Q4_CAPBA)
																				Solyc03g123620.4	Pectinesterase (AHRD V3.3 *** A0A2G3D1E1_CAPCH)
																				Solyc10g005400.3	Inositol oxygenase (AHRD V3.3 *** A0A2U1PDJ1_ARTAN)
									3. Porphyrin and chlorophyll metabolism											Solyc08g067330.1	Chlorophyll a-b binding protein, chloroplastic (AHRD V3.3 *-* A0A2G2W7Q4_CAPBA)
									Solyc01g067290.3		Divinyl chlorophyllide a 8-vinyl-reductase, chloroplastic (AHRD V3.3 *** A0A2G2XQY6_CAPBA)									Solyc03g082560.3	Aldo-keto reductase/ oxidoreductase (AHRD V3.3 *** B6TN73_MAIZE)
									Solyc07g066470.3		Porphobilinogen deaminase, chloroplastic (AHRD V3.3 *** A0A2G2Z6B1_CAPAN)									Solyc07g047850.3	Chlorophyll a-b binding protein, chloroplastic (AHRD V3.3 *** A0A1U8HAX7_CAPAN)
									Solyc03g118240.5		Magnesium-protoporphyrin IX methyltransferase (AHRD V3.11 *** tr|A0A1P8B4G1|A0A1P8B4G1_ARATH)									Solyc06g071020.3	Pectate lyase (AHRD V3.3 *** A0A2G3C9U0_CAPCH)
									Solyc10g077040.2		Magnesium-protoporphyrin IX monomethyl ester [oxidative] cyclase, chloroplastic (AHRD V3.3 *** A0A1U8EC90_CAPAN)									Solyc01g094790.3	Cysteine synthase (AHRD V3.3 *** A0A2G3BSX6_CAPCH)
									Solyc07g054210.3		light dependent NADH:protochlorophyllide oxidoreductase 2									Solyc05g050980.3	3-phosphoshikimate 1-carboxyvinyltransferase (AHRD V3.3 *** A0A0M8KSM3_NICAT)
									Solyc10g006900.3		light dependent NADH:protochlorophyllide oxidoreductase 3 s2									Solyc03g115980.1	Geranylgeranyl diphosphate reductase, chloroplastic (AHRD V3.3 *** A0A2G2WR46_CAPBA)
									Solyc12g013710.2		light dependent NADH:protochlorophyllide oxidoreductase 1									Solyc10g008740.3	Mg-protoporphyrin IX chelatase (AHRD V3.3 *** A0A2G2YJA3_CAPAN)
									Solyc10g005110.3		Oxygen-dependent coproporphyrinogen-III oxidase, chloroplastic (AHRD V3.3 *** A0A1U8EMR2_CAPAN)									Solyc02g071010.1	Chlorophyll a-b binding protein, chloroplastic (AHRD V3.3 *** A0A2G3A7J8_CAPAN)
									Solyc06g048730.3		Uroporphyrinogen decarboxylase (AHRD V3.3 *** A0A2G3CAB7_CAPCH)									Solyc07g063600.3	Chlorophyll a-b binding protein, chloroplastic (AHRD V3.3 *** A0A2G3C388_CAPCH)
									Solyc09g065620.3		Chlorophyllase (AHRD V3.3 *** B6DX58_CITLI),Pfam:PF12740									Solyc05g012510.3	Alpha-1,4 glucan phosphorylase (AHRD V3.3 *** A0A2G2VL62_CAPBA)
									Solyc03g115980.1		Geranylgeranyl diphosphate reductase, chloroplastic (AHRD V3.3 *** A0A2G2WR46_CAPBA)									Solyc09g065620.3	Chlorophyllase (AHRD V3.3 *** B6DX58_CITLI),Pfam:PF12740
									Solyc10g008740.3		Mg-protoporphyrin IX chelatase (AHRD V3.3 *** A0A2G2YJA3_CAPAN)									Solyc06g063370.3	Chlorophyll a-b binding protein, chloroplastic (AHRD V3.3 *** A0A2G2V937_CAPBA)
																				Solyc04g009030.3	Glyceraldehyde-3-phosphate dehydrogenase (AHRD V3.3 *** A0A0A8IBT8_NICBE)
																				Solyc12g089210.2	Ornithine carbamoyltransferase (AHRD V3.3 *** A0A2G2YA09_CAPAN)
																				Solyc02g087190.1	Peroxidase (AHRD V3.3 *** K4BBM6_SOLLC)
																				Solyc02g070980.1	Chlorophyll a-b binding protein, chloroplastic (AHRD V3.3 *-* A0A2G3A7J8_CAPAN)
																				Solyc12g008510.2	hexokinase 3
																				Solyc10g006230.4	Chlorophyll a-b binding protein, chloroplastic (AHRD V3.11 *** tr|A0A2G3BCB0|A0A2G3BCB0_CAPCH)
																				Solyc12g008980.3	Delta,Pfam:PF05834
																				Solyc06g069730.3	Chlorophyll a-b binding protein, chloroplastic (AHRD V3.3 *** A0A1U8GPF4_CAPAN)
																				Solyc05g056050.3	Chlorophyll a-b binding protein, chloroplastic (AHRD V3.3 *** A0A2G3CJ50_CAPCH)
																				Solyc11g027840.2	Alpha/beta-Hydrolases superfamily protein (AHRD V3.3 *** Q9C8P5_ARATH)
																				Solyc10g086190.3	Adenosine kinase (AHRD V3.3 *** A0A1U8FGB1_CAPAN)
																				Solyc05g005180.3	1,4-dihydroxy-2-naphthoyl-CoA synthase (AHRD V3.3 *** A0A2G2XZJ4_CAPAN)
																				Solyc12g013710.2	light dependent NADH:protochlorophyllide oxidoreductase 1
																				Solyc10g074440.2	Chitinase (AHRD V3.3 *** B9VRK7_CAPAN)
																				Solyc02g069460.3	Photosystem I reaction center subunit III, chloroplastic (AHRD V3.3 *** A0A1U8FJA0_CAPAN)
																				Solyc03g115900.5	Chlorophyll a-b binding protein, chloroplastic (AHRD V3.11 *** tr|A0A1U8G3I4|A0A1U8G3I4_CAPAN)
																				Solyc05g053810.3	Serine hydroxymethyltransferase (AHRD V3.3 *** A0A2G3CI35_CAPCH)
																				Solyc11g012180.2	Acyl carrier protein (AHRD V3.3 *** A0A1U8F8J4_CAPAN)
																				Solyc03g005760.1	Chlorophyll a-b binding protein, chloroplastic (AHRD V3.3 *** A0A2G2W7Q4_CAPBA)
																				Solyc08g077840.3	(S)-ureidoglycine aminohydrolase (AHRD V3.3 *** A0A1U8GPQ3_CAPAN)
																				Solyc09g075350.5	Pectinesterase (AHRD V3.11 *** tr|A0A2G2W0I1|A0A2G2W0I1_CAPBA)
																				Solyc06g048730.3	Uroporphyrinogen decarboxylase (AHRD V3.3 *** A0A2G3CAB7_CAPCH)
																				Solyc12g043020.2	Dihydroxy-acid dehydratase (AHRD V3.3 *** A0A2G3CHU1_CAPCH)
																				Solyc07g054210.3	light dependent NADH:protochlorophyllide oxidoreductase 2
																				Solyc04g071960.3	NAD(P)-binding Rossmann-fold superfamily protein (AHRD V3.3 *** A0A2U1QER6_ARTAN),Pfam:PF13561

## Sheet: Shoestring vs. Healthy up
	#Term	Database	ID	Input number	Background number	Corrected P-Value				1. MAPK signaling pathway - plant									3. Metabolic pathways
1	MAPK signaling pathway - plant	KEGG PATHWAY	sly04016	23	185	0.00139763904279				Solyc07g040990.4		Protein phosphatase 2C 77 (AHRD V3.3 *** A0A2G3BYZ4_CAPCH)							Solyc07g045350.4	Acetyl-CoA C-acetyltransferase (AHRD V3.3 *** D9U856_BACMN)
2	Sesquiterpenoid and triterpenoid biosynthesis	KEGG PATHWAY	sly00909	8	27	0.00660312251628				Solyc03g117980.3		whitefly-induced gp91-phox							Solyc12g042430.2	Inositol polyphosphate multikinase (AHRD V3.3 *** A0A2G2VGT7_CAPBA)
3	Metabolic pathways	KEGG PATHWAY	sly01100	131	2483	0.0437454137943				Solyc02g082920.5		Class II chitinase (AHRD V3.11 *** tr|Q43834|Q43834_SOLTU)							Solyc08g082440.3	UDP-glucose 4-epimerase (AHRD V3.3 *** Q6XZA0_SOLTU)
										Solyc02g082930.3		acidic extracellular 27 kD chitinase							Solyc02g082920.5	Class II chitinase (AHRD V3.11 *** tr|Q43834|Q43834_SOLTU)
										Solyc07g053170.4		MAP kinase kinase kinase 56							Solyc04g054890.3	Acyl-coenzyme A oxidase (AHRD V3.3 *** A0A1U8F2S5_CAPAN)
										Solyc02g088090.1		Calmodulin-like protein 45 (AHRD V3.3 *** A0A2P0QD45_CAMSI)							Solyc02g084980.3	Hexosyltransferase (AHRD V3.3 *** A0A2G2XGM6_CAPBA)
										Solyc04g082460.4		Catalase (AHRD V3.3 *** A0A2G2X1I6_CAPBA)							Solyc04g082460.4	Catalase (AHRD V3.3 *** A0A2G2X1I6_CAPBA)
										Solyc09g075440.4		Never ripe-2							Solyc12g088200.3	Inositol-tetrakisphosphate 1-kinase (AHRD V3.3 *** A0A2G2Y9E6_CAPAN)
										Solyc12g094620.3		catalase							Solyc07g054280.1	Tyrosine/DOPA decarboxylase 3 (AHRD V3.3 *** A0A2G2Z3G9_CAPAN)
										Solyc04g049010.3		ethylene insensitive 5/7							Solyc12g094620.3	catalase
										Solyc06g005170.3		mitogen-activated protein kinase 3							Solyc06g051620.3	Phosphoinositide phospholipase C (AHRD V3.3 *** O49951_SOLTU)
										Solyc06g053710.3		ethylene receptor homolog (ETR4)							Solyc07g043590.3	Polyamine oxidase 3 (AHRD V3.3 *** A0A2G3BYY2_CAPCH)
										Solyc04g012160.4		SNF1-related kinase							Solyc04g080450.1	3-ketoacyl-CoA synthase (AHRD V3.3 *** A0A2G2V5U9_CAPBA)
										Solyc03g019850.3		MAP kinase kinase 5							Solyc07g056500.4	glutathione S-transferase T5
										Solyc03g007230.4		Protein phosphatase 2C (AHRD V3.3 *** A0A2U1KYU0_ARTAN)							Solyc04g063350.3	2-oxoisovalerate dehydrogenase subunit alpha 2, mitochondrial (AHRD V3.3 *** A0A2G3CL46_CAPCH)
										Solyc01g108280.3		Protein kinase (AHRD V3.3 *** O65765_CRAPL)							Solyc02g089630.3	Proline dehydrogenase (AHRD V3.3 *** A0A2G2XIU2_CAPBA)
										Solyc03g007310.3		Abscisic acid receptor PYL8							Solyc07g032740.4	Aspartate aminotransferase (AHRD V3.3 *** A0A0J8BGE0_BETVU)
										Solyc10g011910.5		WRKY transcription factor 22							Solyc10g078480.2	Chitobiosyldiphosphodolichol beta-mannosyltransferase-like protein (AHRD V3.3 *** A0A2K3NQ36_TRIPR)
										Solyc09g089610.3		ethylene receptor-like protein (ETR6)							Solyc08g066260.3	Serine decarboxylase (AHRD V3.3 *** A0A2G2VBA7_CAPBA)
										Solyc09g014990.4		WRKY transcription factor 33							Solyc02g080220.3	Pectinesterase (AHRD V3.3 *** A0A2G2VBJ7_CAPBA)
										Solyc06g066370.5		WRKY-type transcription factor (AHRD V3.11 *** tr|A3QR50|A3QR50_CAPAN)							Solyc08g005710.3	Terpene synthase .1
										Solyc01g009170.4		EIL-EIN3/EIL							Solyc11g065930.4	Xanthine dehydrogenase (AHRD V3.11 *** tr|A0A2G2VNZ2|A0A2G2VNZ2_CAPBA)
										Solyc02g068490.4		Copper-transporting ATPase RA.1							Solyc08g007130.5	Beta-amylase (AHRD V3.11 *** tr|A0A1U8GIP3|A0A1U8GIP3_CAPAN)
																			Solyc11g010850.2	1-deoxy-d-xylulose-5-phosphate synthase.1
										2. Sesquiterpenoid and triterpenoid biosynthesis									Solyc03g122120.4	3-oxoacyl-[acyl-carrier-protein] synthase (AHRD V3.3 *** A0A2G2ZVR7_CAPAN)
										Solyc12g006570.2		Sesquiterpene synthase (AHRD V3.3 *** G5CV52_SOLLC)							Solyc08g068390.3	Glyoxysomal fatty acid beta-oxidation multifunctional protein MFP-a (AHRD V3.3 *** A0A2G2YXE3_CAPAN)
										Solyc07g052150.4		Sesquiterpene synthase (AHRD V3.3 *** A0A2G3AYX6_CAPCH)							Solyc08g067410.2	3-ketoacyl-CoA synthase (AHRD V3.3 *** A0A2G2VGN5_CAPBA)
										Solyc04g077440.4		Squalene epoxidase (AHRD V3.3 *** Q8GSM8_MEDTR)							Solyc10g080320.3	Adenylosuccinate synthetase (AHRD V3.3 *** S8CIB7_9LAMI)
										Solyc12g006530.2		Terpene cyclase/mutase family member (AHRD V3.3 *** A0A2G3BN05_CAPCH)							Solyc11g071600.2	aldehyde oxidase 3
										Solyc07g008690.3		Sesquiterpene synthase (AHRD V3.3 *** G8H5N3_SOLLC)							Solyc05g046300.3	Ethanolamine-phosphate cytidylyltransferase (AHRD V3.3 *** A0A2G3BYY5_CAPCH)
										Solyc07g042630.4		Terpene cyclase/mutase family member (AHRD V3.3 *** A0A1U8HG00_CAPAN)							Solyc01g080150.3	Adenylate isopentenyltransferase (AHRD V3.3 *** B3XZI4_IPONI)
										Solyc07g008680.4		Sesquiterpene synthase (AHRD V3.3 *-* G8H5N3_SOLLC)							Solyc04g056390.3	Isopentenyl-diphosphate Delta-isomerase (AHRD V3.3 *** A0A2L0V4K4_9APIA)
										Solyc06g059930.4		sesquiterpene synthase 1							Solyc02g067530.5	Oxoglutarate/iron-dependent oxygenase (AHRD V3.11 *** tr|A0A2U1MYZ7|A0A2U1MYZ7_ARTAN)
																			Solyc04g072020.3	Choline/Ethanolamine kinase (AHRD V3.3 *** A0A200QCA0_9MAGN),Pfam:PF01633
																			Solyc10g076780.1	Alpha 1,4-glycosyltransferase family protein (AHRD V3.3 *** F4IS00_ARATH)
																			Solyc06g069400.4	Isoaspartyl peptidase/L-asparaginase (AHRD V3.3 *** A0A1U8EDB4_CAPAN)
																			Solyc04g005080.3	Pyruvate dehydrogenase .1
																			Solyc03g042560.3	Phenylalanine ammonia-lyase (AHRD V3.3 *** A0A2G2YQ27_CAPAN)
																			Solyc01g102940.3	Methionine S-methyltransferase (AHRD V3.3 *** A0A2G2W8J7_CAPBA)
																			Solyc03g098240.3	glutamate decarboxylase
																			Solyc01g028900.3	2-oxoisovalerate dehydrogenase subunit beta, mitochondrial (AHRD V3.3 *** A0A2G3DFR9_CAPCH)
																			Solyc09g065540.3	biotin-binding protein
																			Solyc02g067820.4	Gaa1-like, GPI transamidase component (AHRD V3.3 *** A0A2U1KP79_ARTAN)
																			Solyc09g091510.3	chalcone synthase 1
																			Solyc04g014670.3	Short-chain dehydrogenase/reductase SDR (AHRD V3.3 *** A0A200PSC0_9MAGN),Pfam:PF13561
																			Solyc05g006730.5	Glutathione S-transferase (AHRD V3.11 *** tr|A0A200QY01|A0A200QY01_9MAGN)
																			Solyc02g089160.3	dwarf
																			Solyc09g007900.5	Phenylalanine ammonia-lyase (AHRD V3.11 *** tr|A0A2G2YQ27|A0A2G2YQ27_CAPAN)
																			Solyc02g087810.3	Aldose 1-epimerase (AHRD V3.3 *** A0A2G3D9T3_CAPCH)
																			Solyc08g005210.3	Dolichol phosphate-mannose biosynthesis regulatory protein (AHRD V3.3 *** A0A1U8F412_CAPAN)
																			Solyc03g005410.4	Phosphatidate cytidylyltransferase (AHRD V3.3 *** A0A1U8GH76_CAPAN),Pfam:PF01148
																			Solyc04g072000.5	Chitinase (AHRD V3.11 *** tr|A0A2U1LR12|A0A2U1LR12_ARTAN)
																			Solyc08g008580.3	Methionine gamma-lyase (AHRD V3.3 *** A0A1U8G8Y5_CAPAN)
																			Solyc11g065920.2	Xanthine dehydrogenase (AHRD V3.3 *** A0A2G2VNZ2_CAPBA)
																			Solyc01g074030.3	Beta-glucosidase (AHRD V3.3 *** Q43014_PRUAV)
																			Solyc07g063010.3	3-hydroxybutyryl-CoA dehydrogenase (AHRD V3.3 *** A0A2G2WF04_CAPBA)
																			Solyc11g068540.2	beta-alanine synthase
																			Solyc01g105420.4	Phospho-2-dehydro-3-deoxyheptonate aldolase (AHRD V3.3 *** A0A2G3AV10_CAPCH)
																			Solyc10g083760.3	chloroplast threonine deaminase.1
																			Solyc09g061890.3	Pectate lyase (AHRD V3.3 *** A0A2G2VZE8_CAPBA)
																			Solyc04g006970.4	Phosphoenolpyruvate carboxylase (AHRD V3.3 *** A6YM33_RICCO)
																			Solyc04g074480.3	DAHP synthase 2 precursor
																			Solyc06g072740.1	Inositol-tetrakisphosphate 1-kinase (AHRD V3.3 *** A0A1U8H3S2_CAPAN)
																			Solyc01g091160.4	arginase 1
																			Solyc01g079300.5	Stachyose synthase (AHRD V3.11 *** tr|S8CRI9|S8CRI9_9LAMI)
																			Solyc01g091910.4	phospholipase PLDb2
																			Solyc07g006500.3	trehalose-6-phosphate synthase 1
																			Solyc04g010230.4	Pectate lyase (AHRD V3.3 *** A0A2G2X9W3_CAPBA)
																			Solyc08g077930.3	Isocitrate dehydrogenase [NAD] subunit, mitochondrial (AHRD V3.3 *** O65852_TOBAC)
																			Solyc03g121730.3	5'-nucleotidase SurE (AHRD V3.3 *** A0A1J3GXW9_NOCCA)
																			Solyc10g080680.3	Adenylyl-sulfate kinase (AHRD V3.3 *** A0A2U1MP59_ARTAN),Pfam:PF01583
																			Solyc01g101060.4	S-adenosyl-L-methionine synthetase
																			Solyc01g005250.5	Aspartate-semialdehyde dehydrogenase (AHRD V3.11 *** tr|A0A2G3AYJ3|A0A2G3AYJ3_CAPCH)
																			Solyc08g078400.3	peroxisomal acyl-CoA oxidase 1B
																			Solyc00g118690.1	NADH-ubiquinone oxidoreductase chain.1
																			Solyc04g077440.4	Squalene epoxidase (AHRD V3.3 *** Q8GSM8_MEDTR)
																			Solyc06g059710.3	Acyl-[acyl-carrier-protein] desaturase (AHRD V3.3 *** A0A2I4GZ93_9ROSI)
																			Solyc04g010250.3	Alpha/beta-Hydrolases superfamily protein (AHRD V3.3 *** Q8RXN7_ARATH)
																			Solyc08g069231.1	L-arabinokinase (AHRD V3.3 *** A0A2G3AGT3_CAPAN)
																			Solyc08g014340.3	Cysteine synthase (AHRD V3.3 *** S6A7M4_NICAT)
																			Solyc06g005970.2	Glycosyl hydrolase family protein (AHRD V3.3 *** A0A2U1PL05_ARTAN)
																			Solyc07g061930.1	Unknown protein
																			Solyc04g005520.3	Amino acid kinase family protein (AHRD V3.3 *** A0A2U1KEH8_ARTAN)
																			Solyc11g065070.2	Hydroxymethylglutaryl-CoA lyase, mitochondrial (AHRD V3.3 *** A0A2G3B9F8_CAPCH)
																			Solyc01g112280.3	partialaminoacylase-1
																			Solyc03g044200.3	Alcohol dehydrogenase-like protein (AHRD V3.3 *** A0A291L9M0_MENPI)
																			Solyc08g077530.4	Beta-amylase (AHRD V3.11 *** tr|Q94EU9|Q94EU9_SOLTU)
																			Solyc04g007650.4	1-phosphatidylinositol-3-phosphate 5-kinase-like protein (AHRD V3.3 *** A0A2K3P1Y5_TRIPR)
																			Solyc07g047740.3	TOMTPX2A peroxidase
																			Solyc01g110120.3	V-type proton ATPase subunit a (AHRD V3.3 *** A0A2G2XNJ6_CAPBA)
																			Solyc05g012070.3	UDP-glucose:protein transglucosylase-like protein
																			Solyc01g091950.5	Lysophospholipid acyltransferase LPEAT2 (AHRD V3.11 *** tr|A0A1U8GTY1|A0A1U8GTY1_CAPAN)
																			Solyc06g059740.4	Alcohol dehydrogenase (AHRD V3.3 *** A0A2U1MN94_ARTAN)
																			Solyc11g008780.3	Acetolactate synthase small subunit 1, chloroplastic (AHRD V3.3 *** A0A1U8ET50_CAPAN)
																			Solyc01g094090.4	3-hydroxyisobutyryl-CoA hydrolase.1
																			Solyc06g073190.3	fructokinase 2
																			Solyc07g043550.3	UDP-glucose 4-epimerase (AHRD V3.3 *** A0A1Y1ITM0_KLENI)
																			Solyc09g011600.3	glutathione S-transferase
																			Solyc01g112210.3	Hexosyltransferase (AHRD V3.3 *** A0A2G2XVL2_CAPAN)
																			Solyc02g086530.4	Raffinose synthase (AHRD V3.3 *** G5DF09_9LAMI)
																			Solyc10g084140.2	Ferrochelatase (AHRD V3.3 *** A0A2G3BRU7_CAPCH)
																			Solyc01g006430.3	Fatty acid desaturase (AHRD V3.3 *** E7CCC0_9BRAS)
																			Solyc08g082280.4	Long chain acyl-CoA synthetase 2 (AHRD V3.3 *** A0A2G3DB06_CAPCH)
																			Solyc06g083790.3	succinyl CoA ligase beta subunit
																			Solyc01g111220.3	Amidase (AHRD V3.3 *** A0A200RAW3_9MAGN)
																			Solyc02g082930.3	acidic extracellular 27 kD chitinase
																			Solyc03g005800.4	UDP-N-acetylglucosamine transferase subunit ALG14 (AHRD V3.3 *** A0A2K3NM56_TRIPR)
																			Solyc10g018390.3	Tryptophan synthase beta chain (AHRD V3.3 *** B2J8R2_NOSP7)
																			Solyc01g106390.3	Glutamyl-tRNA reductase (AHRD V3.3 *** A0A2G2Y3E1_CAPAN)
																			Solyc12g005940.2	1-aminocyclopropane-1-carboxylate oxidase 2 (AHRD V3.3 *** Q7Y257_BETPN)
																			Solyc05g015950.3	Glucose-6-phosphate 1-dehydrogenase (AHRD V3.3 *** Q8H9C8_SOLTU)
																			Solyc09g075120.3	UDP-glucuronic acid decarboxylase 4 (AHRD V3.3 *** A0A2G2W0G3_CAPBA)
																			Solyc09g011650.4	Glutathione S-transferase (AHRD V3.3 *** A0A173GPJ1_9ASPA)
																			Solyc02g084740.4	Cytochrome P450 (AHRD V3.3 *** A0A200QE89_9MAGN)
																			Solyc01g065720.4	Phospholipase (AHRD V3.3 *** A0A2I4F1X9_9ROSI)
																			Solyc01g160360.1	UDP-glucuronic acid decarboxylase (AHRD V3.11 *** tr|G5DXR5|G5DXR5_SILLA)
																			Solyc10g012370.3	Cysteine synthase (AHRD V3.3 *** A0A2I4HU78_9ROSI)
																			Solyc10g055620.2	heparan-alpha-glucosaminide N-acetyltransferase-like (AHRD V3.3 *** A0A2I4EWQ3_9ROSI)
																			Solyc05g041200.5	4-hydroxyphenylpyruvate dioxygenase (AHRD V3.11 *** tr|A0A2G2WSP4|A0A2G2WSP4_CAPBA)
																			Solyc09g007270.3	Ascorbate peroxidase (AHRD V3.3 *** Q42941_TOBAC)
																			Solyc06g054685.1	Acyl-[acyl-carrier-protein] desaturase (AHRD V3.3 *-* A0A2I4GZ93_9ROSI)
																			Solyc09g090900.4	3-isopropylmalate dehydratase large subunit (AHRD V3.3 *** A0A2G3CJZ4_CAPCH)
																			Solyc11g044310.2	Proline iminopeptidase (AHRD V3.3 *** A0A1U8GCK3_CAPAN)
																			Solyc12g014100.2	homogentisate 1,2-dioxygenase
																			Solyc09g075920.1	Receptor-like protein kinase (AHRD V3.3 *** A0A2U1PPA0_ARTAN)
																			Solyc03g121960.3	Phospholipid:diacylglycerol acyltransferase (AHRD V3.3 *** A0A2U1KQW5_ARTAN)
																			Solyc06g005980.5	Anthranilate synthase (AHRD V3.11 *** tr|A0A2U1KR52|A0A2U1KR52_ARTAN)
																			Solyc04g008490.2	NADH dehydrogenase [ubiquinone].1
																			Solyc01g090220.4	Phospholipase .1
																			Solyc05g014790.3	Lipoxygenase (AHRD V3.3 *** K4BYJ7_SOLLC)
																			Solyc01g088200.4	aldehyde oxidase 4 pseudogene

## Sheet: Shoestring vs. Healthy down
	#Term	Database	ID	Input number	Background number	Corrected P-Value				1. Photosynthesis												4. Metabolic pathways
1	Photosynthesis	KEGG PATHWAY	sly00195	20	33	1.188608251620835e-15				Solyc04g082010.1	pre-plastocyanin											Solyc10g011760.3		Glucose-6-phosphate 1-epimerase (AHRD V3.3 *** A0A1U8EEQ4_CAPAN)
2	Photosynthesis - antenna proteins	KEGG PATHWAY	sly00196	11	13	4.759461155616848e-11				Solyc06g054260.1	photosystem.1											Solyc12g088220.2		SlBCAT1
3	Porphyrin metabolism	KEGG PATHWAY	sly00860	16	36	5.046732875201387e-10				Solyc12g044280.2	Photosystem I reaction center subunit VI, chloroplastic (AHRD V3.3 *** A0A2G3D0C1_CAPCH)											Solyc07g006670.1		HXXXD-type acyl-transferase family protein (AHRD V3.3 *** F4JBC7_ARATH)
4	Metabolic pathways	KEGG PATHWAY	sly01100	105	1237	2.1504710585350734e-7				Solyc06g066640.3	Photosystem I reaction center subunit VI, chloroplastic (AHRD V3.3 *** A0A2G2WLH8_CAPBA)											Solyc08g069040.3		Peroxidase (AHRD V3.3 *** K4CMC4_SOLLC)
										Solyc06g060340.3	Photosystem II 22 kDa protein, chloroplastic (AHRD V3.3 *** A0A1U8GV91_CAPAN)											Solyc09g065620.3		Chlorophyllase (AHRD V3.3 *** B6DX58_CITLI),Pfam:PF12740
										Solyc02g069460.3	Photosystem I reaction center subunit III, chloroplastic (AHRD V3.3 *** A0A1U8FJA0_CAPAN)											Solyc04g082010.1		pre-plastocyanin
										Solyc02g080540.1	ATP synthase gamma chain, chloroplastic (AHRD V3.3 *** A0A2G3D743_CAPCH)											Solyc06g069730.3		Chlorophyll a-b binding protein, chloroplastic (AHRD V3.3 *** A0A1U8GPF4_CAPAN)
										Solyc07g066150.1	Photosystem I reaction center subunit V, chloroplastic (AHRD V3.3 *** A0A1U8HDK9_CAPAN)											Solyc07g007550.3		Heparanase-like protein 3 (AHRD V3.3 *** A0A2G2WBB8_CAPBA)
										Solyc10g075160.1	Ferredoxin (AHRD V3.3 *** K4D1V7_SOLLC)											Solyc12g006140.2		Cab-5 gene encoding chlorophyll a/b-binding protein
										Solyc09g064500.3	Photosystem II reaction center Psb28 protein (AHRD V3.3 *** A0A1U8EF03_CAPAN)											Solyc12g088170.2		HXXXD-type acyl-transferase family protein (AHRD V3.3 *** F4JBC7_ARATH)
										Solyc02g065400.3	33kDa precursor protein of oxygen-evolving complex											Solyc02g094160.1		Ribonucleoside-diphosphate reductase small chain (AHRD V3.3 *** A0A1U8FR86_CAPAN)
										Solyc06g082940.3	Photosystem I reaction center subunit XI protein (AHRD V3.3 *** A0A2U1MVK5_ARTAN)											Solyc12g013710.2		light dependent NADH:protochlorophyllide oxidoreductase 1
										Solyc03g120640.3	Photosystem I reaction center subunit VI, chloroplastic (AHRD V3.3 *** A0A2G3D0C1_CAPCH)											Solyc04g008730.3		Alpha-galactosidase (AHRD V3.3 *** K4BP29_SOLLC)
										Solyc08g013670.3	Photosystem I reaction center subunit N, chloroplastic (AHRD V3.3 *** A0A1U8EZE3_CAPAN)											Solyc02g085100.3		Glucose-6-phosphate 1-epimerase (AHRD V3.3 *** A0A2G3AQU6_CAPCH)
										Solyc06g083680.3	Photosystem I reaction center subunit IV (AHRD V3.3 *-* A0A2P6U4S6_CHLSO)											Solyc06g071020.3		Pectate lyase (AHRD V3.3 *** A0A2G3C9U0_CAPCH)
										Solyc02g079950.3	photosystem II oxygen-evolving complex protein 3											Solyc11g017250.2		Dihydrolipoamide acetyltransferase component of pyruvate dehydrogenase complex (AHRD V3.3 *** A0A2G2WYT7_CAPBA)
										Solyc12g005630.2	Cytochrome b6-f complex iron-sulfur subunit (AHRD V3.3 *** A0A1U8G0H9_CAPAN)											Solyc07g063600.3		Chlorophyll a-b binding protein, chloroplastic (AHRD V3.3 *** A0A2G3C388_CAPCH)
										Solyc12g056830.1	ATP synthase subunit delta, chloroplastic-like (AHRD V3.3 *** A0A2I4F0A5_9ROSI)											Solyc04g008260.3		Purple acid phosphatase (AHRD V3.3 *** Q6J5M7_SOLTU)
										Solyc03g114930.3	PsbP-like protein 1, chloroplastic (AHRD V3.3 *** A0A2G3A242_CAPAN)											Solyc12g098490.2		Serine hydroxymethyltransferase (AHRD V3.3 *** A0A2G3CI35_CAPCH)
										Solyc09g063130.3	Photosystem I reaction center subunit IV (AHRD V3.3 *-* A0A2P6U4S6_CHLSO)											Solyc10g006900.3		light dependent NADH:protochlorophyllide oxidoreductase 3 s2
																						Solyc03g005760.1		Chlorophyll a-b binding protein, chloroplastic (AHRD V3.3 *** A0A2G2W7Q4_CAPBA)
																						Solyc09g010210.3		endo-1,4-beta-glucanase precursor (Cel2)
										2. Photosynthesis - antenna proteins												Solyc12g035190.2		Anthranilate phosphoribosyltransferase (AHRD V3.3 *** A0A2U1N166_ARTAN)
										Solyc06g069730.3	Chlorophyll a-b binding protein, chloroplastic (AHRD V3.3 *** A0A1U8GPF4_CAPAN)											Solyc09g007940.3		Adenosine kinase (AHRD V3.3 *** A0A2G2VXW7_CAPBA)
										Solyc12g006140.2	Cab-5 gene encoding chlorophyll a/b-binding protein											Solyc01g105050.3		Chlorophyll a-b binding protein, chloroplastic (AHRD V3.3 *** A0A2G3AWK5_CAPCH)
										Solyc07g063600.3	Chlorophyll a-b binding protein, chloroplastic (AHRD V3.3 *** A0A2G3C388_CAPCH)											Solyc12g089210.2		Ornithine carbamoyltransferase (AHRD V3.3 *** A0A2G2YA09_CAPAN)
										Solyc03g005760.1	Chlorophyll a-b binding protein, chloroplastic (AHRD V3.3 *** A0A2G2W7Q4_CAPBA)											Solyc12g011280.2		Chlorophyll a-b binding protein, chloroplastic (AHRD V3.3 *** A0A0F7H004_9ROSI)
										Solyc01g105050.3	Chlorophyll a-b binding protein, chloroplastic (AHRD V3.3 *** A0A2G3AWK5_CAPCH)											Solyc12g011450.2		Chlorophyll a-b binding protein, chloroplastic (AHRD V3.3 *** A0A1U8G201_CAPAN)
										Solyc12g011280.2	Chlorophyll a-b binding protein, chloroplastic (AHRD V3.3 *** A0A0F7H004_9ROSI)											Solyc10g006400.3		Tryptophan synthase beta chain (AHRD V3.3 *** B2J8R2_NOSP7)
										Solyc12g011450.2	Chlorophyll a-b binding protein, chloroplastic (AHRD V3.3 *** A0A1U8G201_CAPAN)											Solyc03g110960.3		Nucleoside diphosphate kinase (AHRD V3.3 *** A0A1U8FXC0_CAPAN)
										Solyc05g056050.3	Chlorophyll a-b binding protein, chloroplastic (AHRD V3.3 *** A0A2G3CJ50_CAPCH)											Solyc07g014730.3		Phospholipase A2-alpha (AHRD V3.3 *** A0A2G2WBQ3_CAPBA)
										Solyc12g009200.2	Chlorophyll a-b binding protein, chloroplastic (AHRD V3.3 *** A0A2G3BP51_CAPCH)											Solyc04g079960.1		geranylgeranyl pyrophosphate synthase 2
										Solyc09g014520.3	Chlorophyll a-b binding protein, chloroplastic (AHRD V3.3 *** A0A2G3BKI1_CAPCH)											Solyc06g054260.1		photosystem.1
										Solyc01g105030.3	Chlorophyll a-b binding protein, chloroplastic (AHRD V3.3 *** A0A2G3AWK5_CAPCH)											Solyc10g077040.2		Magnesium-protoporphyrin IX monomethyl ester [oxidative] cyclase, chloroplastic (AHRD V3.3 *** A0A1U8EC90_CAPAN)
																						Solyc12g044280.2		Photosystem I reaction center subunit VI, chloroplastic (AHRD V3.3 *** A0A2G3D0C1_CAPCH)
																						Solyc06g066640.3		Photosystem I reaction center subunit VI, chloroplastic (AHRD V3.3 *** A0A2G2WLH8_CAPBA)
										3. Porphyrin metabolism												Solyc05g056050.3		Chlorophyll a-b binding protein, chloroplastic (AHRD V3.3 *** A0A2G3CJ50_CAPCH)
										Solyc09g065620.3	Chlorophyllase (AHRD V3.3 *** B6DX58_CITLI),Pfam:PF12740											Solyc12g009200.2		Chlorophyll a-b binding protein, chloroplastic (AHRD V3.3 *** A0A2G3BP51_CAPCH)
										Solyc12g013710.2	light dependent NADH:protochlorophyllide oxidoreductase 1											Solyc06g060340.3		Photosystem II 22 kDa protein, chloroplastic (AHRD V3.3 *** A0A1U8GV91_CAPAN)
										Solyc10g006900.3	light dependent NADH:protochlorophyllide oxidoreductase 3 s2											Solyc09g014520.3		Chlorophyll a-b binding protein, chloroplastic (AHRD V3.3 *** A0A2G3BKI1_CAPCH)
										Solyc04g063240.3	Protein STAY-GREEN, chloroplastic (AHRD V3.3 *** A0A2G2WYV6_CAPBA)											Solyc11g006420.2		Pyrimidine 5'-nucleotidase (AHRD V3.3 *** A0A200Q9M8_9MAGN)
										Solyc10g077040.2	Magnesium-protoporphyrin IX monomethyl ester [oxidative] cyclase, chloroplastic (AHRD V3.3 *** A0A1U8EC90_CAPAN)											Solyc04g011350.3		2-oxoglutarate dehydrogenase, .1
										Solyc06g048730.3	Uroporphyrinogen decarboxylase (AHRD V3.3 *** A0A2G3CAB7_CAPCH)											Solyc04g014510.3		glutamine synthase
										Solyc06g060310.3	Chlorophyllide a oxygenase, chloroplastic (AHRD V3.3 *** A0A2G3C7C2_CAPCH)											Solyc02g069460.3		Photosystem I reaction center subunit III, chloroplastic (AHRD V3.3 *** A0A1U8FJA0_CAPAN)
										Solyc03g115980.1	Geranylgeranyl diphosphate reductase, chloroplastic (AHRD V3.3 *** A0A2G2WR46_CAPBA)											Solyc03g034220.3		Tomato RuBP carboxylase small subunit
										Solyc07g066470.3	Porphobilinogen deaminase, chloroplastic (AHRD V3.3 *** A0A2G2Z6B1_CAPAN)											Solyc10g086500.1		steroid 5 alpha reductase DET2
										Solyc10g007320.3	Uroporphyrinogen decarboxylase (AHRD V3.3 *** A0A1U8EDS3_CAPAN)											Solyc06g048730.3		Uroporphyrinogen decarboxylase (AHRD V3.3 *** A0A2G3CAB7_CAPCH)
										Solyc04g009200.3	glutamate 1-semialdehyde 2,1-aminomutase											Solyc06g060310.3		Chlorophyllide a oxygenase, chloroplastic (AHRD V3.3 *** A0A2G3C7C2_CAPCH)
										Solyc10g008740.3	Mg-protoporphyrin IX chelatase (AHRD V3.3 *** A0A2G2YJA3_CAPAN)											Solyc03g115980.1		Geranylgeranyl diphosphate reductase, chloroplastic (AHRD V3.3 *** A0A2G2WR46_CAPBA)
										Solyc04g015750.3	CobN/magnesium chelatase (AHRD V3.3 *** A0A200PZ28_9MAGN)											Solyc05g007930.3		Beta-1,3-galactosyltransferase 15 (AHRD V3.3 *** A0A1U8EV49_CAPAN)
										Solyc10g005110.3	Oxygen-dependent coproporphyrinogen-III oxidase, chloroplastic (AHRD V3.3 *** A0A1U8EMR2_CAPAN)											Solyc07g066470.3		Porphobilinogen deaminase, chloroplastic (AHRD V3.3 *** A0A2G2Z6B1_CAPAN)
										Solyc07g054210.3	light dependent NADH:protochlorophyllide oxidoreductase 2											Solyc02g080540.1		ATP synthase gamma chain, chloroplastic (AHRD V3.3 *** A0A2G3D743_CAPCH)
										Solyc11g012850.2	Chlorophyllide a oxygenase, chloroplastic (AHRD V3.3 *** A0A2G2Z9Y9_CAPAN)											Solyc10g007320.3		Uroporphyrinogen decarboxylase (AHRD V3.3 *** A0A1U8EDS3_CAPAN)
																						Solyc07g066150.1		Photosystem I reaction center subunit V, chloroplastic (AHRD V3.3 *** A0A1U8HDK9_CAPAN)
																						Solyc01g105030.3		Chlorophyll a-b binding protein, chloroplastic (AHRD V3.3 *** A0A2G3AWK5_CAPCH)
																						Solyc05g053810.3		Serine hydroxymethyltransferase (AHRD V3.3 *** A0A2G3CI35_CAPCH)
																						Solyc03g071570.3		Pectate lyase (AHRD V3.3 *** A0A2G2X594_CAPBA)
																						Solyc04g009030.3		Glyceraldehyde-3-phosphate dehydrogenase (AHRD V3.3 *** A0A0A8IBT8_NICBE)
																						Solyc04g009200.3		glutamate 1-semialdehyde 2,1-aminomutase
																						Solyc03g097470.3		3-oxoacyl-[acyl-carrier-protein] synthase 3 (AHRD V3.3 *** A0A2U1LL37_ARTAN)
																						Solyc12g043020.2		Dihydroxy-acid dehydratase (AHRD V3.3 *** A0A2G3CHU1_CAPCH)
																						Solyc10g075160.1		Ferredoxin (AHRD V3.3 *** K4D1V7_SOLLC)
																						Solyc08g016170.3		3-oxoacyl-[acyl-carrier-protein] synthase (AHRD V3.3 *** A0A1J7GJV4_LUPAN)
																						Solyc09g064500.3		Photosystem II reaction center Psb28 protein (AHRD V3.3 *** A0A1U8EF03_CAPAN)
																						Solyc01g097460.3		Ribose 5-phosphate isomerase A (AHRD V3.3 *** A0A1Y1IHK3_KLENI)
																						Solyc08g076220.3		Phosphoribulokinase (AHRD V3.3 *** A0A1U8GUA7_CAPAN)
																						Solyc03g121070.3		hexokinase
																						Solyc07g005390.3		Aldehyde dehydrogenase 11A3 (AHRD V3.3 *** A0A2H1ZE23_ARATH)
																						Solyc10g008740.3		Mg-protoporphyrin IX chelatase (AHRD V3.3 *** A0A2G2YJA3_CAPAN)
																						Solyc03g115820.3		Ribulose-phosphate 3-epimerase-like (AHRD V3.3 *** A0A200QP25_9MAGN)
																						Solyc04g054310.3		Alanine-glyoxylate aminotransferase 2 (AHRD V3.3 *** A0A2U1PRH4_ARTAN)
																						Solyc02g086820.3		chloroplast carbonic anhydrase
																						Solyc02g065400.3		33kDa precursor protein of oxygen-evolving complex
																						Solyc06g082940.3		Photosystem I reaction center subunit XI protein (AHRD V3.3 *** A0A2U1MVK5_ARTAN)
																						Solyc04g015750.3		CobN/magnesium chelatase (AHRD V3.3 *** A0A200PZ28_9MAGN)
																						Solyc10g078240.2		Cytochrome P450 (AHRD V3.3 *** A0A2U1MC34_ARTAN)
																						Solyc01g111830.3		Methyltransferase (AHRD V3.3 *** O24154_TOBAC)
																						Solyc10g005110.3		Oxygen-dependent coproporphyrinogen-III oxidase, chloroplastic (AHRD V3.3 *** A0A1U8EMR2_CAPAN)
																						Solyc09g011810.3		Fructose-1,6-bisphosphatase (AHRD V3.3 *** B6TSK5_MAIZE)
																						Solyc01g009010.3		4-diphosphocytidyl-2-C-methyl-D-erythritol kinase
																						Solyc06g007120.3		PI-phospholipase C4
																						Solyc03g120640.3		Photosystem I reaction center subunit VI, chloroplastic (AHRD V3.3 *** A0A2G3D0C1_CAPCH)
																						Solyc08g013670.3		Photosystem I reaction center subunit N, chloroplastic (AHRD V3.3 *** A0A1U8EZE3_CAPAN)
																						Solyc06g083680.3		Photosystem I reaction center subunit IV (AHRD V3.3 *-* A0A2P6U4S6_CHLSO)
																						Solyc05g025500.3		Glucan endo-1,3-beta-glucosidase 5 (AHRD V3.3 *** A0A2G2ZI86_CAPAN)
																						Solyc04g071700.3		5-formyltetrahydrofolate cyclo-ligase-like protein (AHRD V3.3 *** A0A2G3CMU4_CAPCH)
																						Solyc03g019670.3		Non-specific phospholipase .1
																						Solyc02g079950.3		photosystem II oxygen-evolving complex protein 3
																						Solyc01g080280.3		chloroplast glutamine synthetase
																						Solyc12g005630.2		Cytochrome b6-f complex iron-sulfur subunit (AHRD V3.3 *** A0A1U8G0H9_CAPAN)
																						Solyc02g063150.3		RuBP carboxylase small subunit
																						Solyc12g056830.1		ATP synthase subunit delta, chloroplastic-like (AHRD V3.3 *** A0A2I4F0A5_9ROSI)
																						Solyc03g114930.3		PsbP-like protein 1, chloroplastic (AHRD V3.3 *** A0A2G3A242_CAPAN)
																						Solyc07g052350.3		Aconitate hydratase (AHRD V3.3 *** A0A200Q7Z0_9MAGN)
																						Solyc07g056140.3		ADP-glucose pyrophosphorylase small subunit
																						Solyc01g095470.3		Glucose-6-phosphate 1-epimerase (AHRD V3.3 *** A0A1U8DT32_CAPAN)
																						Solyc01g108630.3		ni.1
																						Solyc09g063130.3		Photosystem I reaction center subunit IV (AHRD V3.3 *-* A0A2P6U4S6_CHLSO)
																						Solyc06g071910.3		3-oxoacyl-[acyl-carrier-protein] reductase, chloroplastic (AHRD V3.3 *** A0A2G2ZCU2_CAPAN),Pfam:PF13561
																						Solyc02g083980.3		Endoglucanase (AHRD V3.3 *** A0A2G3D7Z9_CAPCH)
																						Solyc11g068400.2		Cytochrome b-.1
																						Solyc11g008620.2		Phosphoglycolate phosphatase (AHRD V3.3 *** A0A2G3B0Q7_CAPCH)
																						Solyc07g054210.3		light dependent NADH:protochlorophyllide oxidoreductase 2
																						Solyc11g012850.2		Chlorophyllide a oxygenase, chloroplastic (AHRD V3.3 *** A0A2G2Z9Y9_CAPAN)
																						Solyc02g089620.3		proline dehydrogenase

## Sheet: Fern vs. Healthy up
		#Term	Database	ID	Input number	Background number	Corrected P-Value			1. Biosynthesis of secondary metabolites													3. Sesquiterpenoid and triterpenoid biosynthesis											14. Sulfur metabolism
1	1	Biosynthesis of secondary metabolites	KEGG PATHWAY	sly01110	34	1252	1.6767403665e-07			Solyc06g053870.5		3-ketoacyl-CoA synthase (AHRD V3.11 *** tr|A0A2G3B7M8|A0A2G3B7M8_CAPCH)											Solyc07g008680.4		Sesquiterpene synthase (AHRD V3.3 *-* G8H5N3_SOLLC)									Solyc10g080680.3		Adenylyl-sulfate kinase (AHRD V3.3 *** A0A2U1MP59_ARTAN),Pfam:PF01583
2	2	Metabolic pathways	KEGG PATHWAY	sly01100	45	2483	2.53687667368e-05			Solyc08g074630.2		Polyphenol oxidase (AHRD V3.3 *** O49912_TOBAC)											Solyc07g052150.4		Sesquiterpene synthase (AHRD V3.3 *** A0A2G3AYX6_CAPCH)									Solyc01g097930.3		Cysteine synthase (AHRD V3.3 *** A0A2G3BTX8_CAPCH)
3	3	Sesquiterpenoid and triterpenoid biosynthesis	KEGG PATHWAY	sly00909	5	27	0.000260080776428			Solyc02g082260.3		3-hydroxy-3-methylglutaryl CoA reductase											Solyc04g077440.4		Squalene epoxidase (AHRD V3.3 *** Q8GSM8_MEDTR)									Solyc08g014340.3		Cysteine synthase (AHRD V3.3 *** S6A7M4_NICAT)
4	4	Steroid biosynthesis	KEGG PATHWAY	sly00100	4	38	0.010278856473			Solyc03g122140.3		Peroxisomal (S)-2-hydroxy-acid oxidase GLO4 (AHRD V3.3 *** A0A2G2WPV6_CAPBA)											Solyc07g008690.3		Sesquiterpene synthase (AHRD V3.3 *** G8H5N3_SOLLC)
5	5	Carbon metabolism	KEGG PATHWAY	sly01200	9	283	0.0130992512088			Solyc02g086180.4		Delta(7)-sterol-C5(6)-desaturase (AHRD V3.3 *-* A0A1U8FPX0_CAPAN)											Solyc06g059930.4		sesquiterpene synthase 1
6	6	Propanoate metabolism	KEGG PATHWAY	sly00640	4	50	0.0168314924752			Solyc06g082980.3		Emopamil-binding (AHRD V3.3 *** A0A2U1L1I9_ARTAN)
7	7	Tyrosine metabolism	KEGG PATHWAY	sly00350	4	52	0.0170989177386			Solyc01g091170.3		ARGINASE 2																						15. Fatty acid metabolism
8	8	Peroxisome	KEGG PATHWAY	sly04146	5	93	0.0170989177386			Solyc01g088430.4		Fatty acid hydroxylase superfamily (AHRD V3.3 *** A0A2U1L8N4_ARTAN)											4. Steroid biosynthesis											Solyc08g068390.3		Glyoxysomal fatty acid beta-oxidation multifunctional protein MFP-a (AHRD V3.3 *** A0A2G2YXE3_CAPAN)
9	9	Terpenoid backbone biosynthesis	KEGG PATHWAY	sly00900	4	58	0.0205352579482			Solyc09g091510.3		chalcone synthase 1											Solyc06g082980.3		Emopamil-binding (AHRD V3.3 *** A0A2U1L1I9_ARTAN)									Solyc05g017760.4		Acetyl-CoA C-acetyltransferase (AHRD V3.3 *** D9U856_BACMN)
10	10	Fatty acid degradation	KEGG PATHWAY	sly00071	4	60	0.0211731620333			Solyc06g074090.3		7-dehydrocholesterol reductase (AHRD V3.3 *** A0A2G2WMN4_CAPBA)											Solyc06g074090.3		7-dehydrocholesterol reductase (AHRD V3.3 *** A0A2G2WMN4_CAPBA)									Solyc06g059710.3		Acyl-[acyl-carrier-protein] desaturase (AHRD V3.3 *** A0A2I4GZ93_9ROSI)
11	11	Isoquinoline alkaloid biosynthesis	KEGG PATHWAY	sly00950	3	30	0.0235424974075			Solyc08g078400.3		peroxisomal acyl-CoA oxidase 1B											Solyc04g077440.4		Squalene epoxidase (AHRD V3.3 *** Q8GSM8_MEDTR)									Solyc08g078400.3		peroxisomal acyl-CoA oxidase 1B
12	12	Valine, leucine and isoleucine degradation	KEGG PATHWAY	sly00280	4	66	0.0235424974075			Solyc04g082460.4		Catalase (AHRD V3.3 *** A0A2G2X1I6_CAPBA)											Solyc02g086180.4		Delta(7)-sterol-C5(6)-desaturase (AHRD V3.3 *-* A0A1U8FPX0_CAPAN)
13	13	Synthesis and degradation of ketone bodies	KEGG PATHWAY	sly00072	2	9	0.0300905487542			Solyc04g077440.4		Squalene epoxidase (AHRD V3.3 *** Q8GSM8_MEDTR)
14	14	Sulfur metabolism	KEGG PATHWAY	sly00920	3	36	0.0318512224601			Solyc07g054280.1		Tyrosine/DOPA decarboxylase 3 (AHRD V3.3 *** A0A2G2Z3G9_CAPAN)
15	15	Fatty acid metabolism	KEGG PATHWAY	sly01212	4	83	0.0391998160218			Solyc07g008390.4		HXXXD-type acyl-transferase family protein (AHRD V3.11 *** tr|F4JBC7|F4JBC7_ARATH)											5. Carbon metabolism
										Solyc08g076970.3		Acetylornithine deacetylase (AHRD V3.3 *** A0A2G2XLB1_CAPBA)											Solyc04g082460.4		Catalase (AHRD V3.3 *** A0A2G2X1I6_CAPBA)
										Solyc01g097930.3		Cysteine synthase (AHRD V3.3 *** A0A2G3BTX8_CAPCH)											Solyc03g122140.3		Peroxisomal (S)-2-hydroxy-acid oxidase GLO4 (AHRD V3.3 *** A0A2G2WPV6_CAPBA)
										Solyc04g063350.3		2-oxoisovalerate dehydrogenase subunit alpha 2, mitochondrial (AHRD V3.3 *** A0A2G3CL46_CAPCH)											Solyc08g014340.3		Cysteine synthase (AHRD V3.3 *** S6A7M4_NICAT)
										Solyc08g014340.3		Cysteine synthase (AHRD V3.3 *** S6A7M4_NICAT)											Solyc03g044200.3		Alcohol dehydrogenase-like protein (AHRD V3.3 *** A0A291L9M0_MENPI)
										Solyc05g017760.4		Acetyl-CoA C-acetyltransferase (AHRD V3.3 *** D9U856_BACMN)											Solyc01g097930.3		Cysteine synthase (AHRD V3.3 *** A0A2G3BTX8_CAPCH)
										Solyc03g044200.3		Alcohol dehydrogenase-like protein (AHRD V3.3 *** A0A291L9M0_MENPI)											Solyc01g094090.4		3-hydroxyisobutyryl-CoA hydrolase.1
										Solyc11g072110.2		2-oxoglutarate (2OG) and Fe(II)-dependent oxygenase superfamily protein (AHRD V3.3 *** A0A2U1Q1F3_ARTAN)											Solyc09g008670.3		threonine deaminase
										Solyc08g005710.3		Terpene synthase .1											Solyc05g017760.4		Acetyl-CoA C-acetyltransferase (AHRD V3.3 *** D9U856_BACMN)
										Solyc01g074030.3		Beta-glucosidase (AHRD V3.3 *** Q43014_PRUAV)											Solyc08g078400.3		peroxisomal acyl-CoA oxidase 1B
										Solyc06g076920.3		Alkyl transferase (AHRD V3.3 *** K4CA50_SOLLC)
										Solyc07g047740.3		TOMTPX2A peroxidase
										Solyc11g010850.2		1-deoxy-d-xylulose-5-phosphate synthase.1											6. Propanoate metabolism
										Solyc09g090900.4		3-isopropylmalate dehydratase large subunit (AHRD V3.3 *** A0A2G3CJZ4_CAPCH)											Solyc04g063350.3		2-oxoisovalerate dehydrogenase subunit alpha 2, mitochondrial (AHRD V3.3 *** A0A2G3CL46_CAPCH)
										Solyc08g068390.3		Glyoxysomal fatty acid beta-oxidation multifunctional protein MFP-a (AHRD V3.3 *** A0A2G2YXE3_CAPAN)											Solyc05g017760.4		Acetyl-CoA C-acetyltransferase (AHRD V3.3 *** D9U856_BACMN)
										Solyc08g074620.3		Polyphenol oxidase (AHRD V3.3 *** J7ES67_NICBE)											Solyc08g078400.3		peroxisomal acyl-CoA oxidase 1B
										Solyc01g088200.4		aldehyde oxidase 4 pseudogene											Solyc01g094090.4		3-hydroxyisobutyryl-CoA hydrolase.1
										Solyc09g008670.3		threonine deaminase
										Solyc06g062750.3		5'-nucleotidase SurE (AHRD V3.3 *** A0A1J3IMC7_NOCCA)
										Solyc03g115220.5		Flavonoid 3'-monooxygenase (AHRD V3.11 *** tr|A0A2G2WR53|A0A2G2WR53_CAPBA)											7. Tyrosine metabolism
																							Solyc03g044200.3		Alcohol dehydrogenase-like protein (AHRD V3.3 *** A0A291L9M0_MENPI)
																							Solyc08g074630.2		Polyphenol oxidase (AHRD V3.3 *** O49912_TOBAC)
																							Solyc07g054280.1		Tyrosine/DOPA decarboxylase 3 (AHRD V3.3 *** A0A2G2Z3G9_CAPAN)
										2. Metabolic pathways													Solyc08g074620.3		Polyphenol oxidase (AHRD V3.3 *** J7ES67_NICBE)
										Solyc06g053870.5		3-ketoacyl-CoA synthase (AHRD V3.11 *** tr|A0A2G3B7M8|A0A2G3B7M8_CAPCH)
										Solyc08g074630.2		Polyphenol oxidase (AHRD V3.3 *** O49912_TOBAC)
										Solyc02g082260.3		3-hydroxy-3-methylglutaryl CoA reductase											8. Peroxisome
										Solyc03g122140.3		Peroxisomal (S)-2-hydroxy-acid oxidase GLO4 (AHRD V3.3 *** A0A2G2WPV6_CAPBA)											Solyc11g067170.3		Fatty acyl-CoA reductase (AHRD V3.3 *** A0A2G2XZ88_CAPAN)
										Solyc02g086180.4		Delta(7)-sterol-C5(6)-desaturase (AHRD V3.3 *-* A0A1U8FPX0_CAPAN)											Solyc04g082460.4		Catalase (AHRD V3.3 *** A0A2G2X1I6_CAPBA)
										Solyc06g082980.3		Emopamil-binding (AHRD V3.3 *** A0A2U1L1I9_ARTAN)											Solyc03g122140.3		Peroxisomal (S)-2-hydroxy-acid oxidase GLO4 (AHRD V3.3 *** A0A2G2WPV6_CAPBA)
										Solyc02g082930.3		acidic extracellular 27 kD chitinase											Solyc11g065070.2		Hydroxymethylglutaryl-CoA lyase, mitochondrial (AHRD V3.3 *** A0A2G3B9F8_CAPCH)
										Solyc10g080680.3		Adenylyl-sulfate kinase (AHRD V3.3 *** A0A2U1MP59_ARTAN),Pfam:PF01583											Solyc08g078400.3		peroxisomal acyl-CoA oxidase 1B
										Solyc01g091170.3		ARGINASE 2
										Solyc09g091510.3		chalcone synthase 1
										Solyc06g074090.3		7-dehydrocholesterol reductase (AHRD V3.3 *** A0A2G2WMN4_CAPBA)											9. Terpenoid backbone biosynthesis
										Solyc08g078400.3		peroxisomal acyl-CoA oxidase 1B											Solyc11g010850.2		1-deoxy-d-xylulose-5-phosphate synthase.1
										Solyc04g082460.4		Catalase (AHRD V3.3 *** A0A2G2X1I6_CAPBA)											Solyc06g076920.3		Alkyl transferase (AHRD V3.3 *** K4CA50_SOLLC)
										Solyc04g077440.4		Squalene epoxidase (AHRD V3.3 *** Q8GSM8_MEDTR)											Solyc05g017760.4		Acetyl-CoA C-acetyltransferase (AHRD V3.3 *** D9U856_BACMN)
										Solyc07g054280.1		Tyrosine/DOPA decarboxylase 3 (AHRD V3.3 *** A0A2G2Z3G9_CAPAN)											Solyc02g082260.3		3-hydroxy-3-methylglutaryl CoA reductase
										Solyc07g008390.4		HXXXD-type acyl-transferase family protein (AHRD V3.11 *** tr|F4JBC7|F4JBC7_ARATH)
										Solyc06g051620.3		Phosphoinositide phospholipase C (AHRD V3.3 *** O49951_SOLTU)
										Solyc08g082440.3		UDP-glucose 4-epimerase (AHRD V3.3 *** Q6XZA0_SOLTU)											10. Fatty acid degradation
										Solyc08g076970.3		Acetylornithine deacetylase (AHRD V3.3 *** A0A2G2XLB1_CAPBA)											Solyc08g068390.3		Glyoxysomal fatty acid beta-oxidation multifunctional protein MFP-a (AHRD V3.3 *** A0A2G2YXE3_CAPAN)
										Solyc01g097930.3		Cysteine synthase (AHRD V3.3 *** A0A2G3BTX8_CAPCH)											Solyc05g017760.4		Acetyl-CoA C-acetyltransferase (AHRD V3.3 *** D9U856_BACMN)
										Solyc04g063350.3		2-oxoisovalerate dehydrogenase subunit alpha 2, mitochondrial (AHRD V3.3 *** A0A2G3CL46_CAPCH)											Solyc06g059710.3		Acyl-[acyl-carrier-protein] desaturase (AHRD V3.3 *** A0A2I4GZ93_9ROSI)
										Solyc08g014340.3		Cysteine synthase (AHRD V3.3 *** S6A7M4_NICAT)											Solyc08g078400.3		peroxisomal acyl-CoA oxidase 1B
										Solyc05g017760.4		Acetyl-CoA C-acetyltransferase (AHRD V3.3 *** D9U856_BACMN)
										Solyc11g065070.2		Hydroxymethylglutaryl-CoA lyase, mitochondrial (AHRD V3.3 *** A0A2G3B9F8_CAPCH)
										Solyc08g008580.3		Methionine gamma-lyase (AHRD V3.3 *** A0A1U8G8Y5_CAPAN)											11. Isoquinoline alkaloid biosynthesis
										Solyc03g044200.3		Alcohol dehydrogenase-like protein (AHRD V3.3 *** A0A291L9M0_MENPI)											Solyc08g074630.2		Polyphenol oxidase (AHRD V3.3 *** O49912_TOBAC)
										Solyc02g080220.3		Pectinesterase (AHRD V3.3 *** A0A2G2VBJ7_CAPBA)											Solyc07g054280.1		Tyrosine/DOPA decarboxylase 3 (AHRD V3.3 *** A0A2G2Z3G9_CAPAN)
										Solyc08g005710.3		Terpene synthase .1											Solyc08g074620.3		Polyphenol oxidase (AHRD V3.3 *** J7ES67_NICBE)
										Solyc01g074030.3		Beta-glucosidase (AHRD V3.3 *** Q43014_PRUAV)
										Solyc03g007240.3		spermine synthase,Pfam:PF01564
										Solyc07g047740.3		TOMTPX2A peroxidase											12. Valine, leucine and isoleucine degradation
										Solyc08g007130.5		Beta-amylase (AHRD V3.11 *** tr|A0A1U8GIP3|A0A1U8GIP3_CAPAN)											Solyc04g063350.3		2-oxoisovalerate dehydrogenase subunit alpha 2, mitochondrial (AHRD V3.3 *** A0A2G3CL46_CAPCH)
										Solyc01g094090.4		3-hydroxyisobutyryl-CoA hydrolase.1											Solyc05g017760.4		Acetyl-CoA C-acetyltransferase (AHRD V3.3 *** D9U856_BACMN)
										Solyc11g010850.2		1-deoxy-d-xylulose-5-phosphate synthase.1											Solyc11g065070.2		Hydroxymethylglutaryl-CoA lyase, mitochondrial (AHRD V3.3 *** A0A2G3B9F8_CAPCH)
										Solyc09g090900.4		3-isopropylmalate dehydratase large subunit (AHRD V3.3 *** A0A2G3CJZ4_CAPCH)											Solyc01g094090.4		3-hydroxyisobutyryl-CoA hydrolase.1
										Solyc08g068390.3		Glyoxysomal fatty acid beta-oxidation multifunctional protein MFP-a (AHRD V3.3 *** A0A2G2YXE3_CAPAN)
										Solyc09g061890.3		Pectate lyase (AHRD V3.3 *** A0A2G2VZE8_CAPBA)
										Solyc08g074620.3		Polyphenol oxidase (AHRD V3.3 *** J7ES67_NICBE)											13. Synthesis and degradation of ketone bodies
										Solyc06g059710.3		Acyl-[acyl-carrier-protein] desaturase (AHRD V3.3 *** A0A2I4GZ93_9ROSI)											Solyc05g017760.4		Acetyl-CoA C-acetyltransferase (AHRD V3.3 *** D9U856_BACMN)
										Solyc01g088200.4		aldehyde oxidase 4 pseudogene											Solyc11g065070.2		Hydroxymethylglutaryl-CoA lyase, mitochondrial (AHRD V3.3 *** A0A2G3B9F8_CAPCH)
										Solyc09g011600.3		glutathione S-transferase
										Solyc04g008490.2		NADH dehydrogenase [ubiquinone].1
										Solyc09g008670.3		threonine deaminase
										Solyc06g062750.3		5'-nucleotidase SurE (AHRD V3.3 *** A0A1J3IMC7_NOCCA)
										Solyc03g115220.5		Flavonoid 3'-monooxygenase (AHRD V3.11 *** tr|A0A2G2WR53|A0A2G2WR53_CAPBA)

## Sheet: Fern vs. Healthy down
No pathways with padj value < 0.05
