# Supplementary material for: Rewiring of auxin and MAPK signaling is associated with contrasting shoestring and fern-like manifestations in ToBRFV-A134T-infected tomato
Source: Front Plant Sci. 2026 Jun 30;17:1828330. doi: 10.3389/fpls.2026.1828330 (PMC13364930; doi:10.3389/fpls.2026.1828330)
Supplement: Supplementary file 6 [file Table4.xlsx]

## Sheet: 1. Auxin
Solyc_ID	Abbreviation	Gene_Name	M_LFC	M_padj	S_LFC	S_padj	F_LFC	F_padj
Solyc01g005490.3	ILL1	IAA-amino acid hydrolase IL.1	3.88646	1.4e-64	3.18639	8.36e-10	1.44552	0.00620517
Solyc01g091030.3	SAUR1	Small auxin up-regulated RNA1	0.0331544	0.978644	1.26569	0.0109283	-0.385797	0.953886
Solyc01g099120.4	Auxin response protein 4	Protein AUXIN RESPONSE 4 (AHRD V3.3 *-* A0A2G2Y0B6_CAPAN)	-1.4286	0.0415729	0.261522	0.865007	-0.154054	0.992522
Solyc01g110580.2	SAUR5	Small auxin up-regulated RNA5	-1.40171	0.0619317	-1.44655	0.0376787	-0.595929	0.794138
Solyc01g110940.3	SAUR20	Auxin-responsive protein SAUR20 (AHRD V3.3 *** A0A2G2XY34_CAPAN)	-0.949594	0.622083	-3.34505	0.0295924	-1.24992	0.615076
Solyc01g110970.4	SAUR20	Auxin-responsive protein SAUR20 (AHRD V3.11 *** tr|A0A2G2XYI3|A0A2G2XYI3_CAPAN)	-0.278978	0.88137	-3.30154	0.0184292	-0.503846	0.920465
Solyc02g037550.3	PIN-likes 3-like	Auxin efflux carrier (AHRD V3.3 *** A0A2U1MR93_ARTAN)	1.99764	0.00172536	0.973818	0.216001	0.784971	0.361441
Solyc02g077560.3	ARF3	auxin response factor 3	2.1545	8.97e-20	2.39433	1.38e-08	0.606102	0.566059
Solyc02g079190.3	Auxin F-BOX3	Protein AUXIN SIGNALING F-BOX 3 (AHRD V3.3 *** A0A2G3D604_CAPCH)	2.35828	6.81e-09	0.909607	0.00543706	0.725247	0.241238
Solyc02g080220.3	Pectinesterase	Pectinesterase (AHRD V3.3 *** A0A2G2VBJ7_CAPBA)	4.46812	4.64e-20	5.15747	1.77e-06	2.9941	1.39e-11
Solyc02g092820.4	GH3.4	IAA-amido synthetase 3-4	2.89589	0.162645	3.8582	0.0328239	0	0
Solyc03g031990.4	PIN-LIKES 3-like (2)	Auxin efflux carrier (AHRD V3.3 *-* A0A2U1MR93_ARTAN)	-0.372823	0.816735	-1.15503	0.0938549	-2.59766	9.28e-06
Solyc03g118770.4	LAM1	WUSCHEL-related homeobox 6 (AHRD V3.3 *** A0A2G3A315_CAPAN)	-4.9646	1.87481e-06	-7.7936	4.34237e-06	0.3947	0.9644
Solyc03g123620.4	Pectinesterase	Pectinesterase (AHRD V3.3 *** A0A2G3D1E1_CAPCH)	-1.0738	0.0361948	-1.27212	0.117974	-0.237	0.975956
Solyc04g007690.3	PIN3	SlPIN3	-0.568424	0.656846	-2.24739	0.00633103	-0.225029	0.988854
Solyc04g010330.3	Auxin-regulated protein	Auxin-regulated protein	7.17954	0.000194037	4.89242	0.236286	0	0
Solyc04g081240.2	ARF5	Auxin Response Factor 5	1.16829	0.171534	0.861557	0.323584	1.37515	0.0099054
Solyc04g081270.1	SAUR52	Small auxin up-regulated RNA52	0.685746	0.775256	-6.23876	0.032892	0.0773784	0.999028
Solyc04g082140.3	Pectinesterase	pectinesterase	-0.351463	0.742875	-1.31252	0.00145007	0.216162	0.955107
Solyc05g047460.3	ARF7B	Auxin Response Factor 7B	0.637888	0.118349	1.28774	0.00279605	-0.363668	0.893697
Solyc06g009190.5	Pectinesterase	Pectinesterase (AHRD V3.11 *** tr|A0A2G3C3P4|A0A2G3C3P4_CAPCH)	0.135941	0.902277	-1.82189	0.000408451	-0.504761	0.815595
Solyc06g073060.3	ILL5	IAA-amino acid hydrolase ILR1-like 4 (AHRD V3.3 *** A0A1U8H3P8_CAPAN)	1.10498	0.0473458	0.258331	0.805263	0.424726	0.918381
Solyc06g075690.3	Auxin-regulated protein	auxin-regulated protein AF416289	1.53596	0.03129	1.79628	0.0878586	-0.34617	0.988854
Solyc07g042490.1	SAUR protein	Auxin responsive SAUR protein (AHRD V3.3 *** A0A2U1PXP1_ARTAN)	-3.9982	6.28e-06	-0.874756	1	-0.284526	0.98191
Solyc07g043620.3	ARF6B	Auxin response factor (AHRD V3.11 *** tr|D9IUY5|D9IUY5_SOLLC)	-0.286757	0.927968	-6.48351	0.019227	-2.02196	0.664046
Solyc08g078640.4	Pectinesterase	Pectinesterase (AHRD V3.11 *** tr|A0A2G3DBT2|A0A2G3DBT2_CAPCH)	-1.33823	0.0435256	-3.87488	0.131533	0.0627855	0.99828
Solyc08g082630.3	ARF9A	Auxin Response Factor 9A	-1.22804	0.249136	-2.01032	0.0314404	-0.259665	0.988854
Solyc09g064530.3	IAA12	auxin-regulated IAA12	2.82055	1.1e-07	1.45918	0.0433462	0.702609	0.504187
Solyc09g065850.4	IAA3	auxin-regulated IAA3	1.56928	0.0011127	2.06406	9.84e-06	0.402936	0.947266
Solyc09g075350.5	Pectinesterase	Pectinesterase (AHRD V3.11 *** tr|A0A2G2W0I1|A0A2G2W0I1_CAPBA)	-2.38993	1.38e-05	-3.434	0.00177787	0.304467	0.98191
Solyc11g005770.2	Pectinesterase	Pectinesterase (AHRD V3.3 *** A0A2I4GT13_9ROSI)	1.88488	0.00012873	2.33556	0.00147056	0.468089	0.93034
Solyc11g013470.1	ARF17	Auxin response factor (AHRD V3.3 *-* E5LMG0_SOLLC)	2.9329	0.0344893	0.970526	0.712693	0.151401	0.99828
Solyc11g069500.2	ARF10A	Auxin Response Factor 10A	1.905	2.58e-11	2.42226	1.9e-05	0.985873	0.0604392
Solyc12g005310.2	GH3.15	Auxin-responsive GH3 family protein (AHRD V3.3 *** A0A2U1LNK3_ARTAN)	0	0	0	0	7.65213	0.00222969
Solyc12g007230.2	IAA8	auxin-regulated IAA8	1.57891	0.00167822	0.433041	0.43856	0.371077	0.869924
Solyc12g008690.3	ILL4	IAA-amino acid hydrolase ILR1-like protein (AHRD V3.3 *** A0A2K3NR96_TRIPR)	-1.39014	0.025729	-1.91803	0.00301924	-0.711942	0.393468
Solyc12g095750.2	PIN-LIKES 3-like (3)	Auxin efflux carrier (AHRD V3.3 *** A0A200PR79_9MAGN)	-0.468114	0.600207	-4.07908	6.02e-05	-0.129295	0.992522

## Sheet: 2. Ethylene
Solyc_ID	Abbreviation	Gene_Name	M_LFC	M_padj	S_LFC	S_padj	F_LFC	F_padj
Solyc01g009170.4	EIL-EIN3/EIL	EIL-EIN3/EIL	1.81396	0.0012929	1.70366	0.0019268	-0.302121	0.954458
Solyc01g101060.4	SAM synthetase	S-adenosyl-L-methionine synthetase	1.02278	0.000160425	1.16807	0.00713929	0.342459	0.917428
Solyc02g022920.1	ERF-nucl	ethylene-responsive nuclear protein	3.69073	9.0929e-27	3.18295	0.000469549	1.24303	0.228263
Solyc02g077840.2	ER-TF 4	Ethylene-responsive transcription factor 4 (AHRD V3.3 *-* A0A2G3D5H4_CAPCH)	1.35957	0.176226	2.08536	0.00653407	-0.397917	0.979784
Solyc03g093540.1	ERF1a-2	Ethylene-responsive transcription factor 5 (AHRD V3.3 *** ERF5_TOBAC)	-0.198559	0.924113	3.05596	9.52357e-05	0.223033	0.991443
Solyc03g093550.1	ERF1a-1	Ethylene-responsive transcription factor 5 (AHRD V3.3 *** A0A2G3CVP7_CAPCH)	-0.646683	0.396701	1.78659	0.0261147	0.534821	0.796387
Solyc03g093560.1	ERF C.6	ethylene response factor C.6	-0.39487	0.669502	2.60051	0.000117189	0.526753	0.755125
Solyc03g098230.3	DCD1	Bifunctional D-cysteine desulfhydrase/1-aminocyclopropane-1-carboxylate deaminase, mitochondrial (AHRD V3.3 *** A0A2G2X7N7_CAPBA)	1.2174	0.000722596	0.365034	0.593822	0.218835	0.964444
Solyc03g118190.4	ERF.D7	Ethylene-responsive transcription factor (AHRD V3.3 *** A0A2G3CZ32_CAPCH)	9.15774	5.369e-138	8.18802	1.86145e-42	6.02361	7.90786e-39
Solyc04g007170.3	ER-TF	Ethylene-responsive transcription factor (AHRD V3.3 *** A0A2G2V7U7_CAPBA)	-1.73595	0.00180359	-0.192215	0.859715	-1.10995	0.310136
Solyc04g009450.1	ER-TF	Ethylene-responsive transcription factor (AHRD V3.3 *** A0A2G3CEN0_CAPCH)	-0.90342	0.699224	-5.66105	0.0237204	-1.34318	0.834012
Solyc04g011440.4	ER21	ethylene-responsive heat shock protein cognate 70	2.29196	0.00329691	3.30557	2.84304e-07	1.00035	0.716092
Solyc04g049010.3	EIN5/7	ethylene insensitive 5/7	2.68658	5.19774e-20	1.95284	4.19721e-05	1.34638	0.0234393
Solyc06g019200.4	EGY2	Ethylene-dependent gravitropism-deficient and yellow-green-like 2 (AHRD V3.3 *** F4K0T6_ARATH)	-1.00772	0.0024272	-0.95283	0.158648	-0.618692	0.709393
Solyc06g053710.3	ETR4	ethylene receptor homolog (ETR4)	3.52045	4.22745e-27	3.28837	5.5407e-12	1.5789	0.0714256
Solyc06g065820.3	ERF H.1	Ethylene Response Factor H.1	-7.18176	0.00136422	-7.06429	0.00379854	-1.73034	0.718307
Solyc07g006380.3	SlDEF3	Defensin-like protein (AHRD V3.3 *** A0A1U8HFN5_CAPAN)	2.25665	0.531416	-8.13578	1.7172e-05	5.73914	0.0192586
Solyc07g007750.3	SlDEF1	Defensin protein (AHRD V3.3 *** B1N678_SOLLC),Pfam:PF00304	1.04482	0.386014	-5.35399	0.0011486	2.9052	8.90274e-05
Solyc07g007755.2	SlDEF9	Defensin protein (AHRD V3.11 *** tr|B1N681|B1N681_SOLPI)	-1.11797	0.00088694	-1.17637	0.0023725	0.949349	0.21107
Solyc07g049490.3	ERF F.3	Ethylene Response Factor F.3	0.677882	0.220133	1.68415	0.0144295	0.0810331	0.993935
Solyc07g053740.1	ERF F.4	Ethylene Response Factor F.4	0.774612	0.135378	1.75203	0.0073891	0.776695	0.524864
Solyc07g054220.1	ERF 2a	Ethylene-responsive transcription factor (AHRD V3.3 *** A0A2G3C0R2_CAPCH)	3.05294	0.0150974	4.6256	5.04685e-24	-0.563995	0.989467
Solyc08g008305.1	ERF061	Ethylene-responsive transcription factor (AHRD V3.3 *** A0A2G2W2X0_CAPBA)	0	0	5.84244	0.00301924	0	0
Solyc09g059390.2	ERF	Ethylene-responsive transcription factor (AHRD V3.3 *-* A0A2G3A8F6_CAPAN)	8.24709	0.00394453	0	0	6.88395	0.120982
Solyc09g065640.3	EOL1	ethylene overproducer-like 1	-0.568597	0.392864	-1.25904	0.0027164	-0.0733092	0.992867
Solyc09g089610.3	ETR6	ethylene receptor-like protein (ETR6)	2.90526	1.06306e-05	3.23019	4.30391e-07	1.26851	0.654931
Solyc10g009110.1	ERF F.5	ethylene response factor F.5	0.891519	0.31545	1.78843	0.00412221	0.385048	0.964866
Solyc12g005940.2	ACO2	1-aminocyclopropane-1-carboxylate oxidase 2 (AHRD V3.3 *** Q7Y257_BETPN)	0.847764	0.750571	2.68428	0.000515726	1.04425	0.721532
Solyc12g009240.1	ERF017	Ethylene-responsive transcription factor (AHRD V3.3 *-* A0A2G3BP26_CAPCH)	0	0	6.98888	0.00276964	0	0
Solyc12g011270.2	ER49	ethylene-responsive elongation factor EF-Ts precursor	3.45035	7.67115e-11	1.9265	0.000480725	0.913172	0.238136
Solyc01g097980.3	CTR1-like kinase 2	CTR1-like protein kinase 2	1.15055	0.00535193	1.22481	0.00508838	0.35473	0.933475
Solyc09g075440.4	Never ripe-2	Never ripe-2	1.24002	0.000712583	1.35108	0.00171055	0.189263	0.98989

## Sheet: 3. ABA
Solyc_ID	Abbreviation	Gene_Name	M_LFC	M_padj	S_LFC	S_padj	F_LFC	F_padj
Solyc01g056690.4	PP2C2	Protein kinase and PP2C-like domain-containing protein (AHRD V3.3 *** A0A2G3AJ12_CAPAN)	1.1288	0.00482945	0.258154	0.805218	0.537008	0.704483
Solyc01g079720.3	PP2C6	Protein phosphatase 2C 70 (AHRD V3.3 *** A0A1U8E8U4_CAPAN)	1.94338	2.82216e-13	1.95673	0.000104027	0.317252	0.94324
Solyc01g080400.3	PP2C6	Protein phosphatase 2C family protein (AHRD V3.3 *** A0A2U1LBE2_ARTAN)	0.769726	0.168055	1.01956	0.0326853	0.0627934	0.998242
Solyc01g104650.3	ABI5-like 5	ABSCISIC ACID-INSENSITIVE 5-like protein 5 (AHRD V3.3 *** A0A2I4GE24_9ROSI)	1.07273	0.0454384	1.00475	0.123437	0.456644	0.908983
Solyc01g105020.3	PP2C12	Protein phosphatase 2C (PP2C)-like domain (AHRD V3.3 *-* A0A200PXZ2_9MAGN)	-1.55331	0.000320244	-1.2778	0.0116554	-0.229381	0.949117
Solyc01g107300.5	PP2C14	Protein phosphatase 2C family protein (AHRD V3.11 *** tr|A0A2U1MLG3|A0A2U1MLG3_ARTAN)	2.04407	8.16439e-08	2.12178	9.55961e-11	0.265516	0.966585
Solyc01g108080.4	ABI5-like 7	ABSCISIC ACID-INSENSITIVE 5-like protein 7 (AHRD V3.3 *** A0A2G3BV73_CAPCH)	2.85073	4.19106e-09	2.61427	3.11766e-05	0.669547	0.815595
Solyc02g086050.3	ABA4	Abscisic acid (Aba)-deficient 4 (AHRD V3.3 *** A0A1P8AQ81_ARATH)	-1.1361	0.0166778	-2.75167	8.31045e-05	-0.152668	0.992373
Solyc03g007230.4	PP2C23	Protein phosphatase 2C (AHRD V3.3 *** A0A2U1KYU0_ARTAN)	2.7559	2.86763e-12	1.90562	0.0247494	1.10542	0.217573
Solyc03g007310.3	PYL8	Abscisic acid receptor PYL8 (AHRD V3.3 *** A0A2G3CWW8_CAPCH)	1.28325	0.00803347	1.40802	0.00812174	0.209001	0.988854
Solyc04g071510.3	ABI5 protein	Protein ABSCISIC ACID-INSENSITIVE 5 (AHRD V3.3 *** A0A2G3CMZ5_CAPCH)	0.355894	0.691655	1.2095	0.00811539	-0.0846885	0.994738
Solyc04g071610.5	ASR3	Abscisic stress-ripening protein 3 (AHRD V3.11 *-* tr|A0A1U8GDP7|A0A1U8GDP7_CAPAN)	1.04018	0.000308861	0.731932	0.042318	0.120975	0.992522
Solyc04g078900.3	ABA 8'OH	ABA 8'-hydroxylase	-1.26339	0.00457335	-0.353178	0.675672	-1.06387	0.0776626
Solyc05g055980.4	PP2C43	Protein phosphatase 2c-like protein (AHRD V3.3 *** Q8S2S5_EUTHA)	1.37362	0.0391391	0.648595	0.497494	-0.0899539	0.994738
Solyc06g007190.5	PP2C44	Protein phosphatase 2C (AHRD V3.11 *** tr|O24078|O24078_MEDSA)	3.18922	0.0304424	2.80674	1	-0.149884	0.99828
Solyc06g059930.4	STS1	sesquiterpene synthase 1	2.73633	1.27145e-09	2.70512	4.85769e-06	1.37649	0.0224972
Solyc06g065610.3	PP2C49	Protein phosphatase 2C (AHRD V3.3 *** Q8S8Z1_MESCR)	-1.42222	0.0319339	-1.15451	0.0231252	-0.130404	0.992522
Solyc07g008680.4	STS2	Sesquiterpene synthase (AHRD V3.3 *-* G8H5N3_SOLLC)	13.1851	2.03669e-24	12.487	2.70791e-18	10.7669	2.24694e-13
Solyc07g008690.3	STS3	Sesquiterpene synthase (AHRD V3.3 *** G8H5N3_SOLLC)	10.0083	1.79729e-12	9.36403	8.47817e-08	7.48994	5.2654e-05
Solyc07g040990.4	PP2C57	Protein phosphatase 2C 77 (AHRD V3.3 *** A0A2G3BYZ4_CAPCH)	0.37049	0.63951	1.25701	0.0244792	-0.402976	0.917428
Solyc07g052150.4	STS4	Sesquiterpene synthase (AHRD V3.3 *** A0A2G3AYX6_CAPCH)	3.67843	7.74148e-10	3.42224	8.07618e-08	1.92963	0.0125175
Solyc07g062970.3	PP2C60	protein phosphatase 2C	1.7133	5.42583e-09	1.20433	0.0269831	0.675709	0.550643
Solyc09g010780.3	PP2C protein	Protein phosphatase 2C (AHRD V3.3 *-* A0A2U1P5P3_ARTAN)	2.87569	5.32666e-05	3.22941	6.45772e-07	1.40838	0.153619
Solyc09g015380.1	PYL5	Abscisic acid receptor PYL5 (AHRD V3.3 *** A0A1U8EIS0_CAPAN)	5.95224	7.96367e-08	4.83603	0.0547359	0	0
Solyc10g008490.3	PP2C protein	Protein phosphatase 2C (AHRD V3.3 *** A0A2U1PMG8_ARTAN)	-2.11177	8.77381e-05	-1.25376	0.142859	-0.628999	0.566797
Solyc10g049630.2	PP2C protein	Protein phosphatase 2C family protein (AHRD V3.3 *** A0A2U1MLG3_ARTAN)	0.979329	0.331961	1.52101	0.00315086	-0.43157	0.92265
Solyc10g081350.2	ABI5-like 2	ABSCISIC ACID-INSENSITIVE 5-like protein 2 (AHRD V3.3 *** A0A2G3BGU0_CAPCH)	2.30969	4.24506e-06	1.12747	0.0651621	0.506213	0.815631
Solyc12g006570.2	STS5	Sesquiterpene synthase (AHRD V3.3 *** G5CV52_SOLLC)	5.42231	0.0171138	6.25385	0.00253281	3.10936	0.570809
Solyc01g095630.3	WRKY41	WRKY transcription factor 41	1.41409	0.000347284	1.65307	0.0286194	0.098016	0.992867
Solyc08g016720.1	NCED2	9-cis-epoxycarotenoid dioxygenase2	2.54362	0.00587297	0.224008	0.912807	0.0143633	0.999932
Solyc04g012160.4	SnRK2.8	SNF1-related kinase	-0.138875	0.90536	1.20253	0.0207096	-0.686711	0.761023
Solyc11g069765.1	SNF1-B3	SNF1-related protein kinase regulatory subunit beta-3 (AHRD V3.3 *** A0A2G2YI64_CAPAN)	2.81759	3.69854e-08	2.26416	0.00524863	0.363712	0.97455

## Sheet: 4. Jasmonic acid
Solyc_ID	Abbreviation	Gene_Name	M_LFC	M_padj	S_LFC	S_padj	F_LFC	F_padj
Solyc01g095200.3	PI2	proteinase inhibitor 2	0.683993	0.0472978	1.11374	0.00276964	0.0369814	0.99828
Solyc03g098730.1	Kuntiz PI	Kunitz-type protease inhibitor (AHRD V3.3 *** J9XUY3_TOBAC)	2.04649	0.0257772	2.93976	0.0282171	2.07181	0.361441
Solyc03g098795.1	PI-II	Proteinase inhibitor type-2 (AHRD V3.3 *** A0A2G2XU31_CAPAN)	3.22411	0.260255	1.6415	0.0864246	3.49985	0.000683053
Solyc05g014790.3	LOX	Lipoxygenase (AHRD V3.3 *** K4BYJ7_SOLLC)	0.123502	0.919636	1.17576	0.043006	-0.0787591	0.994182
Solyc06g073587.1	Cys PI	Cysteine proteinase inhibitor (AHRD V3.3 *-* A0A2G2ZD82_CAPAN)	1.20718	0.49354	-1.72221	0.569647	2.69868	0.000139131
Solyc08g014000.3	LOXA	lipoxygenase A	0	0	0	0	5.26308	6.7354e-07
Solyc09g083435.1	PI1	Proteinase inhibitor.1	1.99575	0.324893	-0.46949	0.593941	1.79164	0.00101173
Solyc09g084450.3	PI-I	Protease inhibitor I (AHRD V3.3 *** Q07459_SOLTU)	2.18001	0.181248	0.103478	0.938502	2.25339	7.58051e-06
Solyc11g020960.2	PI-II-2	Proteinase inhibitor type-2 (AHRD V3.3 *** A0A2G3AT14_CAPCH)	0.837093	0.0547845	2.3905	7.54399e-17	1.42451	0.0029891
Solyc09g014990.4	WRKY33B	WRKY transcription factor 33	1.45008	0.0538634	2.10777	0.00886605	-1.59755	0.206907
Solyc06g066370.5	WRKY33A	WRKY-type transcription factor (AHRD V3.11 *** tr|A3QR50|A3QR50_CAPAN)	1.01573	0.0173232	1.59294	0.00629376	-0.388799	0.875068
Solyc07g042170.3	JAZ 3	Jasmonate ZIM-domain protein 3 (AHRD V3.3 *** B3Y563_TOBAC)	1.08074	0.0296102	0.259005	0.758073	0.65738	0.412194

## Sheet: 5. Phenylpropanoid
Solyc_ID	Abbreviation	Gene_Name	M_LFC	M_padj	S_LFC	S_padj	F_LFC	F_padj
Solyc01g111070.3	CHS-like	Chalcone synthase-like protein (AHRD V3.3 *** A0A2K3NPT9_TRIPR)	-6.2134	0.0277919	-0.931573	0.800484	-0.346203	0.992522
Solyc02g083890.4	CHI-like	Chalcone-flavanone isomerase family protein (AHRD V3.3 *** AT5G66230.1)	-2.11035	0.0331439	-6.52188	6.3e-08	0.721635	0.864571
Solyc02g085020.4	DFR	dihydroflavonol 4-reductase	0.10376	0.928334	-3.12423	5.54e-07	0.342692	0.960313
Solyc02g089780.3	DFR-1	dihydroflavonol 4-reductase/flavanone protein (AHRD V3.3 *-* AT3G02420.2)	3.77277	1.6e-07	2.71392	0.0510548	2.17477	0.0442475
Solyc03g042560.3	PAL	Phenylalanine ammonia-lyase (AHRD V3.3 *** A0A2G2YQ27_CAPAN)	0	0	4.913	0.00664782	0	0
Solyc03g045090.3	DFR-2	dihydroflavonol 4-reductase/flavanone protein (AHRD V3.3 *** AT3G02420.1)	1.3972	0.000111518	1.03887	0.086814	0.340365	0.908983
Solyc03g115220.5	F3'H	Flavonoid 3'-monooxygenase (AHRD V3.11 *** tr|A0A2G2WR53|A0A2G2WR53_CAPBA)	1.86326	5.55e-06	0.932623	0.338842	1.4472	0.00134917
Solyc03g117870.3	4CL	4-coumarate:CoA ligase (AHRD V3.3 *** Q42879_LITER)	1.00586	0.0266446	-0.0938099	0.918012	1.03659	0.061576
Solyc04g080550.5	IFR-like	Isoflavone reductase-like protein (AHRD V3.11 *** tr|A0A2G2V5Y4|A0A2G2V5Y4_CAPBA)	-1.50603	0.136427	-2.86914	0.00641673	0.108465	0.993917
Solyc05g010320.4	CHI-like 2	Chalcone-flavonone isomerase family protein (AHRD V3.3 *** A0A193AUW5_SOLME)	-0.0537963	0.96126	-2.42907	3.83e-06	0.601522	0.684816
Solyc07g008360.2	4CL-like	4-coumarate:CoA ligase (AHRD V3.3 *** Q42879_LITER)	-3.33008	0.0896995	-5.98347	0.00606861	-0.24636	0.992867
Solyc08g068690.1	THT	Tyramine n-hydroxycinnamoyl transferase (AHRD V3.3 *** Q5D8C0_CAPAN)	1.88195	0.0277919	2.90842	0.000609174	-0.739639	0.908942
Solyc08g078030.5	HCT	Transferase domain-containing protein (AHRD V3.11 *** tr|A0A1Q3BID0|A0A1Q3BID0_CEPFO)	-5.97691	1.49774e-05	-1.15496	0.703339	-1.40532	0.365517
Solyc09g007900.5	PAL 2	Phenylalanine ammonia-lyase (AHRD V3.11 *** tr|A0A2G2YQ27|A0A2G2YQ27_CAPAN)	2.16754	1.32e-05	2.6329	1.76e-06	0.5664	0.882308
Solyc09g091510.3	CHS1	chalcone synthase 1	6.23249	1.53e-93	5.02559	1.18e-23	4.14869	6.48e-26
Solyc10g052490.2	IFR-homolog	Isoflavone reductase homolog (AHRD V3.3 *** IFRH_SOLTU)	-1.12713	0.120211	-3.72568	3.79e-06	-0.206436	0.98803
Solyc10g084890.3	UGT76.1	UDP-glycosyltransferase 76.1	2.88651	0.000132165	2.20026	0.499977	2.1142	0.00400214
Solyc11g007840.3	UGT-like	UDP-Glycosyltransferase superfamily protein (AHRD V3.3 *** AT5G04480.1)	2.77209	9.9e-13	2.50985	1.93e-09	0.812772	0.715284
Solyc11g010780.1	UGT91.1	UDP-glycosyltransferase 91.1	1.66086	0.213779	3.35647	4.98e-12	0.661977	0.949066

## Sheet: 6. Gibberellin
Solyc_ID	Abbreviation	Gene_Name	M_LFC	M_padj	S_LFC	S_padj	F_LFC	F_padj
Solyc01g107370.3	GA-regulated protein	Gibberellin-regulated protein (AHRD V3.3 *** K0E174_POPTO)	0.3731	0.9076	-7.0118	0.0034	2.6097	0.6048
Solyc01g107730.3	CYCD3C2	D-type cyclin-2	-1.60688	3.76221e-05	-2.56652	1.4604e-10	0.826591	0.565231
Solyc02g083880.3	GA-regulated 3	Gibberellin-regulated protein 3 (AHRD V3.3 *** A0A1U8FMR2_CAPAN)	0.0283707	0.993538	-6.89616	0.00592244	1.86658	0.239185
Solyc02g086450.1	CDK SMR6	Cyclin-dependent protein kinase inhibitor SMR6 (AHRD V3.3 *** SMR6_ARATH)	-1.89064	0.512876	-6.1921	0.0358693	1.44685	0.71067
Solyc03g032190.3	Cyclin B2.7	cyclinB2_7	-0.961194	0.430186	-4.56444	0.00296117	0.782989	0.850109
Solyc03g093790.3	Cyclin U4.2	cyclinU4_2	-1.76669	0.314596	-4.88012	0.00229359	-0.726638	0.863987
Solyc03g113910.3	GA-regulated 14	Gibberellin-regulated protein 14 (AHRD V3.3 *** A0A2G3AWC5_CAPCH)	-1.4125	0.0048	-3.4605	0	1.393	0.0904
Solyc03g116060.5	GA-regulated 6	Gibberellin-regulated protein 6 (AHRD V3.11 *** tr|A0A2G3CZG9|A0A2G3CZG9_CAPCH)	-0.7449	0.4813	-2.3818	0.0001	0.2995	0.9738
Solyc03g119990.4	ABH protein	Alpha/beta-Hydrolases superfamily protein (AHRD V3.3 *** A0A2U1NI49_ARTAN)	-2.0165	0.0126	-2.0266	0.0043	0.7053	0.6976
Solyc06g064660.4	CDK C.1	Cyclin-dependent kinase C.1	0	0	3.23887	0.0441607	1.70724	0.718892
Solyc06g069790.5	GA-regulated protein	Gibberellin-regulated protein (AHRD V3.11 *** tr|S8CK34|S8CK34_9LAMI)	-1.2371	0.7264	-3.7132	0	1.7592	0.0079
Solyc07g061720.3	GA2ox4	gibberellin 2-oxidase 4	2.422	0.0001	0.6458	0.8058	-0.3221	0.9929
Solyc08g066330.3	CDK A-1	LEY17225 cyclin-dependent protein kinase A-1	4.82476	3.09092e-22	2.06912	0.00978691	1.98369	0.000214115
Solyc10g080950.2	Cyclin B1.2	cyclinB1_2	-2.2176	0.236148	-5.20454	0.0080731	0.854841	0.917428
Solyc11g011260.1	GAI	GAI	-1.4458	0.0013	-1.1126	0.0008	-0.8036	0.0354
Solyc11g017440.3	GA regulated protein	Gibberellin regulated protein (AHRD V3.3 *-* A0A200PTJ5_9MAGN)	-1.229	0.0332	-1.3257	0.0768	-0.4614	0.6538
Solyc11g045610.2	CDK C.1-2	Cyclin-dependent kinase C.1	-0.232422	0.928455	1.89174	0.00317593	0.207423	0.992522
Solyc12g027850.3	CDK E.1	Cyclin-dependent kinase E.1	0.489206	0.516898	1.14448	0.0424677	0.296547	0.954458
Solyc12g042500.2	GA-regulated protein	Gibberellin-regulated family protein (AHRD V3.3 *** A0A2U1P8W2_ARTAN)	-0.7723	0.5071	1.0956	0.2929	1.7522	0.0103
Solyc12g042520.3	GA-regulated protein	Gibberellin-regulated family protein (AHRD V3.3 *** A0A2U1P8W2_ARTAN)	3.3093	0.0126	3.9067	0.0364	1.5632	0.8705
Solyc12g088530.2	Cyclin A3.1	cyclin A3.1	-1.36981	0.251664	-5.51015	0.00058208	0.0136864	0.999932
Solyc12g088650.2	Cyclin D3.2	cyclinD3_2	-0.322072	0.757495	-1.96135	0.0162729	0.855845	0.583306
Solyc12g098310.2	CDK inhibitor	Cyclin-dependent kinase inhibitor (AHRD V3.3 *** A0A2G2VID6_CAPBA)	0.88492	0.103636	1.11161	0.00617289	0.369432	0.882891

## Sheet: 7. SA
Solyc_ID	Abbreviation	Gene_Name	M_LFC	M_padj	S_LFC	S_padj	F_LFC	F_padj
Solyc02g065470.1	PR1-2	Pathogenesis-related protein.1	-0.0209949	0.984992	-0.664449	0.540303	1.0675	0.0393657
Solyc02g082920.5	Chit-II	Class II chitinase	2.26837	4.95509e-06	1.57392	0.00815294	0.354282	0.964444
Solyc02g082930.3	Chit-ae27kD	acidic extracellular 27 kD chitinase	0.091373	0.954716	1.54872	0.00808253	1.63448	0.00209182
Solyc04g072000.5	Chit (1)	Chitinase	0	0	3.26275	0.00629301	-0.0958168	0.99972
Solyc05g050130.5	Chit-endoA	Acidic endochitinase	1.22897	0.003664	0.138894	0.906831	0.693048	0.550624
Solyc07g006710.3	PR1-1	Pathogenesis-related protein PR-1	-1.898	0.182488	-6.57666	3.34827e-05	0.0916078	0.99791
Solyc10g055780.1	Chit (2)	Chitinase	-0.278481	0.851526	-2.05539	0.0231397	0.622737	0.807616
Solyc03g123390.4	SABP2	Salicylic Acid-Binding Protein 2	1.07931	0.151961	-0.161408	0.872853	1.20309	0.0169425
